# Supplementary material for: Metaproteomic and 16S rRNA Gene Sequencing Analysis of the Infant Fecal Microbiome
Source: Int J Mol Sci. 2019 Mar 21;20(6):1430. doi: 10.3390/ijms20061430 (PMC6471839; doi:10.3390/ijms20061430)
Supplement: Supplementary file 1 [file ijms-20-01430-s001.zip]

Archive with 4 entries (4 files):
- Cortes_Supplemental Table S1- Overall proteomics results.xlsx
- Cortes_Supplemental Table S2- Proteomics list of organisms.xlsx
- Cortes_Supplemental Table S3- Pyrosequencing list of organisms.xlsx
- Cortes_Supplemental Table S4- Identified strains.xlsx
