# Supplementary material for: Metaproteomic and 16S rRNA Gene Sequencing Analysis of the Infant Fecal Microbiome
Source: Int J Mol Sci. 2019 Mar 21;20(6):1430. doi: 10.3390/ijms20061430 (PMC6471839; doi:10.3390/ijms20061430)
Supplement: Supplementary file 1 [file ijms-20-01430-s001.zip › Cortes_Supplemental Table S1- Overall proteomics results.xlsx]

## Sheet: Peptide_Summary
	Analysis of the human infant fecal microbiome using a proteomics approach
	Overall results
	Note: FR1-FR8 refer to the 8 strong cation exchange fractions analyzed by LC-MS/MS. The number of spectral counts obtained in each fraction and ALL fractions is indicated for each peptide sequence identified.						#Spectra
							Subject B Vaginal | M | Breastfed | 4 months									Subject C Vaginal | M | Breastfed | 2 months									Subject E Vaginal | F | Formula fed | 5 months									Subject M Vaginal | M | Mixed fed | 3 months | Twin									Subject N Vaginal | M | Mixed fed | 3 months | Twin
	Meta Cluster_ID	Uniprot_ID	Taxonomy ID	Gene	Uniref50	Modified Peptide Sequence	FR1	FR2	FR3	FR4	FR5	FR6	FR7	FR8	ALL	FR1	FR2	FR3	FR4	FR5	FR6	FR7	FR8	ALL	FR1	FR2	FR3	FR4	FR5	FR6	FR7	FR8	ALL	FR1	FR2	FR3	FR4	FR5	FR6	FR7	FR8	ALL	FR1	FR2	FR3	FR4	FR5	FR6	FR7
	1	G9PW14_9BACT	Synergistes sp. 3_1_syn1	HMPREF1006_01584	UniRef50_A0A010YUI5	M[147.0354]IAGIDPGR	0	1	0	0	0	0	0	0	1	0	0	0	0	0	0	0	0	0	0	0	0	0	0	0	0	0	0	0	0	0	0	0	0	0	0	0	0	0	0	0	0	0	0
	1	G9PW14_9BACT	Synergistes sp. 3_1_syn1	HMPREF1006_01584	UniRef50_A0A010YUI5	MIAGIDPGR	0	2	0	0	0	0	0	0	2	0	0	0	0	0	0	0	0	0	0	0	0	0	0	0	0	0	0	0	0	0	0	0	0	0	0	0	0	0	0	0	0	0	0
	5	Q5LF81_BACFN	Bacteroides fragilis (strain ATCC 25285 / NCTC 9343)	BF9343_1436	UniRef50_A0A015X4F2	VEFAFEGLR	0	0	0	0	0	0	0	0	0	0	0	0	0	0	0	0	0	0	0	0	0	0	0	0	0	0	0	0	0	0	0	0	0	0	0	0	0	0	0	0	0	0	0
	5	Q5LF81_BACFN	Bacteroides fragilis (strain ATCC 25285 / NCTC 9343)	BF9343_1436	UniRef50_A0A015X4F2	DGALDVSPK	0	0	0	0	0	0	0	0	0	0	0	0	0	0	0	0	0	0	0	0	0	0	0	0	0	0	0	3	0	0	0	0	0	0	0	3	0	0	0	0	0	0	0
	5	Q5LF81_BACFN	Bacteroides fragilis (strain ATCC 25285 / NCTC 9343)	BF9343_1436	UniRef50_A0A015X4F2	IYNTLDR	0	0	0	0	0	0	0	0	0	0	0	0	0	0	0	0	0	0	0	0	0	0	0	0	0	0	0	0	0	0	0	0	0	0	0	0	0	0	0	0	0	0	0
	5	Q5LF81_BACFN	Bacteroides fragilis (strain ATCC 25285 / NCTC 9343)	BF9343_1436	UniRef50_A0A015X4F2	RVEFAFEGLR	0	0	0	0	0	0	0	0	0	0	0	0	0	0	0	0	0	0	0	0	0	0	0	0	0	0	0	0	0	0	0	0	0	0	0	0	0	0	0	0	0	0	0
	9	D8CC70_ECOLX	Escherichia coli MS 185-1	HMPREF9549_01905	UniRef50_A0A017KBU2	YAFAPVIR	0	1	0	0	0	0	0	0	1	0	0	0	0	0	0	0	0	0	0	0	0	0	0	0	0	0	0	0	0	0	0	0	0	0	0	0	0	1	0	0	0	0	0
	9	D8CC70_ECOLX	Escherichia coli MS 185-1	HMPREF9549_01905	UniRef50_A0A017KBU2	LAPGNENYNDASR	0	1	0	0	0	0	0	0	1	0	0	0	0	0	0	0	0	0	0	0	0	0	0	0	0	0	0	0	2	0	0	0	0	0	0	2	0	1	0	0	0	0	0
	9	D8CC70_ECOLX	Escherichia coli MS 185-1	HMPREF9549_01905	UniRef50_A0A017KBU2	GGYGYSDSLR	0	0	0	0	0	0	0	0	0	0	0	0	0	0	0	0	0	0	0	0	0	0	0	0	0	0	0	0	0	0	0	0	0	0	0	0	0	1	0	0	0	0	0
	9	D8CC70_ECOLX	Escherichia coli MS 185-1	HMPREF9549_01905	UniRef50_A0A017KBU2	GIAQSQALIEVR	0	1	0	0	0	0	0	0	1	0	0	0	0	0	0	0	0	0	0	0	0	0	0	0	0	0	0	0	0	0	0	0	0	0	0	0	0	0	0	0	0	0	0
	10	D8CC71_ECOLX	Escherichia coli MS 185-1	HMPREF9549_01906	UniRef50_A0A017KE09	N[115.0269]SEGLPQATDPK	2	0	0	0	0	0	0	0	2	0	0	0	0	0	0	0	0	0	0	0	0	0	0	0	0	0	0	2	0	0	0	0	0	0	0	2	3	1	0	0	0	0	0
	10	D8CC71_ECOLX	Escherichia coli MS 185-1	HMPREF9549_01906	UniRef50_A0A017KE09	NSLN[115.0269]DGDTLSVEFVNR	2	0	0	0	0	0	0	0	2	0	0	0	0	0	0	0	0	0	0	0	0	0	0	0	0	0	0	0	0	0	0	0	0	0	0	0	0	0	0	0	0	0	0
	10	D8CC71_ECOLX	Escherichia coli MS 185-1	HMPREF9549_01906	UniRef50_A0A017KE09	NSLNDGDTLSVEFVNR	4	0	0	0	0	0	0	0	4	0	0	0	0	0	0	0	0	0	0	0	0	0	0	0	0	0	0	2	0	0	0	0	0	0	0	2	3	0	0	0	0	0	0
	10	D8CC71_ECOLX	Escherichia coli MS 185-1	HMPREF9549_01906	UniRef50_A0A017KE09	NSEGLPQATDPK	2	2	0	0	0	0	0	0	4	0	0	0	0	0	0	0	0	0	0	0	0	0	0	0	0	0	0	2	3	0	0	0	0	0	0	5	3	2	0	0	0	0	1
	10	D8CC71_ECOLX	Escherichia coli MS 185-1	HMPREF9549_01906	UniRef50_A0A017KE09	DATLN[115.0269]VFYSK	0	0	0	0	0	0	0	0	0	0	0	0	0	0	0	0	0	0	0	0	0	0	0	0	0	0	0	0	0	0	0	0	0	0	0	0	2	0	0	0	0	0	0
	10	D8CC71_ECOLX	Escherichia coli MS 185-1	HMPREF9549_01906	UniRef50_A0A017KE09	DATLNVFYSK	3	0	0	0	0	1	0	0	4	0	0	0	0	0	0	0	0	0	0	0	0	0	0	0	0	0	0	0	0	0	0	0	0	0	0	0	1	0	0	0	0	0	0
	36	F6C7F3_BIFBA	Bifidobacterium breve (strain ACS-071-V-Sch8b)	ilvN	UniRef50_A0QUX7	ATNYPASRPGSER	0	0	0	0	0	0	0	0	0	0	0	0	0	0	0	0	0	0	0	0	0	0	0	0	0	0	0	0	0	0	0	0	0	0	0	0	0	0	0	0	0	0	1
	36	F6C7F3_BIFBA	Bifidobacterium breve (strain ACS-071-V-Sch8b)	ilvN	UniRef50_A0QUX7	IVELDPNSTVER	0	0	0	0	0	0	0	0	0	0	0	0	0	0	0	0	0	0	1	0	0	0	0	0	0	0	1	0	0	0	0	0	0	0	0	0	0	0	0	0	0	0	0
	36	F6C7F3_BIFBA	Bifidobacterium breve (strain ACS-071-V-Sch8b)	ilvN	UniRef50_A0QUX7	SDVLEIVR	1	0	0	0	0	0	0	0	1	0	0	0	0	0	0	0	0	0	0	1	0	0	0	0	0	0	1	0	1	0	0	0	0	0	0	1	0	1	0	0	0	0	0
	36	F6C7F3_BIFBA	Bifidobacterium breve (strain ACS-071-V-Sch8b)	ilvN	UniRef50_A0QUX7	VVGSEVTGR	0	1	0	0	0	0	0	0	1	0	0	0	0	0	0	0	0	0	0	1	0	0	0	0	0	0	1	0	0	0	0	0	0	0	0	0	0	0	0	0	0	0	0
	40	G9Q9X7_9BACI	Bacillus sp. 7_6_55CFAA_CT2	HMPREF1014_03469	UniRef50_A0RAR5	MSISITR	0	1	0	0	0	0	0	0	1	0	0	0	0	0	0	0	0	0	0	0	0	0	0	0	0	0	0	0	0	0	0	0	0	0	0	0	0	0	0	0	0	0	0
	54	B3DU99_BIFLD	Bifidobacterium longum (strain DJO10A)	BLD_1273	UniRef50_A0ZZR5	ASGETPDTDGIFLTGK	1	0	0	0	0	0	0	0	1	0	0	0	0	0	0	0	0	0	0	0	0	0	0	0	0	0	0	0	0	0	0	0	0	0	0	0	0	0	0	0	0	0	0
	54	B3DU99_BIFLD	Bifidobacterium longum (strain DJO10A)	BLD_1273	UniRef50_A0ZZR5	STDPAVIM[147.0354]R	0	0	0	0	0	0	0	0	0	0	1	0	0	0	0	0	0	1	0	0	0	0	0	0	0	0	0	0	0	0	0	0	0	0	0	0	0	0	0	0	0	0	0
	72	F6C7W6_BIFBA	Bifidobacterium breve (strain ACS-071-V-Sch8b)	HMPREF9228_0504	UniRef50_A1A0W2	VINATGISGYAGR	0	1	0	0	0	0	0	0	1	0	0	0	0	0	0	0	0	0	0	0	0	0	0	0	0	0	0	0	0	0	0	0	0	0	0	0	0	0	0	0	0	0	0
	75	A7A647_BIFAD	Bifidobacterium adolescentis L2-32	xpt	UniRef50_A1A190	EFPVIVSK	0	1	0	0	0	0	0	0	1	0	0	0	0	0	0	0	0	0	0	0	0	0	0	0	0	0	0	0	0	0	0	0	0	0	0	0	0	0	0	0	0	0	0
	75	A7A647_BIFAD	Bifidobacterium adolescentis L2-32	xpt	UniRef50_A1A190	IAQQGTVKPGNVLK	0	0	0	0	0	0	0	0	0	0	0	0	0	0	0	0	0	0	0	0	0	0	0	0	0	0	0	0	0	0	0	0	0	0	0	0	0	0	0	0	0	0	0
	98	A1A2M0_BIFAA	Bifidobacterium adolescentis (strain ATCC 15703 / DSM 20083 / NCTC 11814 / E194a)	dppA2	UniRef50_A1A2M0	KLEKNGDN[115.0269]LK	0	0	0	0	0	0	0	0	0	0	0	0	0	0	0	0	0	0	0	0	0	0	0	0	0	0	0	0	0	0	0	0	0	0	0	0	0	0	0	0	0	0	0
	98	A1A2M0_BIFAA	Bifidobacterium adolescentis (strain ATCC 15703 / DSM 20083 / NCTC 11814 / E194a)	dppA2	UniRef50_A1A2M0	LEHFGNDEEGQLR	0	0	0	0	0	0	0	0	0	0	0	0	0	0	0	0	0	0	0	0	0	0	0	0	0	0	0	0	0	0	0	0	0	0	0	0	0	0	0	0	0	0	0
	98	A1A2M0_BIFAA	Bifidobacterium adolescentis (strain ATCC 15703 / DSM 20083 / NCTC 11814 / E194a)	dppA2	UniRef50_A1A2M0	NIIIVPNK	0	0	0	0	0	0	0	0	0	0	0	0	0	0	0	0	0	0	0	1	0	0	0	0	0	0	1	0	0	0	0	0	0	0	0	0	0	0	0	0	0	0	0
	108	B7GUB4_BIFLS	Bifidobacterium longum subsp. infantis (strain ATCC 15697 / DSM 20088 / JCM 1222 / NCTC 11817 / S12)	pdxT	UniRef50_A1A3A4	VILPGGESTTQGK	0	1	0	0	0	0	0	0	1	0	0	0	0	0	0	0	0	0	0	0	0	0	0	0	0	0	0	0	0	0	0	0	0	0	0	0	0	0	0	0	0	0	0
	108	B7GUB4_BIFLS	Bifidobacterium longum subsp. infantis (strain ATCC 15697 / DSM 20088 / JCM 1222 / NCTC 11817 / S12)	pdxT	UniRef50_A1A3A4	ATEDFDESIDR	0	0	0	0	0	0	0	0	0	1	0	0	0	0	0	0	0	1	0	0	0	0	0	0	0	0	0	0	0	0	0	0	0	0	0	0	0	0	0	0	0	0	0
	155	H2IR05_RAHAC	Rahnella aquatilis (strain ATCC 33071 / DSM 4594 / JCM 1683 / NBRC 105701 / NCIMB 13365 / CIP 78.65)	Rahaq2_3801	UniRef50_A1VWY8	LVPIIADEAR	0	2	0	0	0	0	0	0	2	0	0	0	0	0	0	0	0	0	0	0	0	0	0	0	0	0	0	0	1	0	0	0	0	0	0	1	0	1	0	0	0	0	0
	155	H2IR05_RAHAC	Rahnella aquatilis (strain ATCC 33071 / DSM 4594 / JCM 1683 / NBRC 105701 / NCIMB 13365 / CIP 78.65)	Rahaq2_3801	UniRef50_A1VWY8	TFGM[147.0354]EGLFR	0	0	0	0	0	0	0	0	0	0	0	0	0	0	0	0	0	0	0	0	0	0	0	0	0	0	0	0	0	0	0	0	0	0	0	0	0	0	0	0	0	0	0
	155	H2IR05_RAHAC	Rahnella aquatilis (strain ATCC 33071 / DSM 4594 / JCM 1683 / NBRC 105701 / NCIMB 13365 / CIP 78.65)	Rahaq2_3801	UniRef50_A1VWY8	TFGMEGLFR	0	0	0	0	0	0	0	0	0	0	0	0	0	0	0	0	0	0	0	0	0	0	0	0	0	0	0	0	0	0	0	0	0	0	0	0	0	0	0	0	0	0	0
	155	H2IR05_RAHAC	Rahnella aquatilis (strain ATCC 33071 / DSM 4594 / JCM 1683 / NBRC 105701 / NCIMB 13365 / CIP 78.65)	Rahaq2_3801	UniRef50_A1VWY8	VLGTDGFGR	0	0	0	0	0	0	0	0	0	0	0	0	0	0	0	0	0	0	0	0	0	0	0	0	0	0	0	0	1	0	0	0	0	0	0	1	0	0	0	0	0	0	0
	155	H2IR05_RAHAC	Rahnella aquatilis (strain ATCC 33071 / DSM 4594 / JCM 1683 / NBRC 105701 / NCIMB 13365 / CIP 78.65)	Rahaq2_3801	UniRef50_A1VWY8	LFAEQVR	0	0	0	0	0	0	0	0	0	0	0	0	0	0	0	0	0	0	0	0	0	0	0	0	0	0	0	0	0	0	0	0	0	0	0	0	0	0	0	0	0	0	0
	155	H2IR05_RAHAC	Rahnella aquatilis (strain ATCC 33071 / DSM 4594 / JCM 1683 / NBRC 105701 / NCIMB 13365 / CIP 78.65)	Rahaq2_3801	UniRef50_A1VWY8	LDGPVTGN[115.0269]GK	0	0	0	0	0	0	0	0	0	0	0	0	0	0	0	0	0	0	0	0	0	0	0	0	0	0	0	0	0	0	0	0	0	0	0	0	0	0	0	0	0	0	0
	155	H2IR05_RAHAC	Rahnella aquatilis (strain ATCC 33071 / DSM 4594 / JCM 1683 / NBRC 105701 / NCIMB 13365 / CIP 78.65)	Rahaq2_3801	UniRef50_A1VWY8	LDGPVTGNGK	0	0	0	0	0	0	0	0	0	0	0	0	0	0	0	0	0	0	0	0	0	0	0	0	0	0	0	0	1	0	0	0	0	0	0	1	0	0	0	0	0	0	0
	155	H2IR05_RAHAC	Rahnella aquatilis (strain ATCC 33071 / DSM 4594 / JCM 1683 / NBRC 105701 / NCIMB 13365 / CIP 78.65)	Rahaq2_3801	UniRef50_A1VWY8	GYGM[147.0354]GDAAEGK	1	0	0	0	0	0	0	0	1	0	0	0	0	0	0	0	0	0	0	0	0	0	0	0	0	0	0	0	1	0	0	0	0	0	0	1	0	0	0	0	0	0	0
	155	H2IR05_RAHAC	Rahnella aquatilis (strain ATCC 33071 / DSM 4594 / JCM 1683 / NBRC 105701 / NCIMB 13365 / CIP 78.65)	Rahaq2_3801	UniRef50_A1VWY8	ALNVM[147.0354]LK	0	0	1	0	0	0	0	0	1	0	0	0	0	0	0	0	0	0	0	0	0	0	0	0	0	0	0	0	0	1	0	0	0	0	0	1	0	0	0	0	0	0	0
	155	H2IR05_RAHAC	Rahnella aquatilis (strain ATCC 33071 / DSM 4594 / JCM 1683 / NBRC 105701 / NCIMB 13365 / CIP 78.65)	Rahaq2_3801	UniRef50_A1VWY8	GLSSYPHPK	0	0	0	0	0	0	0	0	0	0	0	0	0	0	0	0	0	0	0	0	0	0	0	0	0	0	0	0	0	0	0	0	0	0	0	0	0	0	0	0	0	0	0
	155	H2IR05_RAHAC	Rahnella aquatilis (strain ATCC 33071 / DSM 4594 / JCM 1683 / NBRC 105701 / NCIMB 13365 / CIP 78.65)	Rahaq2_3801	UniRef50_A1VWY8	GFLIGGTSGR	0	0	1	0	0	0	0	0	1	0	0	0	0	0	0	0	0	0	0	0	0	0	0	0	0	0	0	0	0	0	0	0	0	0	0	0	0	0	0	0	0	0	0
	160	W9BBR6_KLEPN	Klebsiella pneumoniae	accD	UniRef50_A1WY04	SEFLIEK	0	0	0	0	0	0	0	0	0	0	0	0	0	0	0	0	0	0	0	0	0	0	0	0	0	0	0	0	0	0	0	0	0	0	0	0	0	0	0	0	0	0	0
	160	W9BBR6_KLEPN	Klebsiella pneumoniae	accD	UniRef50_A1WY04	TGIDQVQAER	0	0	0	0	0	0	0	0	0	0	0	0	0	0	0	0	0	0	0	0	0	0	1	0	0	0	1	0	0	0	0	0	0	0	0	0	0	0	0	0	0	0	0
	160	W9BBR6_KLEPN	Klebsiella pneumoniae	accD	UniRef50_A1WY04	ASIPEGVWTK	0	0	0	0	0	0	0	0	0	0	0	0	0	0	0	0	0	0	0	0	0	0	0	0	0	0	0	0	0	0	0	0	0	0	0	0	0	0	0	0	0	0	0
	160	W9BBR6_KLEPN	Klebsiella pneumoniae	accD	UniRef50_A1WY04	KASIPEGVWTK	0	0	0	0	0	0	0	0	0	0	0	0	0	0	0	0	0	0	0	0	0	0	0	0	0	0	0	0	0	0	0	0	0	0	0	0	0	0	0	0	0	0	0
	160	W9BBR6_KLEPN	Klebsiella pneumoniae	accD	UniRef50_A1WY04	GAIDMIVR	0	0	0	0	0	0	0	0	0	0	0	0	0	0	0	0	0	0	0	0	0	0	0	0	0	0	0	0	0	0	0	0	0	0	0	0	0	0	0	0	0	0	0
	203	A4EBY9_9ACTN	Collinsella aerofaciens ATCC 25986	COLAER_01967	UniRef50_A4EBY9	YYQDPSK	0	0	0	0	0	0	0	0	0	0	0	0	0	0	0	0	0	0	1	0	0	0	0	0	0	0	1	0	0	0	0	0	0	0	0	0	0	0	0	0	0	0	0
	203	A4EBY9_9ACTN	Collinsella aerofaciens ATCC 25986	COLAER_01967	UniRef50_A4EBY9	ADLEALMR	0	0	0	0	0	0	0	0	0	0	0	0	0	0	0	0	0	0	0	1	0	0	0	0	0	0	1	0	0	0	0	0	0	0	0	0	0	0	0	0	0	0	0
	203	A4EBY9_9ACTN	Collinsella aerofaciens ATCC 25986	COLAER_01967	UniRef50_A4EBY9	ADLEALM[147.0354]R	0	0	0	0	0	0	0	0	0	0	0	0	0	0	0	0	0	0	0	1	0	0	0	0	0	0	1	0	0	0	0	0	0	0	0	0	0	0	0	0	0	0	0
	203	A4EBY9_9ACTN	Collinsella aerofaciens ATCC 25986	COLAER_01967	UniRef50_A4EBY9	ILEAVDRPNLK	0	0	0	0	0	0	0	0	0	0	0	0	0	0	0	0	0	0	0	0	0	0	0	0	1	0	1	0	0	0	0	0	0	0	0	0	0	0	0	0	0	0	0
	214	E4P0I7_BIFBP	Bifidobacterium bifidum (strain PRL2010)	BBPR_1824	UniRef50_A4QIF3	TQIAALQR	0	2	1	0	0	0	0	0	3	0	1	1	0	0	0	0	0	2	0	1	1	0	0	0	0	0	2	0	2	3	0	0	0	0	0	5	0	3	2	0	0	0	0
	214	E4P0I7_BIFBP	Bifidobacterium bifidum (strain PRL2010)	BBPR_1824	UniRef50_A4QIF3	AAEILDLTEYLDR	2	0	0	0	0	0	0	0	2	0	0	0	0	0	0	0	0	0	2	0	0	0	0	0	0	0	2	0	0	0	0	0	0	0	0	0	0	0	0	0	0	0	0
	214	E4P0I7_BIFBP	Bifidobacterium bifidum (strain PRL2010)	BBPR_1824	UniRef50_A4QIF3	IYPGN[115.0269]DKPSVDDLNLDIK	0	3	0	0	0	0	0	0	3	0	0	0	0	0	0	0	0	0	0	0	0	0	0	0	0	0	0	0	0	0	0	0	0	0	0	0	0	0	0	0	0	0	0
	214	E4P0I7_BIFBP	Bifidobacterium bifidum (strain PRL2010)	BBPR_1824	UniRef50_A4QIF3	IYPGNDKPSVDDLNLDIK	0	0	0	0	3	0	0	0	3	0	0	0	0	0	0	0	0	0	0	0	0	0	2	0	0	0	2	0	0	0	0	0	0	0	0	0	0	0	0	0	0	0	0
	214	E4P0I7_BIFBP	Bifidobacterium bifidum (strain PRL2010)	BBPR_1824	UniRef50_A4QIF3	ILIGGNDVTTM[147.0354]QPK	0	1	0	0	0	0	0	0	1	0	0	0	0	0	0	0	0	0	0	0	0	0	0	0	0	0	0	0	1	0	0	0	0	0	0	1	1	2	0	0	0	0	0
	214	E4P0I7_BIFBP	Bifidobacterium bifidum (strain PRL2010)	BBPR_1824	UniRef50_A4QIF3	IKIDPSK	0	0	0	0	0	0	0	0	0	0	0	0	0	0	0	0	0	0	0	0	0	0	0	0	0	1	1	0	0	0	0	0	0	0	2	2	0	0	0	0	0	0	0
	214	E4P0I7_BIFBP	Bifidobacterium bifidum (strain PRL2010)	BBPR_1824	UniRef50_A4QIF3	VFLM[147.0354]DEPLSNLDAK	3	0	0	0	0	0	0	0	3	0	0	0	0	0	0	0	0	0	0	0	0	0	0	0	0	0	0	1	0	0	0	0	0	0	0	1	2	0	0	0	0	0	0
	214	E4P0I7_BIFBP	Bifidobacterium bifidum (strain PRL2010)	BBPR_1824	UniRef50_A4QIF3	VFLMDEPLSNLDAK	2	0	0	0	0	0	0	0	2	0	0	0	0	0	0	0	0	0	0	0	0	0	0	0	0	0	0	0	0	0	0	0	0	0	0	0	0	0	0	0	0	0	0
	214	E4P0I7_BIFBP	Bifidobacterium bifidum (strain PRL2010)	BBPR_1824	UniRef50_A4QIF3	M[147.0354]LAGLEEVNKGR	0	0	0	0	0	0	0	0	0	0	0	0	0	0	0	2	0	2	0	0	0	0	0	0	0	0	0	0	0	0	0	0	0	2	0	2	0	0	0	0	0	0	1
	214	E4P0I7_BIFBP	Bifidobacterium bifidum (strain PRL2010)	BBPR_1824	UniRef50_A4QIF3	AEVVFDHVTR	0	0	0	0	0	2	1	0	3	0	0	0	0	0	0	2	0	2	0	0	0	0	0	1	1	0	2	0	0	0	0	0	0	2	0	2	0	0	0	0	0	1	1
	214	E4P0I7_BIFBP	Bifidobacterium bifidum (strain PRL2010)	BBPR_1824	UniRef50_A4QIF3	IGEDTVDLPAEAVNK	0	0	0	0	0	0	0	0	0	2	0	0	0	0	0	0	0	2	3	0	0	0	0	0	0	0	3	2	0	0	0	0	0	0	0	2	2	0	0	0	0	0	0
	214	E4P0I7_BIFBP	Bifidobacterium bifidum (strain PRL2010)	BBPR_1824	UniRef50_A4QIF3	M[147.0354]LAGLEEVNK	0	2	1	0	0	0	0	0	3	0	0	0	0	0	0	0	0	0	0	2	0	0	0	0	0	0	2	0	0	0	0	0	0	0	0	0	0	0	0	0	0	0	0
	214	E4P0I7_BIFBP	Bifidobacterium bifidum (strain PRL2010)	BBPR_1824	UniRef50_A4QIF3	M[147.0354]HLFAPSTELR	0	0	0	0	0	0	0	5	5	0	0	0	0	0	0	0	3	3	0	0	0	0	0	0	0	6	6	0	0	0	0	0	0	0	4	4	0	0	0	0	0	0	0
	214	E4P0I7_BIFBP	Bifidobacterium bifidum (strain PRL2010)	BBPR_1824	UniRef50_A4QIF3	MLAGLEEVNKGR	0	0	0	0	0	0	0	0	0	0	0	0	0	0	0	1	0	1	0	0	0	0	0	0	1	0	1	0	0	0	0	0	0	0	0	0	0	0	0	0	0	0	0
	214	E4P0I7_BIFBP	Bifidobacterium bifidum (strain PRL2010)	BBPR_1824	UniRef50_A4QIF3	MLAGLEEVNK	1	4	0	0	0	0	0	0	5	0	2	0	0	0	0	0	0	2	0	2	0	0	0	0	0	0	2	0	0	0	0	0	0	0	0	0	0	1	0	0	0	0	0
	214	E4P0I7_BIFBP	Bifidobacterium bifidum (strain PRL2010)	BBPR_1824	UniRef50_A4QIF3	MHLFAPSTELR	0	0	0	0	0	0	0	2	2	0	0	0	0	0	0	0	0	0	0	0	0	0	0	0	0	1	1	0	0	0	0	0	0	0	1	1	0	0	0	0	0	0	0
	214	B3DP52_BIFLD	Bifidobacterium longum (strain DJO10A)	malK	UniRef50_A4QIF3	AAEILDLTEYLDR	2	0	0	0	0	0	0	0	2	0	0	0	0	0	0	0	0	0	2	0	0	0	0	0	0	0	2	0	0	0	0	0	0	0	0	0	0	0	0	0	0	0	0
	214	B3DP52_BIFLD	Bifidobacterium longum (strain DJO10A)	malK	UniRef50_A4QIF3	IYPGN[115.0269]DKPSVDDLNLDIK	0	3	0	0	0	0	0	0	3	0	0	0	0	0	0	0	0	0	0	0	0	0	0	0	0	0	0	0	0	0	0	0	0	0	0	0	0	0	0	0	0	0	0
	214	B3DP52_BIFLD	Bifidobacterium longum (strain DJO10A)	malK	UniRef50_A4QIF3	IYPGNDKPSVDDLNLDIK	0	0	0	0	3	0	0	0	3	0	0	0	0	0	0	0	0	0	0	0	0	0	2	0	0	0	2	0	0	0	0	0	0	0	0	0	0	0	0	0	0	0	0
	214	B3DP52_BIFLD	Bifidobacterium longum (strain DJO10A)	malK	UniRef50_A4QIF3	ILIGGKDVTTM[147.0354]QPK	0	0	0	0	0	0	1	0	1	0	0	0	0	0	0	1	0	1	0	0	0	0	0	0	1	0	1	0	0	0	0	0	0	1	0	1	0	0	0	0	0	0	1
	214	B3DP52_BIFLD	Bifidobacterium longum (strain DJO10A)	malK	UniRef50_A4QIF3	DVTTM[147.0354]QPK	0	0	0	0	0	0	0	0	0	1	0	0	0	0	0	0	0	1	1	0	0	0	0	0	0	0	1	0	0	0	0	0	0	0	0	0	1	0	0	0	0	0	0
	214	B3DP52_BIFLD	Bifidobacterium longum (strain DJO10A)	malK	UniRef50_A4QIF3	DVTTMQPK	1	0	0	0	0	0	0	0	1	0	0	0	0	0	0	0	0	0	1	0	0	0	0	0	0	0	1	0	0	0	0	0	0	0	0	0	0	0	0	0	0	0	0
	214	B3DP52_BIFLD	Bifidobacterium longum (strain DJO10A)	malK	UniRef50_A4QIF3	AEVVFDHVTR	0	0	0	0	0	2	1	0	3	0	0	0	0	0	0	2	0	2	0	0	0	0	0	1	1	0	2	0	0	0	0	0	0	2	0	2	0	0	0	0	0	1	1
	214	B3DP52_BIFLD	Bifidobacterium longum (strain DJO10A)	malK	UniRef50_A4QIF3	IGEDTVDLPAEAVAK	0	0	0	0	0	0	0	0	0	0	0	0	0	0	0	0	0	0	1	0	0	0	0	0	0	0	1	0	0	0	0	0	0	0	0	0	0	0	0	0	0	0	0
	214	B3DP52_BIFLD	Bifidobacterium longum (strain DJO10A)	malK	UniRef50_A4QIF3	VFLM[147.0354]DEPLSNLDAK	3	0	0	0	0	0	0	0	3	0	0	0	0	0	0	0	0	0	0	0	0	0	0	0	0	0	0	1	0	0	0	0	0	0	0	1	2	0	0	0	0	0	0
	214	B3DP52_BIFLD	Bifidobacterium longum (strain DJO10A)	malK	UniRef50_A4QIF3	VFLMDEPLSNLDAK	2	0	0	0	0	0	0	0	2	0	0	0	0	0	0	0	0	0	0	0	0	0	0	0	0	0	0	0	0	0	0	0	0	0	0	0	0	0	0	0	0	0	0
	214	B3DP52_BIFLD	Bifidobacterium longum (strain DJO10A)	malK	UniRef50_A4QIF3	M[147.0354]LAGLEEVNKGR	0	0	0	0	0	0	0	0	0	0	0	0	0	0	0	2	0	2	0	0	0	0	0	0	0	0	0	0	0	0	0	0	0	2	0	2	0	0	0	0	0	0	1
	214	B3DP52_BIFLD	Bifidobacterium longum (strain DJO10A)	malK	UniRef50_A4QIF3	M[147.0354]LAGLEEVNK	0	2	1	0	0	0	0	0	3	0	0	0	0	0	0	0	0	0	0	2	0	0	0	0	0	0	2	0	0	0	0	0	0	0	0	0	0	0	0	0	0	0	0
	214	B3DP52_BIFLD	Bifidobacterium longum (strain DJO10A)	malK	UniRef50_A4QIF3	M[147.0354]HLFAPSTELR	0	0	0	0	0	0	0	5	5	0	0	0	0	0	0	0	3	3	0	0	0	0	0	0	0	6	6	0	0	0	0	0	0	0	4	4	0	0	0	0	0	0	0
	214	B3DP52_BIFLD	Bifidobacterium longum (strain DJO10A)	malK	UniRef50_A4QIF3	MLAGLEEVNKGR	0	0	0	0	0	0	0	0	0	0	0	0	0	0	0	1	0	1	0	0	0	0	0	0	1	0	1	0	0	0	0	0	0	0	0	0	0	0	0	0	0	0	0
	214	B3DP52_BIFLD	Bifidobacterium longum (strain DJO10A)	malK	UniRef50_A4QIF3	MLAGLEEVNK	1	4	0	0	0	0	0	0	5	0	2	0	0	0	0	0	0	2	0	2	0	0	0	0	0	0	2	0	0	0	0	0	0	0	0	0	0	1	0	0	0	0	0
	214	B3DP52_BIFLD	Bifidobacterium longum (strain DJO10A)	malK	UniRef50_A4QIF3	MHLFAPSTELR	0	0	0	0	0	0	0	2	2	0	0	0	0	0	0	0	0	0	0	0	0	0	0	0	0	1	1	0	0	0	0	0	0	0	1	1	0	0	0	0	0	0	0
	214	B3DP52_BIFLD	Bifidobacterium longum (strain DJO10A)	malK	UniRef50_A4QIF3	TQIAALQR	0	2	1	0	0	0	0	0	3	0	1	1	0	0	0	0	0	2	0	1	1	0	0	0	0	0	2	0	2	3	0	0	0	0	0	5	0	3	2	0	0	0	0
	214	D4BLB1_BIFBR	Bifidobacterium breve DSM 20213 = JCM 1192	BIFBRE_02843	UniRef50_A4QIF3	IGEDTVDLPADAVAK	6	1	0	0	4	0	0	0	11	0	0	0	0	0	0	0	0	0	4	0	0	0	0	0	0	0	4	3	0	0	0	0	0	0	0	3	6	0	0	0	0	0	0
	214	D4BLB1_BIFBR	Bifidobacterium breve DSM 20213 = JCM 1192	BIFBRE_02843	UniRef50_A4QIF3	AAEILDLTEYLDR	2	0	0	0	0	0	0	0	2	0	0	0	0	0	0	0	0	0	2	0	0	0	0	0	0	0	2	0	0	0	0	0	0	0	0	0	0	0	0	0	0	0	0
	214	D4BLB1_BIFBR	Bifidobacterium breve DSM 20213 = JCM 1192	BIFBRE_02843	UniRef50_A4QIF3	IYPGN[115.0269]DKPSVDDLNLDIK	0	3	0	0	0	0	0	0	3	0	0	0	0	0	0	0	0	0	0	0	0	0	0	0	0	0	0	0	0	0	0	0	0	0	0	0	0	0	0	0	0	0	0
	214	D4BLB1_BIFBR	Bifidobacterium breve DSM 20213 = JCM 1192	BIFBRE_02843	UniRef50_A4QIF3	IYPGNDKPSVDDLNLDIK	0	0	0	0	3	0	0	0	3	0	0	0	0	0	0	0	0	0	0	0	0	0	2	0	0	0	2	0	0	0	0	0	0	0	0	0	0	0	0	0	0	0	0
	214	D4BLB1_BIFBR	Bifidobacterium breve DSM 20213 = JCM 1192	BIFBRE_02843	UniRef50_A4QIF3	ALPQVGATVK	0	3	3	2	0	0	0	0	8	0	0	0	0	0	0	0	0	0	0	2	3	0	0	0	0	0	5	0	1	4	2	1	0	0	0	8	0	3	3	2	1	1	0
	214	D4BLB1_BIFBR	Bifidobacterium breve DSM 20213 = JCM 1192	BIFBRE_02843	UniRef50_A4QIF3	ILIGGKDVTTM[147.0354]QPK	0	0	0	0	0	0	1	0	1	0	0	0	0	0	0	1	0	1	0	0	0	0	0	0	1	0	1	0	0	0	0	0	0	1	0	1	0	0	0	0	0	0	1
	214	D4BLB1_BIFBR	Bifidobacterium breve DSM 20213 = JCM 1192	BIFBRE_02843	UniRef50_A4QIF3	DVTTM[147.0354]QPK	0	0	0	0	0	0	0	0	0	1	0	0	0	0	0	0	0	1	1	0	0	0	0	0	0	0	1	0	0	0	0	0	0	0	0	0	1	0	0	0	0	0	0
	214	D4BLB1_BIFBR	Bifidobacterium breve DSM 20213 = JCM 1192	BIFBRE_02843	UniRef50_A4QIF3	DVTTMQPK	1	0	0	0	0	0	0	0	1	0	0	0	0	0	0	0	0	0	1	0	0	0	0	0	0	0	1	0	0	0	0	0	0	0	0	0	0	0	0	0	0	0	0
	214	D4BLB1_BIFBR	Bifidobacterium breve DSM 20213 = JCM 1192	BIFBRE_02843	UniRef50_A4QIF3	AEVVFDHVTR	0	0	0	0	0	2	1	0	3	0	0	0	0	0	0	2	0	2	0	0	0	0	0	1	1	0	2	0	0	0	0	0	0	2	0	2	0	0	0	0	0	1	1
	214	D4BLB1_BIFBR	Bifidobacterium breve DSM 20213 = JCM 1192	BIFBRE_02843	UniRef50_A4QIF3	AIVREPK	0	0	0	0	0	0	0	0	0	0	0	0	0	0	0	0	1	1	0	0	0	0	0	0	0	0	0	0	0	0	0	0	0	0	0	0	0	0	0	0	0	0	0
	214	D4BLB1_BIFBR	Bifidobacterium breve DSM 20213 = JCM 1192	BIFBRE_02843	UniRef50_A4QIF3	VFLM[147.0354]DEPLSNLDAK	3	0	0	0	0	0	0	0	3	0	0	0	0	0	0	0	0	0	0	0	0	0	0	0	0	0	0	1	0	0	0	0	0	0	0	1	2	0	0	0	0	0	0
	214	D4BLB1_BIFBR	Bifidobacterium breve DSM 20213 = JCM 1192	BIFBRE_02843	UniRef50_A4QIF3	VFLMDEPLSNLDAK	2	0	0	0	0	0	0	0	2	0	0	0	0	0	0	0	0	0	0	0	0	0	0	0	0	0	0	0	0	0	0	0	0	0	0	0	0	0	0	0	0	0	0
	214	D4BLB1_BIFBR	Bifidobacterium breve DSM 20213 = JCM 1192	BIFBRE_02843	UniRef50_A4QIF3	M[147.0354]LAGLEEVNKGR	0	0	0	0	0	0	0	0	0	0	0	0	0	0	0	2	0	2	0	0	0	0	0	0	0	0	0	0	0	0	0	0	0	2	0	2	0	0	0	0	0	0	1
	214	D4BLB1_BIFBR	Bifidobacterium breve DSM 20213 = JCM 1192	BIFBRE_02843	UniRef50_A4QIF3	M[147.0354]LAGLEEVNK	0	2	1	0	0	0	0	0	3	0	0	0	0	0	0	0	0	0	0	2	0	0	0	0	0	0	2	0	0	0	0	0	0	0	0	0	0	0	0	0	0	0	0
	214	D4BLB1_BIFBR	Bifidobacterium breve DSM 20213 = JCM 1192	BIFBRE_02843	UniRef50_A4QIF3	M[147.0354]HLFAPSTELR	0	0	0	0	0	0	0	5	5	0	0	0	0	0	0	0	3	3	0	0	0	0	0	0	0	6	6	0	0	0	0	0	0	0	4	4	0	0	0	0	0	0	0
	214	D4BLB1_BIFBR	Bifidobacterium breve DSM 20213 = JCM 1192	BIFBRE_02843	UniRef50_A4QIF3	MLAGLEEVNKGR	0	0	0	0	0	0	0	0	0	0	0	0	0	0	0	1	0	1	0	0	0	0	0	0	1	0	1	0	0	0	0	0	0	0	0	0	0	0	0	0	0	0	0
	214	D4BLB1_BIFBR	Bifidobacterium breve DSM 20213 = JCM 1192	BIFBRE_02843	UniRef50_A4QIF3	MLAGLEEVNK	1	4	0	0	0	0	0	0	5	0	2	0	0	0	0	0	0	2	0	2	0	0	0	0	0	0	2	0	0	0	0	0	0	0	0	0	0	1	0	0	0	0	0
	214	D4BLB1_BIFBR	Bifidobacterium breve DSM 20213 = JCM 1192	BIFBRE_02843	UniRef50_A4QIF3	MHLFAPSTELR	0	0	0	0	0	0	0	2	2	0	0	0	0	0	0	0	0	0	0	0	0	0	0	0	0	1	1	0	0	0	0	0	0	0	1	1	0	0	0	0	0	0	0
	214	D4BLB1_BIFBR	Bifidobacterium breve DSM 20213 = JCM 1192	BIFBRE_02843	UniRef50_A4QIF3	TQIAALQR	0	2	1	0	0	0	0	0	3	0	1	1	0	0	0	0	0	2	0	1	1	0	0	0	0	0	2	0	2	3	0	0	0	0	0	5	0	3	2	0	0	0	0
	214	B1S9I3_9BIFI	Bifidobacterium dentium ATCC 27678	BIFDEN_01023	UniRef50_A4QIF3	MLAGLEEVNK	1	4	0	0	0	0	0	0	5	0	2	0	0	0	0	0	0	2	0	2	0	0	0	0	0	0	2	0	0	0	0	0	0	0	0	0	0	1	0	0	0	0	0
	214	B1S9I3_9BIFI	Bifidobacterium dentium ATCC 27678	BIFDEN_01023	UniRef50_A4QIF3	IGEDTVDLPAEAVNK	0	0	0	0	0	0	0	0	0	2	0	0	0	0	0	0	0	2	3	0	0	0	0	0	0	0	3	2	0	0	0	0	0	0	0	2	2	0	0	0	0	0	0
	214	B1S9I3_9BIFI	Bifidobacterium dentium ATCC 27678	BIFDEN_01023	UniRef50_A4QIF3	MHLFAPSTELR	0	0	0	0	0	0	0	2	2	0	0	0	0	0	0	0	0	0	0	0	0	0	0	0	0	1	1	0	0	0	0	0	0	0	1	1	0	0	0	0	0	0	0
	214	B1S9I3_9BIFI	Bifidobacterium dentium ATCC 27678	BIFDEN_01023	UniRef50_A4QIF3	TQIAALQR	0	2	1	0	0	0	0	0	3	0	1	1	0	0	0	0	0	2	0	1	1	0	0	0	0	0	2	0	2	3	0	0	0	0	0	5	0	3	2	0	0	0	0
	214	B1S9I3_9BIFI	Bifidobacterium dentium ATCC 27678	BIFDEN_01023	UniRef50_A4QIF3	AAEILDLTEYLDR	2	0	0	0	0	0	0	0	2	0	0	0	0	0	0	0	0	0	2	0	0	0	0	0	0	0	2	0	0	0	0	0	0	0	0	0	0	0	0	0	0	0	0
	214	B1S9I3_9BIFI	Bifidobacterium dentium ATCC 27678	BIFDEN_01023	UniRef50_A4QIF3	IYPGN[115.0269]DKPSVDDLNLDIK	0	3	0	0	0	0	0	0	3	0	0	0	0	0	0	0	0	0	0	0	0	0	0	0	0	0	0	0	0	0	0	0	0	0	0	0	0	0	0	0	0	0	0
	214	B1S9I3_9BIFI	Bifidobacterium dentium ATCC 27678	BIFDEN_01023	UniRef50_A4QIF3	IYPGNDKPSVDDLNLDIK	0	0	0	0	3	0	0	0	3	0	0	0	0	0	0	0	0	0	0	0	0	0	2	0	0	0	2	0	0	0	0	0	0	0	0	0	0	0	0	0	0	0	0
	214	B1S9I3_9BIFI	Bifidobacterium dentium ATCC 27678	BIFDEN_01023	UniRef50_A4QIF3	ILIGGKDVTTM[147.0354]QPK	0	0	0	0	0	0	1	0	1	0	0	0	0	0	0	1	0	1	0	0	0	0	0	0	1	0	1	0	0	0	0	0	0	1	0	1	0	0	0	0	0	0	1
	214	B1S9I3_9BIFI	Bifidobacterium dentium ATCC 27678	BIFDEN_01023	UniRef50_A4QIF3	IKIDPSK	0	0	0	0	0	0	0	0	0	0	0	0	0	0	0	0	0	0	0	0	0	0	0	0	0	1	1	0	0	0	0	0	0	0	2	2	0	0	0	0	0	0	0
	214	B1S9I3_9BIFI	Bifidobacterium dentium ATCC 27678	BIFDEN_01023	UniRef50_A4QIF3	DVTTM[147.0354]QPK	0	0	0	0	0	0	0	0	0	1	0	0	0	0	0	0	0	1	1	0	0	0	0	0	0	0	1	0	0	0	0	0	0	0	0	0	1	0	0	0	0	0	0
	214	B1S9I3_9BIFI	Bifidobacterium dentium ATCC 27678	BIFDEN_01023	UniRef50_A4QIF3	DVTTMQPK	1	0	0	0	0	0	0	0	1	0	0	0	0	0	0	0	0	0	1	0	0	0	0	0	0	0	1	0	0	0	0	0	0	0	0	0	0	0	0	0	0	0	0
	214	B1S9I3_9BIFI	Bifidobacterium dentium ATCC 27678	BIFDEN_01023	UniRef50_A4QIF3	AIVREPK	0	0	0	0	0	0	0	0	0	0	0	0	0	0	0	0	1	1	0	0	0	0	0	0	0	0	0	0	0	0	0	0	0	0	0	0	0	0	0	0	0	0	0
	214	B1S9I3_9BIFI	Bifidobacterium dentium ATCC 27678	BIFDEN_01023	UniRef50_A4QIF3	AEVVFDHVTR	0	0	0	0	0	2	1	0	3	0	0	0	0	0	0	2	0	2	0	0	0	0	0	1	1	0	2	0	0	0	0	0	0	2	0	2	0	0	0	0	0	1	1
	214	B1S9I3_9BIFI	Bifidobacterium dentium ATCC 27678	BIFDEN_01023	UniRef50_A4QIF3	VFLM[147.0354]DEPLSNLDAK	3	0	0	0	0	0	0	0	3	0	0	0	0	0	0	0	0	0	0	0	0	0	0	0	0	0	0	1	0	0	0	0	0	0	0	1	2	0	0	0	0	0	0
	214	B1S9I3_9BIFI	Bifidobacterium dentium ATCC 27678	BIFDEN_01023	UniRef50_A4QIF3	VFLMDEPLSNLDAK	2	0	0	0	0	0	0	0	2	0	0	0	0	0	0	0	0	0	0	0	0	0	0	0	0	0	0	0	0	0	0	0	0	0	0	0	0	0	0	0	0	0	0
	214	B1S9I3_9BIFI	Bifidobacterium dentium ATCC 27678	BIFDEN_01023	UniRef50_A4QIF3	M[147.0354]LAGLEEVNKGR	0	0	0	0	0	0	0	0	0	0	0	0	0	0	0	2	0	2	0	0	0	0	0	0	0	0	0	0	0	0	0	0	0	2	0	2	0	0	0	0	0	0	1
	214	B1S9I3_9BIFI	Bifidobacterium dentium ATCC 27678	BIFDEN_01023	UniRef50_A4QIF3	M[147.0354]LAGLEEVNK	0	2	1	0	0	0	0	0	3	0	0	0	0	0	0	0	0	0	0	2	0	0	0	0	0	0	2	0	0	0	0	0	0	0	0	0	0	0	0	0	0	0	0
	214	B1S9I3_9BIFI	Bifidobacterium dentium ATCC 27678	BIFDEN_01023	UniRef50_A4QIF3	M[147.0354]HLFAPSTELR	0	0	0	0	0	0	0	5	5	0	0	0	0	0	0	0	3	3	0	0	0	0	0	0	0	6	6	0	0	0	0	0	0	0	4	4	0	0	0	0	0	0	0
	214	B1S9I3_9BIFI	Bifidobacterium dentium ATCC 27678	BIFDEN_01023	UniRef50_A4QIF3	MLAGLEEVNKGR	0	0	0	0	0	0	0	0	0	0	0	0	0	0	0	1	0	1	0	0	0	0	0	0	1	0	1	0	0	0	0	0	0	0	0	0	0	0	0	0	0	0	0
	214	D5NUX4_CORAM	Corynebacterium ammoniagenes DSM 20306	HMPREF0281_00374	UniRef50_A4QIF3	TQIAALQR	0	2	1	0	0	0	0	0	3	0	1	1	0	0	0	0	0	2	0	1	1	0	0	0	0	0	2	0	2	3	0	0	0	0	0	5	0	3	2	0	0	0	0
	214	D5NUX4_CORAM	Corynebacterium ammoniagenes DSM 20306	HMPREF0281_00374	UniRef50_A4QIF3	DNMGFALK	2	0	0	0	0	0	0	0	2	0	0	0	0	0	0	0	0	0	0	0	0	0	0	0	0	0	0	0	0	0	0	0	0	0	0	0	0	0	0	0	0	0	0
	214	E4VC95_BIFBI	Bifidobacterium bifidum NCIMB 41171	BBNG_01758	UniRef50_A4QIF3	VFLM[147.0354]DEPLSNLDAK	3	0	0	0	0	0	0	0	3	0	0	0	0	0	0	0	0	0	0	0	0	0	0	0	0	0	0	1	0	0	0	0	0	0	0	1	2	0	0	0	0	0	0
	214	E4VC95_BIFBI	Bifidobacterium bifidum NCIMB 41171	BBNG_01758	UniRef50_A4QIF3	VFLMDEPLSNLDAK	2	0	0	0	0	0	0	0	2	0	0	0	0	0	0	0	0	0	0	0	0	0	0	0	0	0	0	0	0	0	0	0	0	0	0	0	0	0	0	0	0	0	0
	214	E4VC95_BIFBI	Bifidobacterium bifidum NCIMB 41171	BBNG_01758	UniRef50_A4QIF3	M[147.0354]LAGLEEVNKGR	0	0	0	0	0	0	0	0	0	0	0	0	0	0	0	2	0	2	0	0	0	0	0	0	0	0	0	0	0	0	0	0	0	2	0	2	0	0	0	0	0	0	1
	214	E4VC95_BIFBI	Bifidobacterium bifidum NCIMB 41171	BBNG_01758	UniRef50_A4QIF3	M[147.0354]LAGLEEVNK	0	2	1	0	0	0	0	0	3	0	0	0	0	0	0	0	0	0	0	2	0	0	0	0	0	0	2	0	0	0	0	0	0	0	0	0	0	0	0	0	0	0	0
	214	E4VC95_BIFBI	Bifidobacterium bifidum NCIMB 41171	BBNG_01758	UniRef50_A4QIF3	M[147.0354]HLFAPSTELR	0	0	0	0	0	0	0	5	5	0	0	0	0	0	0	0	3	3	0	0	0	0	0	0	0	6	6	0	0	0	0	0	0	0	4	4	0	0	0	0	0	0	0
	214	E4VC95_BIFBI	Bifidobacterium bifidum NCIMB 41171	BBNG_01758	UniRef50_A4QIF3	MLAGLEEVNKGR	0	0	0	0	0	0	0	0	0	0	0	0	0	0	0	1	0	1	0	0	0	0	0	0	1	0	1	0	0	0	0	0	0	0	0	0	0	0	0	0	0	0	0
	214	E4VC95_BIFBI	Bifidobacterium bifidum NCIMB 41171	BBNG_01758	UniRef50_A4QIF3	MLAGLEEVNK	1	4	0	0	0	0	0	0	5	0	2	0	0	0	0	0	0	2	0	2	0	0	0	0	0	0	2	0	0	0	0	0	0	0	0	0	0	1	0	0	0	0	0
	214	E4VC95_BIFBI	Bifidobacterium bifidum NCIMB 41171	BBNG_01758	UniRef50_A4QIF3	MHLFAPSTELR	0	0	0	0	0	0	0	2	2	0	0	0	0	0	0	0	0	0	0	0	0	0	0	0	0	1	1	0	0	0	0	0	0	0	1	1	0	0	0	0	0	0	0
	214	E4VC95_BIFBI	Bifidobacterium bifidum NCIMB 41171	BBNG_01758	UniRef50_A4QIF3	TQIAALQR	0	2	1	0	0	0	0	0	3	0	1	1	0	0	0	0	0	2	0	1	1	0	0	0	0	0	2	0	2	3	0	0	0	0	0	5	0	3	2	0	0	0	0
	214	E4VC95_BIFBI	Bifidobacterium bifidum NCIMB 41171	BBNG_01758	UniRef50_A4QIF3	AAEILDLTEYLDR	2	0	0	0	0	0	0	0	2	0	0	0	0	0	0	0	0	0	2	0	0	0	0	0	0	0	2	0	0	0	0	0	0	0	0	0	0	0	0	0	0	0	0
	214	E4VC95_BIFBI	Bifidobacterium bifidum NCIMB 41171	BBNG_01758	UniRef50_A4QIF3	IYPGN[115.0269]DKPSVDDLNLDIK	0	3	0	0	0	0	0	0	3	0	0	0	0	0	0	0	0	0	0	0	0	0	0	0	0	0	0	0	0	0	0	0	0	0	0	0	0	0	0	0	0	0	0
	214	E4VC95_BIFBI	Bifidobacterium bifidum NCIMB 41171	BBNG_01758	UniRef50_A4QIF3	IYPGNDKPSVDDLNLDIK	0	0	0	0	3	0	0	0	3	0	0	0	0	0	0	0	0	0	0	0	0	0	2	0	0	0	2	0	0	0	0	0	0	0	0	0	0	0	0	0	0	0	0
	214	E4VC95_BIFBI	Bifidobacterium bifidum NCIMB 41171	BBNG_01758	UniRef50_A4QIF3	ILIGGNDVTTM[147.0354]QPK	0	1	0	0	0	0	0	0	1	0	0	0	0	0	0	0	0	0	0	0	0	0	0	0	0	0	0	0	1	0	0	0	0	0	0	1	1	2	0	0	0	0	0
	214	E4VC95_BIFBI	Bifidobacterium bifidum NCIMB 41171	BBNG_01758	UniRef50_A4QIF3	IKIDPSK	0	0	0	0	0	0	0	0	0	0	0	0	0	0	0	0	0	0	0	0	0	0	0	0	0	1	1	0	0	0	0	0	0	0	2	2	0	0	0	0	0	0	0
	214	E4VC95_BIFBI	Bifidobacterium bifidum NCIMB 41171	BBNG_01758	UniRef50_A4QIF3	AIVREPK	0	0	0	0	0	0	0	0	0	0	0	0	0	0	0	0	1	1	0	0	0	0	0	0	0	0	0	0	0	0	0	0	0	0	0	0	0	0	0	0	0	0	0
	214	E4VC95_BIFBI	Bifidobacterium bifidum NCIMB 41171	BBNG_01758	UniRef50_A4QIF3	AEVVFDHVTR	0	0	0	0	0	2	1	0	3	0	0	0	0	0	0	2	0	2	0	0	0	0	0	1	1	0	2	0	0	0	0	0	0	2	0	2	0	0	0	0	0	1	1
	220	W1VH42_9ACTO	Actinomyces urogenitalis DORA_12	Q605_AUC00732G0001	UniRef50_A4T1P7	VAGAPAAGGEAAAAEEK	0	0	0	0	0	0	0	0	0	0	0	0	0	0	0	0	0	0	0	0	0	0	0	0	0	0	0	0	0	0	0	0	0	0	0	0	0	0	0	0	0	0	0
	220	W1VH42_9ACTO	Actinomyces urogenitalis DORA_12	Q605_AUC00732G0001	UniRef50_A4T1P7	ALTSLGLK	0	0	0	0	0	0	0	0	0	0	1	0	0	0	0	0	0	1	0	0	0	0	0	0	0	0	0	0	0	0	0	0	0	0	0	0	0	0	0	0	0	0	0
	220	W1VH42_9ACTO	Actinomyces urogenitalis DORA_12	Q605_AUC00732G0001	UniRef50_A4T1P7	EALEGAGATVTLK	0	0	0	0	0	0	0	0	0	0	0	0	0	0	0	0	0	0	0	0	0	0	0	0	0	0	0	0	0	0	0	0	0	0	0	0	0	0	0	0	0	0	0
	309	A6KYX4_BACV8	Bacteroides vulgatus (strain ATCC 8482 / DSM 1447 / NCTC 11154)	BVU_0943	UniRef50_A6KYX4	TLTINAGEGGTTNPK	0	0	0	0	0	0	0	0	0	0	0	0	0	0	0	0	0	0	0	0	0	0	0	0	0	0	0	0	0	0	0	0	0	0	0	0	0	0	0	0	0	0	0
	309	A6KYX4_BACV8	Bacteroides vulgatus (strain ATCC 8482 / DSM 1447 / NCTC 11154)	BVU_0943	UniRef50_A6KYX4	QTLDFSEFDGK	0	0	0	0	0	0	0	0	0	0	0	0	0	0	0	0	0	0	0	0	0	0	0	0	0	0	0	0	0	0	0	0	0	0	0	0	0	0	0	0	0	0	0
	323	E5URK2_9BACE	Bacteroides sp. 3_1_40A	HMPREF9011_01321	UniRef50_A6L5K0	ILHPLPR	0	0	0	0	0	0	0	0	0	0	0	0	0	0	0	0	0	0	0	0	0	0	0	0	0	0	0	0	0	0	0	0	0	0	0	0	0	0	0	0	0	0	0
	323	E5URK2_9BACE	Bacteroides sp. 3_1_40A	HMPREF9011_01321	UniRef50_A6L5K0	DYEVVEK	0	0	0	0	0	0	0	0	0	0	0	0	0	0	0	0	0	0	0	0	0	0	0	0	0	0	0	0	0	0	0	0	0	0	0	0	0	0	0	0	0	0	0
	330	F3PPM6_9BACE	Bacteroides fluxus YIT 12057	HMPREF9446_00678	UniRef50_A6L9N8	KYLELFEK	0	0	0	0	0	0	0	0	0	0	0	0	0	0	0	0	0	0	0	0	0	0	0	0	0	0	0	0	0	0	0	0	0	0	0	0	0	0	0	0	0	0	0
	330	F3PPM6_9BACE	Bacteroides fluxus YIT 12057	HMPREF9446_00678	UniRef50_A6L9N8	VFNVGFR	0	0	0	0	0	0	0	0	0	0	0	0	0	0	0	0	0	0	0	0	0	0	0	0	0	0	0	0	0	0	0	0	0	0	0	0	0	0	0	0	0	0	0
	330	F3PPM6_9BACE	Bacteroides fluxus YIT 12057	HMPREF9446_00678	UniRef50_A6L9N8	GGSYIERPK	0	0	0	0	0	0	0	0	0	0	0	0	0	0	0	0	0	0	0	0	0	0	0	0	0	0	0	0	0	0	0	0	0	0	0	0	0	0	0	0	0	0	0
	335	G6AVK6_9BACT	Prevotella stercorea DSM 18206	HMPREF0673_00641	UniRef50_A6LBT5	GNEALAHAAIR	0	0	0	0	0	0	0	0	0	0	0	0	0	0	0	0	0	0	0	0	0	0	0	0	0	0	0	0	0	0	0	0	0	0	0	0	0	0	0	0	0	0	0
	344	A6LEC1_PARD8	Parabacteroides distasonis (strain ATCC 8503 / DSM 20701 / NCTC 11152)	BDI_2310	UniRef50_A6LEC1	GGTGIFTGR	0	0	0	0	0	0	0	0	0	0	0	0	0	0	0	0	0	0	0	0	0	0	0	0	0	0	0	0	0	0	0	0	0	0	0	0	0	0	0	0	0	0	0
	344	A6LEC1_PARD8	Parabacteroides distasonis (strain ATCC 8503 / DSM 20701 / NCTC 11152)	BDI_2310	UniRef50_A6LEC1	NDAIYDLDFGGK	0	0	0	0	0	0	0	0	0	0	0	0	0	0	0	0	0	0	0	0	0	0	0	0	0	0	0	0	0	0	0	0	0	0	0	0	0	0	0	0	0	0	0
	344	A6LEC1_PARD8	Parabacteroides distasonis (strain ATCC 8503 / DSM 20701 / NCTC 11152)	BDI_2310	UniRef50_A6LEC1	TIYGATFGGPIIK	0	0	0	0	0	0	0	0	0	0	0	0	0	0	0	0	0	0	0	0	0	0	0	0	0	0	0	0	0	0	0	0	0	0	0	0	0	0	0	0	0	0	0
	344	A6LEC1_PARD8	Parabacteroides distasonis (strain ATCC 8503 / DSM 20701 / NCTC 11152)	BDI_2310	UniRef50_A6LEC1	QPQQVIK	0	0	0	0	0	0	0	0	0	0	0	0	0	0	0	0	0	0	0	0	0	0	0	0	0	0	0	0	0	0	0	0	0	0	0	0	0	0	0	0	0	0	0
	344	A6LEC1_PARD8	Parabacteroides distasonis (strain ATCC 8503 / DSM 20701 / NCTC 11152)	BDI_2310	UniRef50_A6LEC1	TEGEQPDENNYISR	0	0	0	0	0	0	0	0	0	0	0	0	0	0	0	0	0	0	0	0	0	0	0	0	0	0	0	0	0	0	0	0	0	0	0	0	0	0	0	0	0	0	0
	344	A6LEC1_PARD8	Parabacteroides distasonis (strain ATCC 8503 / DSM 20701 / NCTC 11152)	BDI_2310	UniRef50_A6LEC1	FDDLIFDNSDLQR	0	0	0	0	0	0	0	0	0	0	0	0	0	0	0	0	0	0	0	0	0	0	0	0	0	0	0	0	0	0	0	0	0	0	0	0	0	0	0	0	0	0	0
	344	A6LEC1_PARD8	Parabacteroides distasonis (strain ATCC 8503 / DSM 20701 / NCTC 11152)	BDI_2310	UniRef50_A6LEC1	GN[115.0269]SIDGEDLGAR	0	0	0	0	0	0	0	0	0	0	0	0	0	0	0	0	0	0	0	0	0	0	0	0	0	0	0	0	0	0	0	0	0	0	0	0	1	0	0	0	0	0	0
	344	A6LEC1_PARD8	Parabacteroides distasonis (strain ATCC 8503 / DSM 20701 / NCTC 11152)	BDI_2310	UniRef50_A6LEC1	GNSIDGEDLGAR	0	0	0	0	0	0	0	0	0	0	0	0	0	0	0	0	0	0	0	0	0	0	0	0	0	0	0	0	0	0	0	0	0	0	0	0	0	0	0	0	0	0	0
	348	A6LF17_PARD8	Parabacteroides distasonis (strain ATCC 8503 / DSM 20701 / NCTC 11152)	BDI_2562	UniRef50_A6LF17	TSVNDGVYVIK	0	0	0	0	0	0	0	0	0	0	0	0	0	0	0	0	0	0	0	0	0	0	0	0	0	0	0	0	0	0	0	0	0	0	0	0	0	0	0	0	0	0	0
	348	A6LF17_PARD8	Parabacteroides distasonis (strain ATCC 8503 / DSM 20701 / NCTC 11152)	BDI_2562	UniRef50_A6LF17	TSSFSVEPDNTPLYR	0	0	0	0	0	0	0	0	0	0	0	0	0	0	0	0	0	0	0	0	0	0	0	0	0	0	0	0	0	0	0	0	0	0	0	0	0	0	0	0	0	0	0
	348	A6LF17_PARD8	Parabacteroides distasonis (strain ATCC 8503 / DSM 20701 / NCTC 11152)	BDI_2562	UniRef50_A6LF17	TPAFVYGK	0	0	0	0	0	0	0	0	0	0	0	0	0	0	0	0	0	0	0	0	0	0	0	0	0	0	0	0	0	0	0	0	0	0	0	0	0	0	0	0	0	0	0
	348	A6LF17_PARD8	Parabacteroides distasonis (strain ATCC 8503 / DSM 20701 / NCTC 11152)	BDI_2562	UniRef50_A6LF17	YAANIENVATTHK	0	0	0	0	0	0	0	0	0	0	0	0	0	0	0	0	0	0	0	0	0	0	0	0	0	0	0	0	0	0	0	0	0	0	0	0	0	0	0	0	0	0	0
	348	A6LF17_PARD8	Parabacteroides distasonis (strain ATCC 8503 / DSM 20701 / NCTC 11152)	BDI_2562	UniRef50_A6LF17	LQN[115.0269]FTVADR	0	0	0	0	0	0	0	0	0	0	0	0	0	0	0	0	0	0	0	0	0	0	0	0	0	0	0	0	0	0	0	0	0	0	0	0	0	0	0	0	0	0	0
	348	A6LF17_PARD8	Parabacteroides distasonis (strain ATCC 8503 / DSM 20701 / NCTC 11152)	BDI_2562	UniRef50_A6LF17	LQNFTVADR	0	0	0	0	0	0	0	0	0	0	0	0	0	0	0	0	0	0	0	0	0	0	0	0	0	0	0	0	0	0	0	0	0	0	0	0	0	0	0	0	0	0	0
	348	A6LF17_PARD8	Parabacteroides distasonis (strain ATCC 8503 / DSM 20701 / NCTC 11152)	BDI_2562	UniRef50_A6LF17	YISDAELSVNK	0	0	0	0	0	0	0	0	0	0	0	0	0	0	0	0	0	0	0	0	0	0	0	0	0	0	0	0	0	0	0	0	0	0	0	0	0	0	0	0	0	0	0
	348	A6LF17_PARD8	Parabacteroides distasonis (strain ATCC 8503 / DSM 20701 / NCTC 11152)	BDI_2562	UniRef50_A6LF17	GSEDALTSGEIAN[115.0269]QHK	0	0	0	0	0	0	0	0	0	0	0	0	0	0	0	0	0	0	0	0	0	0	0	0	0	0	0	0	0	0	0	0	0	0	0	0	0	0	0	0	0	0	0
	348	A6LF17_PARD8	Parabacteroides distasonis (strain ATCC 8503 / DSM 20701 / NCTC 11152)	BDI_2562	UniRef50_A6LF17	GSEDALTSGEIANQHK	0	0	0	0	0	0	0	0	0	0	0	0	0	0	0	0	0	0	0	0	0	0	0	0	0	0	0	0	0	0	0	0	0	0	0	0	0	0	0	0	0	0	0
	348	A6LF17_PARD8	Parabacteroides distasonis (strain ATCC 8503 / DSM 20701 / NCTC 11152)	BDI_2562	UniRef50_A6LF17	ANEAENYQDALK	0	0	0	0	0	0	0	0	0	0	0	0	0	0	0	0	0	0	0	0	0	0	0	0	0	0	0	0	0	0	0	0	0	0	0	0	0	0	0	0	0	0	0
	348	A6LF17_PARD8	Parabacteroides distasonis (strain ATCC 8503 / DSM 20701 / NCTC 11152)	BDI_2562	UniRef50_A6LF17	GNKDEAIAPEK	0	0	0	0	0	0	0	0	0	0	0	0	0	0	0	0	0	0	0	0	0	0	0	0	0	0	0	0	0	0	0	0	0	0	0	0	0	0	0	0	0	0	0
	348	A6LF17_PARD8	Parabacteroides distasonis (strain ATCC 8503 / DSM 20701 / NCTC 11152)	BDI_2562	UniRef50_A6LF17	AKGSEDALTSGEIANQHK	0	0	0	0	0	0	0	0	0	0	0	0	0	0	0	0	0	0	0	0	0	0	0	0	0	0	0	0	0	0	0	0	0	0	0	0	0	0	0	0	0	0	0
	348	A6LF17_PARD8	Parabacteroides distasonis (strain ATCC 8503 / DSM 20701 / NCTC 11152)	BDI_2562	UniRef50_A6LF17	FGWTDVK	0	0	0	0	0	0	0	0	0	0	0	0	0	0	0	0	0	0	0	0	0	0	0	0	0	0	0	0	0	0	0	0	0	0	0	0	0	0	0	0	0	0	0
	348	A6LF17_PARD8	Parabacteroides distasonis (strain ATCC 8503 / DSM 20701 / NCTC 11152)	BDI_2562	UniRef50_A6LF17	DEAIAPEK	0	0	0	0	0	0	0	0	0	0	0	0	0	0	0	0	0	0	0	0	0	0	0	0	0	0	0	0	0	0	0	0	0	0	0	0	0	0	0	0	0	0	0
	348	A7AIL6_9PORP	Parabacteroides merdae ATCC 43184	PARMER_03272	UniRef50_A6LF17	TLNAEVSQPVSPVK	0	0	0	0	0	0	0	0	0	0	0	0	0	0	0	0	0	0	0	0	0	0	0	0	0	0	0	0	0	0	0	0	0	0	0	0	0	0	0	0	0	0	0
	348	A7AIL6_9PORP	Parabacteroides merdae ATCC 43184	PARMER_03272	UniRef50_A6LF17	LQN[115.0269]FTVADR	0	0	0	0	0	0	0	0	0	0	0	0	0	0	0	0	0	0	0	0	0	0	0	0	0	0	0	0	0	0	0	0	0	0	0	0	0	0	0	0	0	0	0
	348	A7AIL6_9PORP	Parabacteroides merdae ATCC 43184	PARMER_03272	UniRef50_A6LF17	LQNFTVADR	0	0	0	0	0	0	0	0	0	0	0	0	0	0	0	0	0	0	0	0	0	0	0	0	0	0	0	0	0	0	0	0	0	0	0	0	0	0	0	0	0	0	0
	360	A6NTY6_9FIRM	Pseudoflavonifractor capillosus ATCC 29799	BACCAP_01666	UniRef50_A6NTY6	VALVSIPR	0	0	0	0	0	0	0	0	0	0	1	1	0	0	0	0	0	2	0	0	0	0	0	0	0	0	0	0	0	2	0	0	0	0	0	2	0	0	1	0	0	0	0
	399	A7A6I6_BIFAD	Bifidobacterium adolescentis L2-32	BIFADO_01468	UniRef50_A7A6I6	MLPNPDYLK	0	1	0	0	0	0	0	0	1	0	0	0	0	0	0	0	0	0	0	0	0	0	0	0	0	0	0	0	0	0	0	0	0	0	0	0	0	0	0	0	0	0	0
	399	A7A6I6_BIFAD	Bifidobacterium adolescentis L2-32	BIFADO_01468	UniRef50_A7A6I6	YATTLPFVDK	1	1	0	0	0	0	0	0	2	0	0	0	0	0	0	0	0	0	0	0	0	0	0	0	0	0	0	0	0	0	0	0	0	0	0	0	0	0	0	0	0	0	0
	399	A7A6I6_BIFAD	Bifidobacterium adolescentis L2-32	BIFADO_01468	UniRef50_A7A6I6	GGNTIHETILLDN[115.0269]KAK	0	0	0	0	0	0	2	0	2	0	0	0	0	0	0	0	0	0	0	0	0	0	0	0	0	0	0	0	0	0	0	0	0	0	0	0	0	0	0	0	0	0	0
	399	A7A6I6_BIFAD	Bifidobacterium adolescentis L2-32	BIFADO_01468	UniRef50_A7A6I6	NNGEYFNYYGNR	0	1	0	0	0	0	0	0	1	0	0	0	0	0	0	0	0	0	0	0	0	0	0	0	0	0	0	0	0	0	0	0	0	0	0	0	0	0	0	0	0	0	0
	399	A7A6I6_BIFAD	Bifidobacterium adolescentis L2-32	BIFADO_01468	UniRef50_A7A6I6	FDQYSFK	0	1	0	0	0	0	0	0	1	0	0	0	0	0	0	0	0	0	0	0	0	0	0	0	0	0	0	0	0	0	0	0	0	0	0	0	0	0	0	0	0	0	0
	401	A7AIR2_9PORP	Parabacteroides merdae ATCC 43184	PARMER_03319	UniRef50_A7AIR2	LGVADQSLK	0	0	0	0	0	0	0	0	0	0	0	0	0	0	0	0	0	0	0	0	0	0	0	0	0	0	0	0	0	0	0	0	0	0	0	0	0	0	0	0	0	0	0
	401	A7AIR2_9PORP	Parabacteroides merdae ATCC 43184	PARMER_03319	UniRef50_A7AIR2	NPAYNTTDK	0	0	0	0	0	0	0	0	0	0	0	0	0	0	0	0	0	0	0	0	0	0	0	0	0	0	0	0	0	0	0	0	0	0	0	0	0	0	0	0	0	0	0
	401	A7AIR2_9PORP	Parabacteroides merdae ATCC 43184	PARMER_03319	UniRef50_A7AIR2	AFLIESNK	0	0	0	0	0	0	0	0	0	0	0	0	0	0	0	0	0	0	0	0	0	0	0	0	0	0	0	0	0	0	0	0	0	0	0	0	0	0	0	0	0	0	0
	401	A7AIR2_9PORP	Parabacteroides merdae ATCC 43184	PARMER_03319	UniRef50_A7AIR2	GEELYHFGK	0	0	0	0	0	0	0	0	0	0	0	0	0	0	0	0	0	0	0	0	0	0	0	0	0	0	0	0	0	0	0	0	0	0	0	0	0	0	0	0	0	0	0
	401	A7AIR2_9PORP	Parabacteroides merdae ATCC 43184	PARMER_03319	UniRef50_A7AIR2	GNVLSFNNK	0	0	0	0	0	0	0	0	0	0	0	0	0	0	0	0	0	0	0	0	0	0	0	0	0	0	0	0	0	0	0	0	0	0	0	0	0	0	0	0	0	0	0
	419	B7B8A7_9PORP	Parabacteroides johnsonii DSM 18315	PRABACTJOHN_01257	UniRef50_A7HFX9	LLSVQDVQNGM[147.0354]R	0	0	0	0	0	0	0	0	0	0	0	0	0	0	0	0	0	0	0	0	0	0	0	0	0	0	0	0	0	0	0	0	0	0	0	0	0	0	0	0	0	0	0
	419	B7B8A7_9PORP	Parabacteroides johnsonii DSM 18315	PRABACTJOHN_01257	UniRef50_A7HFX9	DHFEGTDLDM[147.0354]TK	0	0	0	0	0	0	0	0	0	0	0	0	0	0	0	0	0	0	0	0	0	0	0	0	0	0	0	0	0	0	0	0	0	0	0	0	0	0	0	0	0	0	0
	419	A6LB97_PARD8	Parabacteroides distasonis (strain ATCC 8503 / DSM 20701 / NCTC 11152)	BDI_1198	UniRef50_A7HFX9	GAVWVAIR	0	0	0	0	0	0	0	0	0	0	0	0	0	0	0	0	0	0	0	0	0	0	0	0	0	0	0	0	0	0	0	0	0	0	0	0	0	0	0	0	0	0	0
	449	A6TED1_KLEP7	Klebsiella pneumoniae subsp. pneumoniae (strain ATCC 700721 / MGH 78578)	uxaC	UniRef50_A7ZRX6	SFLSYTR	0	0	0	0	0	0	0	0	0	0	0	0	0	0	0	0	0	0	0	0	0	0	0	0	0	0	0	0	0	0	0	0	0	0	0	0	0	0	0	0	0	0	0
	449	A6TED1_KLEP7	Klebsiella pneumoniae subsp. pneumoniae (strain ATCC 700721 / MGH 78578)	uxaC	UniRef50_A7ZRX6	TEDFLLDTEFAR	0	0	0	0	0	0	0	0	0	0	0	0	0	0	0	0	0	0	0	0	0	0	0	0	0	0	0	0	0	0	0	0	0	0	0	0	0	0	0	0	0	0	0
	449	A6TED1_KLEP7	Klebsiella pneumoniae subsp. pneumoniae (strain ATCC 700721 / MGH 78578)	uxaC	UniRef50_A7ZRX6	LGEVSDTDIR	0	0	0	0	0	0	0	0	0	0	0	0	0	0	0	0	0	0	0	0	0	0	0	0	0	0	0	0	0	0	0	0	0	0	0	0	0	0	0	0	0	0	0
	449	A6TED1_KLEP7	Klebsiella pneumoniae subsp. pneumoniae (strain ATCC 700721 / MGH 78578)	uxaC	UniRef50_A7ZRX6	FADLQSALTK	0	0	0	0	0	0	0	0	0	0	0	0	0	0	0	0	0	0	0	0	0	0	0	0	0	0	0	0	0	0	0	0	0	0	0	0	0	0	0	0	0	0	0
	476	C0E9Y6_9CLOT	Clostridium methylpentosum DSM 5476	CLOSTMETH_00638	UniRef50_A8F5W8	LVVNM[147.0354]TR	0	0	1	0	0	0	0	0	1	0	0	0	0	0	0	0	0	0	0	0	0	0	0	0	0	0	0	0	0	2	0	0	0	0	0	2	0	0	1	0	0	0	0
	476	C0E9Y6_9CLOT	Clostridium methylpentosum DSM 5476	CLOSTMETH_00638	UniRef50_A8F5W8	LVVNMTR	0	0	0	0	0	0	0	0	0	0	0	0	0	0	0	0	0	0	0	0	0	0	0	0	0	0	0	0	0	0	0	0	0	0	0	0	0	0	0	0	0	0	0
	476	C0E9Y6_9CLOT	Clostridium methylpentosum DSM 5476	CLOSTMETH_00638	UniRef50_A8F5W8	TIDVHVK	0	0	0	0	0	0	1	0	1	0	0	0	0	0	0	0	0	0	0	0	0	0	0	0	0	0	0	0	0	0	0	0	0	0	0	0	0	0	0	0	0	0	0
	486	CLCA1_HUMAN	Homo sapiens (Human)	CLCA1	UniRef50_A8K7I4	DDGVYSR	1	0	0	0	0	0	0	0	1	1	0	0	0	0	0	0	0	1	0	0	0	0	0	0	0	0	0	1	0	0	0	0	0	0	0	1	1	0	0	0	0	0	0
	486	CLCA1_HUMAN	Homo sapiens (Human)	CLCA1	UniRef50_A8K7I4	YFTTYDTN[115.0269]GR	1	0	0	0	0	0	0	0	1	2	0	0	0	0	0	0	0	2	0	0	0	0	0	0	0	0	0	1	0	0	0	0	0	0	0	1	1	0	0	0	0	0	0
	486	CLCA1_HUMAN	Homo sapiens (Human)	CLCA1	UniRef50_A8K7I4	YFTTYDTNGR	1	0	0	0	0	0	0	0	1	0	1	0	0	0	0	0	0	1	0	0	0	0	0	0	0	0	0	0	1	0	0	0	0	0	0	1	0	0	0	0	0	0	0
	486	CLCA1_HUMAN	Homo sapiens (Human)	CLCA1	UniRef50_A8K7I4	QGGFVVDKNTK	0	0	0	0	0	0	0	0	0	0	0	0	0	0	0	0	0	0	0	0	0	0	0	0	0	0	0	0	0	0	0	0	0	0	0	0	0	0	0	0	0	0	0
	486	CLCA1_HUMAN	Homo sapiens (Human)	CLCA1	UniRef50_A8K7I4	QGGFVVDK	0	0	0	0	0	0	0	0	0	0	1	0	0	0	0	0	0	1	0	2	0	0	0	0	0	0	2	0	0	0	0	0	0	0	0	0	0	0	0	0	0	0	0
	486	CLCA1_HUMAN	Homo sapiens (Human)	CLCA1	UniRef50_A8K7I4	QGASPILR	0	0	3	0	0	0	0	0	3	0	0	1	5	0	0	0	0	6	0	0	0	0	0	0	0	0	0	0	0	0	6	0	0	0	0	6	0	0	0	0	0	0	0
	486	CLCA1_HUMAN	Homo sapiens (Human)	CLCA1	UniRef50_A8K7I4	WGVFDEYNNDEK	1	0	0	0	0	0	0	0	1	0	0	0	0	0	0	0	0	0	1	0	0	0	0	0	0	0	1	0	0	0	0	0	0	0	0	0	0	0	0	0	0	0	0
	486	CLCA1_HUMAN	Homo sapiens (Human)	CLCA1	UniRef50_A8K7I4	NVAILIPETWK	0	1	0	0	0	0	0	0	1	0	0	0	0	0	0	0	0	0	0	0	0	0	0	0	0	0	0	0	0	0	0	0	0	0	0	0	0	0	0	0	0	0	0
	486	CLCA1_HUMAN	Homo sapiens (Human)	CLCA1	UniRef50_A8K7I4	STWEVIR	0	2	0	0	0	0	0	0	2	0	1	1	0	0	0	0	0	2	0	0	0	0	0	0	0	0	0	0	1	0	0	0	0	0	0	1	0	1	0	0	0	0	0
	486	CLCA1_HUMAN	Homo sapiens (Human)	CLCA1	UniRef50_A8K7I4	IHLTPDFIAGKK	0	0	0	0	0	0	0	0	0	0	0	0	0	0	0	0	1	1	0	0	0	0	0	0	0	0	0	0	0	0	0	0	0	0	2	2	0	0	0	0	0	0	0
	486	CLCA1_HUMAN	Homo sapiens (Human)	CLCA1	UniRef50_A8K7I4	IHLTPDFIAGK	0	0	0	0	0	0	0	3	3	0	0	0	0	0	0	0	3	3	0	0	0	0	0	0	0	1	1	0	0	0	0	0	0	0	3	3	0	0	0	0	0	0	0
	486	CLCA1_HUMAN	Homo sapiens (Human)	CLCA1	UniRef50_A8K7I4	DSEDFKK	0	0	0	0	0	0	0	0	0	0	0	0	0	0	0	0	0	0	0	0	0	0	0	0	0	0	0	0	0	0	0	0	0	0	0	0	0	0	0	0	0	0	0
	486	CLCA1_HUMAN	Homo sapiens (Human)	CLCA1	UniRef50_A8K7I4	ISTSILDLR	0	1	0	0	0	0	0	0	1	0	1	0	0	0	0	0	0	1	0	0	0	0	0	0	0	0	0	0	1	1	0	0	0	0	0	2	0	1	0	0	0	0	0
	486	CLCA1_HUMAN	Homo sapiens (Human)	CLCA1	UniRef50_A8K7I4	FYLSN[115.0269]GR	0	0	0	0	0	0	0	0	0	2	2	0	0	0	0	0	0	4	0	0	0	0	0	0	0	0	0	2	2	0	0	0	0	0	0	4	0	0	0	0	0	0	0
	486	CLCA1_HUMAN	Homo sapiens (Human)	CLCA1	UniRef50_A8K7I4	FYLSNGR	0	2	1	0	0	0	0	0	3	0	2	2	0	0	0	0	0	4	0	0	0	0	0	0	0	0	0	0	0	2	2	0	0	0	0	4	0	2	0	0	0	0	0
	486	CLCA1_HUMAN	Homo sapiens (Human)	CLCA1	UniRef50_A8K7I4	LAEYGPQGR	0	0	0	0	0	0	0	0	0	0	0	2	0	0	0	0	0	2	0	2	0	0	0	0	0	0	2	0	0	3	0	0	0	0	0	3	0	1	2	0	0	0	0
	486	CLCA1_HUMAN	Homo sapiens (Human)	CLCA1	UniRef50_A8K7I4	SIQLESK	0	0	0	0	0	0	0	0	0	0	1	0	0	0	0	0	0	1	0	0	0	0	0	0	0	0	0	0	1	1	0	0	0	0	0	2	0	1	0	0	0	0	0
	486	CLCA1_HUMAN	Homo sapiens (Human)	CLCA1	UniRef50_A8K7I4	SGSM[147.0354]ATGNR	0	0	0	0	0	0	0	0	0	0	1	0	0	0	0	0	0	1	0	0	0	0	0	0	0	0	0	0	0	0	0	0	0	0	0	0	0	0	0	0	0	0	0
	486	CLCA1_HUMAN	Homo sapiens (Human)	CLCA1	UniRef50_A8K7I4	SGSMATGNR	0	1	0	0	0	0	0	0	1	0	0	0	0	0	0	0	0	0	0	0	0	0	0	0	0	0	0	0	0	0	0	0	0	0	0	0	0	0	0	0	0	0	0
	486	CLCA1_HUMAN	Homo sapiens (Human)	CLCA1	UniRef50_A8K7I4	SEISNIAR	0	0	0	0	0	0	0	0	0	0	2	0	0	0	0	0	0	2	0	0	0	0	0	0	0	0	0	0	0	0	0	0	0	0	0	0	0	0	0	0	0	0	0
	486	CLCA1_HUMAN	Homo sapiens (Human)	CLCA1	UniRef50_A8K7I4	KLAEYGPQGR	0	0	0	0	0	0	0	2	2	0	0	0	0	0	0	0	1	1	0	0	0	0	0	0	0	2	2	0	0	0	0	0	0	0	0	0	0	0	0	0	0	0	0
	486	CLCA1_HUMAN	Homo sapiens (Human)	CLCA1	UniRef50_A8K7I4	TVTLELLDNGAGADATK	1	0	0	0	0	0	0	0	1	1	0	0	0	0	0	0	0	1	0	0	0	0	0	0	0	0	0	2	0	0	0	0	0	0	0	2	2	0	0	0	0	0	0
	486	CLCA1_HUMAN	Homo sapiens (Human)	CLCA1	UniRef50_A8K7I4	SAFTVIRK	0	0	0	0	0	0	0	0	0	0	0	0	0	0	0	0	1	1	0	0	0	0	0	0	0	0	0	0	0	0	0	0	0	0	0	0	0	0	0	0	0	0	0
	486	CLCA1_HUMAN	Homo sapiens (Human)	CLCA1	UniRef50_A8K7I4	TTPM[147.0354]TTQPPNPTFSLLQIGQR	1	0	0	0	0	0	0	0	1	0	0	0	0	0	0	0	0	0	0	0	0	0	0	0	0	0	0	0	0	0	0	0	0	0	0	0	1	0	0	0	0	0	0
	486	CLCA1_HUMAN	Homo sapiens (Human)	CLCA1	UniRef50_A8K7I4	ADYVRPK	0	0	0	0	0	0	0	0	0	0	0	0	0	0	0	1	0	1	0	0	0	0	0	0	0	0	0	0	0	0	0	0	0	0	0	0	0	0	0	0	0	0	1
	513	A8RN95_9CLOT	Clostridium bolteae ATCC BAA-613	CLOBOL_02139	UniRef50_A9KIC8	M[147.0354]GSEQAAEDLGLK	0	0	0	0	0	0	0	0	0	0	0	0	0	0	0	0	0	0	0	0	0	0	0	0	0	0	0	0	0	0	0	0	0	0	0	0	0	0	0	0	0	0	0
	513	A8RN95_9CLOT	Clostridium bolteae ATCC BAA-613	CLOBOL_02139	UniRef50_A9KIC8	VTDPAEEVR	0	0	0	0	0	0	0	0	0	0	0	0	0	0	0	0	0	0	0	0	0	0	0	0	0	0	0	0	0	0	0	0	0	0	0	0	0	0	0	0	0	0	0
	513	A8RN95_9CLOT	Clostridium bolteae ATCC BAA-613	CLOBOL_02139	UniRef50_A9KIC8	NLVTANESLQVLGK	0	0	0	0	0	0	0	0	0	0	0	0	0	0	0	0	0	0	0	0	0	0	0	0	0	0	0	0	0	0	0	0	0	0	0	0	0	0	0	0	0	0	0
	513	A8RN95_9CLOT	Clostridium bolteae ATCC BAA-613	CLOBOL_02139	UniRef50_A9KIC8	IGVVSQDATSQSIGER	0	0	0	0	0	0	0	0	0	0	0	0	0	0	0	0	0	0	0	0	0	0	0	0	0	0	0	0	0	0	0	0	0	0	0	0	0	0	0	0	0	0	0
	543	B0P7Z7_9FIRM	Anaerotruncus colihominis DSM 17241	rfbG	UniRef50_B0P7Z7	LIPHLIR	0	0	0	0	0	0	0	0	0	0	0	0	0	0	0	0	0	0	0	0	0	0	0	0	0	0	0	0	0	0	0	0	0	0	0	0	0	0	0	0	0	0	0
	584	Q8GEZ9_CLOBU	Clostridium butyricum	dhaA	UniRef50_B1QUU6	IELEALK	0	0	0	0	0	0	0	0	0	0	0	0	0	0	0	0	0	0	0	0	0	0	0	0	0	0	0	0	0	0	0	0	0	0	0	0	0	1	0	0	0	0	0
	594	D5AN89_RHOCB	Rhodobacter capsulatus (strain ATCC BAA-309 / NBRC 16581 / SB1003)	selD	UniRef50_B1Z181	IAPGVLER	0	0	0	0	0	0	0	0	0	0	0	0	0	0	0	0	0	0	0	0	0	0	0	0	0	0	0	0	0	0	0	0	0	0	0	0	0	0	0	0	0	0	0
	649	E6L366_9PROT	Arcobacter butzleri JV22	bdhA	UniRef50_B2V5P5	IVESIIK	0	1	0	0	0	0	0	0	1	0	0	0	0	0	0	0	0	0	0	0	0	0	0	0	0	0	0	0	0	0	0	0	0	0	0	0	0	0	0	0	0	0	0
	691	F6C7Q8_BIFBA	Bifidobacterium breve (strain ACS-071-V-Sch8b)	ganB	UniRef50_B3DTI0	VGDVIDADHDLK	0	0	0	0	0	0	0	0	0	0	0	0	0	0	0	0	0	0	0	0	0	1	2	0	0	0	3	0	0	0	0	0	0	0	0	0	0	0	0	0	0	0	0
	691	F6C7Q8_BIFBA	Bifidobacterium breve (strain ACS-071-V-Sch8b)	ganB	UniRef50_B3DTI0	KYDISPQGQADEIR	0	0	0	0	0	0	0	0	0	0	0	0	0	0	0	0	0	0	0	0	0	0	0	0	0	0	0	0	0	0	0	0	0	1	0	1	0	0	0	0	0	0	0
	691	F6C7Q8_BIFBA	Bifidobacterium breve (strain ACS-071-V-Sch8b)	ganB	UniRef50_B3DTI0	KTETPVKPSTENLDK	0	0	0	0	0	0	0	0	0	0	0	0	0	0	0	0	0	0	0	0	0	0	0	0	0	1	1	0	0	0	0	0	0	0	1	1	0	0	0	0	0	0	0
	691	F6C7Q8_BIFBA	Bifidobacterium breve (strain ACS-071-V-Sch8b)	ganB	UniRef50_B3DTI0	SFEGDADK	0	0	0	0	0	0	0	0	0	0	0	0	0	0	0	0	0	0	0	0	0	0	0	0	0	0	0	0	1	0	0	0	0	0	0	1	0	0	0	0	0	0	0
	691	F6C7Q8_BIFBA	Bifidobacterium breve (strain ACS-071-V-Sch8b)	ganB	UniRef50_B3DTI0	VVIHFTNPEK	0	0	0	0	0	0	0	0	0	0	0	0	0	0	0	0	0	0	0	0	0	0	0	0	0	0	0	0	0	0	0	0	0	0	1	1	0	0	0	0	0	0	0
	691	F6C7Q8_BIFBA	Bifidobacterium breve (strain ACS-071-V-Sch8b)	ganB	UniRef50_B3DTI0	YDISPQGQADEIR	0	0	0	0	0	0	0	0	0	0	0	0	0	0	0	0	0	0	0	0	0	0	0	0	0	0	0	1	0	0	0	0	0	0	0	1	0	0	0	0	0	0	0
	691	F6C7Q8_BIFBA	Bifidobacterium breve (strain ACS-071-V-Sch8b)	ganB	UniRef50_B3DTI0	QTLTTFK	0	0	0	0	0	0	0	0	0	0	0	0	0	0	0	0	0	0	0	0	0	0	0	0	0	0	0	0	2	0	0	0	0	0	0	2	0	0	0	0	0	0	0
	691	F6C7Q8_BIFBA	Bifidobacterium breve (strain ACS-071-V-Sch8b)	ganB	UniRef50_B3DTI0	ALASLPTFK	0	0	0	0	0	0	0	0	0	0	0	0	0	0	0	0	0	0	0	0	0	0	0	0	0	0	0	0	0	1	0	0	0	0	0	1	0	0	0	0	0	0	0
	743	G9Z150_9ENTR	Yokenella regensburgei ATCC 43003	lldD	UniRef50_B4SMK1	DAHSGM[147.0354]SGPNAAIR	0	0	0	0	0	0	0	0	0	0	0	0	0	0	0	0	0	0	0	0	0	0	0	0	0	0	0	0	0	0	0	0	0	0	0	0	0	0	0	0	0	0	0
	743	G9Z150_9ENTR	Yokenella regensburgei ATCC 43003	lldD	UniRef50_B4SMK1	ALPAIADAVK	0	0	0	0	0	0	0	0	0	0	0	0	0	0	0	0	0	0	0	0	0	0	0	0	0	0	0	0	0	0	0	0	0	0	0	0	0	0	0	0	0	0	0
	743	G9Z150_9ENTR	Yokenella regensburgei ATCC 43003	lldD	UniRef50_B4SMK1	GILDPEDAR	0	0	0	0	0	0	0	0	0	0	0	0	0	0	0	0	0	0	0	0	0	0	0	0	0	0	0	0	0	0	0	0	0	0	0	0	0	0	0	0	0	0	0
	773	A4ECL9_9ACTN	Collinsella aerofaciens ATCC 25986	COLAER_02202	UniRef50_B5GX06	SLESVLNSDDPIASR	0	0	0	0	0	0	0	0	0	0	0	0	0	0	0	0	0	0	1	0	0	0	0	0	0	0	1	0	0	0	0	0	0	0	0	0	0	0	0	0	0	0	0
	773	A4ECL9_9ACTN	Collinsella aerofaciens ATCC 25986	COLAER_02202	UniRef50_B5GX06	VSTLIESLPGYGK	0	0	0	0	0	0	0	0	0	0	0	0	0	0	0	0	0	0	0	0	0	0	0	0	0	0	0	0	0	0	0	0	0	0	0	0	0	0	0	0	0	0	0
	773	A4ECL9_9ACTN	Collinsella aerofaciens ATCC 25986	COLAER_02202	UniRef50_B5GX06	EQLLEQLTK	0	0	0	0	0	0	0	0	0	0	0	0	0	0	0	0	0	0	1	0	0	0	0	0	0	0	1	0	0	0	0	0	0	0	0	0	0	0	0	0	0	0	0
	773	A4ECL9_9ACTN	Collinsella aerofaciens ATCC 25986	COLAER_02202	UniRef50_B5GX06	ALPQLTDEQR	0	0	0	0	0	0	0	0	0	0	0	0	0	0	0	0	0	0	0	0	0	0	0	0	0	0	0	0	0	0	0	0	0	0	0	0	0	0	0	0	0	0	0
	779	B5RK89_KLEP3	Klebsiella pneumoniae (strain 342)	KPK_A0168	UniRef50_B5RK89	GIPTDQGQALK	0	0	0	0	0	0	0	0	0	0	0	0	0	0	0	0	0	0	0	0	0	0	0	0	0	0	0	0	0	0	0	0	0	0	0	0	0	0	0	0	0	0	0
	797	B6FX81_9FIRM	Clostridium hiranonis DSM 13275	CLOHIR_00480	UniRef50_B6FX81	KIIDYLK	0	0	0	0	0	0	0	0	0	0	0	0	0	0	0	0	0	0	0	0	0	0	0	0	0	0	0	0	0	0	0	0	0	0	0	0	0	0	0	0	0	0	0
	799	B6FZJ9_9FIRM	Clostridium hiranonis DSM 13275	CLOHIR_01303	UniRef50_B6FZJ9	LSSGDVDLN[115.0269]R	0	0	0	0	0	0	0	0	0	0	2	0	0	0	0	0	0	2	1	0	0	0	0	0	0	0	1	0	0	0	0	0	0	0	0	0	0	0	0	0	0	0	0
	799	B6FZJ9_9FIRM	Clostridium hiranonis DSM 13275	CLOHIR_01303	UniRef50_B6FZJ9	LSSGDVDLNR	0	0	0	0	0	0	0	0	0	0	0	0	0	0	0	0	0	0	0	0	0	0	0	0	0	0	0	0	0	0	0	0	0	0	0	0	0	0	0	0	0	0	0
	806	B6W7R2_9FIRM	Anaerococcus hydrogenalis DSM 7454	ANHYDRO_00611	UniRef50_B6W7R2	NM[147.0354]N[115.0269]SDFTQK	0	0	0	0	0	0	0	0	0	0	0	0	0	0	0	0	0	0	0	1	0	0	0	0	0	0	1	0	0	0	0	0	0	0	0	0	0	0	0	0	0	0	0
	807	B6WUQ6_9DELT	Desulfovibrio piger ATCC 29098	DESPIG_01817	UniRef50_B6WUQ6	GLALPEEELR	0	0	0	0	0	0	0	0	0	0	0	0	0	0	0	0	0	0	0	0	0	0	0	0	0	0	0	0	0	0	0	0	0	0	0	0	0	0	0	0	0	0	0
	811	B6XWK2_9BIFI	Bifidobacterium catenulatum DSM 16992 = JCM 1194	BIFCAT_01663	UniRef50_B6XWK2	DLNDIAAER	0	0	0	0	0	0	0	0	0	0	0	0	0	0	0	0	0	0	0	0	0	0	0	0	0	0	0	0	0	0	0	0	0	0	0	0	0	0	0	0	0	0	0
	813	C0BVE3_9BIFI	Bifidobacterium pseudocatenulatum DSM 20438 = JCM 1200	BIFPSEUDO_04387	UniRef50_B6XX16	KYPGVGLSIGLSR	0	0	0	0	0	0	0	1	1	0	0	0	0	0	0	0	0	0	0	0	0	0	0	0	0	0	0	0	0	0	0	0	0	0	0	0	0	0	0	0	0	0	0
	813	C0BVE3_9BIFI	Bifidobacterium pseudocatenulatum DSM 20438 = JCM 1200	BIFPSEUDO_04387	UniRef50_B6XX16	KLSEGFYR	0	0	0	0	0	0	0	1	1	0	0	0	0	0	0	0	0	0	0	0	0	0	0	0	0	1	1	0	0	0	0	0	0	0	0	0	0	0	0	0	0	0	0
	813	C0BVE3_9BIFI	Bifidobacterium pseudocatenulatum DSM 20438 = JCM 1200	BIFPSEUDO_04387	UniRef50_B6XX16	GIAADVAPTAAK	0	0	0	0	0	0	0	0	0	0	0	0	0	0	0	0	0	0	0	1	0	0	0	0	0	0	1	0	0	0	0	0	0	0	0	0	0	1	0	0	0	0	0
	813	C0BVE3_9BIFI	Bifidobacterium pseudocatenulatum DSM 20438 = JCM 1200	BIFPSEUDO_04387	UniRef50_B6XX16	GLGLTDVEGVLR	0	0	0	0	0	0	0	0	0	0	0	0	0	0	0	0	0	0	0	0	0	0	0	0	0	0	0	0	0	0	0	0	0	0	0	0	0	0	0	0	0	0	0
	813	C0BVE3_9BIFI	Bifidobacterium pseudocatenulatum DSM 20438 = JCM 1200	BIFPSEUDO_04387	UniRef50_B6XX16	YDNLASQGNR	0	0	0	0	0	0	0	0	0	0	0	0	0	0	0	0	0	0	0	0	0	0	0	0	0	0	0	0	2	0	0	0	0	0	0	2	0	0	0	0	0	0	0
	834	B7CDB9_9FIRM	Eubacterium biforme DSM 3989	EUBIFOR_02202	UniRef50_B7CDB9	EALNALVER	0	0	0	0	0	0	0	0	0	0	0	0	0	0	0	0	0	0	0	0	0	0	0	0	0	0	0	0	0	0	0	0	0	0	0	0	0	0	0	0	0	0	0
	838	B7GN45_BIFLS	Bifidobacterium longum subsp. infantis (strain ATCC 15697 / DSM 20088 / JCM 1222 / NCTC 11817 / S12)	BLIJ_0443	UniRef50_B7GN45	THGSSVSLN[115.0269]GDTVR	0	0	0	0	0	0	0	0	0	0	0	0	0	0	0	1	0	1	0	0	0	0	0	0	0	0	0	0	0	0	0	0	0	0	0	0	0	0	0	0	0	0	0
	838	B7GN45_BIFLS	Bifidobacterium longum subsp. infantis (strain ATCC 15697 / DSM 20088 / JCM 1222 / NCTC 11817 / S12)	BLIJ_0443	UniRef50_B7GN45	SYYTHDTR	0	0	0	0	0	0	0	0	0	0	0	0	0	0	0	1	0	1	0	0	0	0	0	0	0	0	0	0	0	0	0	0	0	0	0	0	0	0	0	0	0	0	0
	847	B7GNR7_BIFLS	Bifidobacterium longum subsp. infantis (strain ATCC 15697 / DSM 20088 / JCM 1222 / NCTC 11817 / S12)	BLIJ_2439	UniRef50_B7GNR7	YDEAITK	0	0	0	0	0	0	0	0	0	1	0	0	0	0	0	0	0	1	0	0	0	0	0	0	0	0	0	0	0	0	0	0	0	0	0	0	0	0	0	0	0	0	0
	847	B7GNR7_BIFLS	Bifidobacterium longum subsp. infantis (strain ATCC 15697 / DSM 20088 / JCM 1222 / NCTC 11817 / S12)	BLIJ_2439	UniRef50_B7GNR7	AVEQIFEGTDPK	0	0	0	0	0	0	0	0	0	1	0	0	0	0	0	0	0	1	0	0	0	0	0	0	0	0	0	0	0	0	0	0	0	0	0	0	0	0	0	0	0	0	0
	857	E5XVR5_9BIFI	Bifidobacterium sp. 12_1_47BFAA	HMPREF0177_00057	UniRef50_B7GPY1	VSQQVASAQR	0	1	0	0	0	0	0	0	1	0	0	0	0	0	0	0	0	0	0	0	0	0	0	0	0	0	0	0	0	0	0	0	0	0	0	0	0	0	0	0	0	0	0
	863	B7GS01_BIFLS	Bifidobacterium longum subsp. infantis (strain ATCC 15697 / DSM 20088 / JCM 1222 / NCTC 11817 / S12)	BLIJ_1550	UniRef50_B7GS01	M[147.0354]ELTPFDR	0	0	0	0	0	0	0	0	0	0	0	0	0	0	0	0	0	0	0	0	0	0	0	0	0	0	0	0	0	0	0	0	0	0	0	0	0	1	0	0	0	0	0
	863	B7GS01_BIFLS	Bifidobacterium longum subsp. infantis (strain ATCC 15697 / DSM 20088 / JCM 1222 / NCTC 11817 / S12)	BLIJ_1550	UniRef50_B7GS01	LIISDFLR	0	0	0	0	0	0	0	0	0	0	0	0	0	0	0	0	0	0	0	0	0	0	0	0	0	0	0	0	0	0	0	0	0	0	0	0	0	0	0	0	0	0	0
	863	B7GS01_BIFLS	Bifidobacterium longum subsp. infantis (strain ATCC 15697 / DSM 20088 / JCM 1222 / NCTC 11817 / S12)	BLIJ_1550	UniRef50_B7GS01	GLLPQDELER	0	0	0	0	0	0	0	0	0	0	0	0	0	0	0	0	0	0	0	0	0	0	0	0	0	0	0	0	0	0	0	0	0	0	0	0	0	1	0	0	0	0	0
	893	B7LQL8_ESCF3	Escherichia fergusonii (strain ATCC 35469 / DSM 13698 / CDC 0568-73)	EFER_3085	UniRef50_B7NGZ9	LDEITER	0	0	0	0	0	0	0	0	0	0	0	0	0	0	0	0	0	0	0	0	0	0	0	0	0	0	0	0	0	0	0	0	0	0	0	0	1	0	0	0	0	0	0
	911	H1GEY0_LISIO	Listeria innocua ATCC 33091	HMPREF0557_02585	UniRef50_B8DGR4	IHQLLQK	0	0	0	0	0	0	0	0	0	0	0	0	0	0	0	0	0	0	0	0	0	0	0	0	0	0	0	0	0	0	0	0	0	0	1	1	0	0	0	0	0	0	0
	1039	C0BU81_9BIFI	Bifidobacterium pseudocatenulatum DSM 20438 = JCM 1200	BIFPSEUDO_03962	UniRef50_C0BU81	LSEPIVLPR	0	0	0	0	0	0	0	0	0	0	0	0	0	0	0	0	0	0	0	1	0	0	0	0	0	0	1	0	0	0	0	0	0	0	0	0	0	0	0	0	0	0	0
	1075	G9Q9I2_9BACI	Bacillus sp. 7_6_55CFAA_CT2	HMPREF1014_03324	UniRef50_C2SWZ0	NYDITLR	0	1	0	0	0	0	0	0	1	0	1	0	0	0	0	0	0	1	0	0	0	0	0	0	0	0	0	0	0	0	0	0	0	0	0	0	0	1	0	0	0	0	0
	1096	C3XPA1_9HELI	Helicobacter winghamensis ATCC BAA-430	HWAG_01632	UniRef50_C3XPA1	VAGAFIN[115.0269]EK	0	0	0	0	0	0	0	0	0	0	0	0	0	0	0	0	0	0	0	0	0	0	0	0	0	0	0	0	0	0	0	0	0	0	0	0	0	0	0	0	0	0	0
	1097	G1WJR4_9ACTN	Collinsella tanakaei YIT 12063	HMPREF9452_01577	UniRef50_C4F7H8	SDSDHVYNTPR	0	0	0	0	0	1	0	0	1	0	0	0	0	0	0	0	0	0	0	0	0	0	0	1	0	0	1	0	0	0	0	0	0	0	0	0	0	0	0	0	0	0	0
	1110	C0BS55_9BIFI	Bifidobacterium pseudocatenulatum DSM 20438 = JCM 1200	BIFPSEUDO_02972	UniRef50_C4LG52	TDM[147.0354]NETNLSHTLPGQER	0	0	0	0	0	0	0	0	0	0	0	0	0	0	0	0	0	0	0	0	0	0	0	0	0	0	0	0	0	0	0	0	0	0	0	0	0	0	0	0	0	0	0
	1113	F6C669_BIFBA	Bifidobacterium breve (strain ACS-071-V-Sch8b)	HMPREF9228_0171	UniRef50_C4LL85	AAGAQERPLDYLGAK	0	0	0	0	0	0	1	0	1	0	0	0	0	0	0	0	0	0	0	0	0	0	0	0	0	0	0	0	0	0	0	0	0	0	0	0	0	0	0	0	0	0	0
	1113	F6C669_BIFBA	Bifidobacterium breve (strain ACS-071-V-Sch8b)	HMPREF9228_0171	UniRef50_C4LL85	DPNFGLASPDEDGRK	0	0	0	2	0	0	0	0	2	0	0	0	0	0	0	0	0	0	0	0	0	0	0	0	0	0	0	0	0	0	0	0	0	0	0	0	0	0	0	0	0	0	0
	1113	F6C669_BIFBA	Bifidobacterium breve (strain ACS-071-V-Sch8b)	HMPREF9228_0171	UniRef50_C4LL85	DPNFGLASPDEDGR	1	0	0	0	0	0	0	0	1	0	0	0	0	0	0	0	0	0	1	0	0	0	0	0	0	0	1	0	0	0	0	0	0	0	0	0	0	0	0	0	0	0	0
	1113	F6C669_BIFBA	Bifidobacterium breve (strain ACS-071-V-Sch8b)	HMPREF9228_0171	UniRef50_C4LL85	FIEIHSAPTR	0	0	0	0	0	0	1	1	2	0	0	0	0	0	0	0	0	0	0	0	0	0	0	0	0	0	0	0	0	0	0	0	0	0	0	0	0	0	0	0	0	0	0
	1137	D2NU84_ROTMD	Rothia mucilaginosa (strain DY-18) (Stomatococcus mucilaginosus)	RMDY18_13780	UniRef50_C5C6T6	GLTTLGPGER	0	0	0	0	0	0	0	0	0	0	0	1	0	0	0	0	0	1	0	0	0	0	0	0	0	0	0	0	0	0	0	0	0	0	0	0	0	0	0	0	0	0	0
	1137	D2NU84_ROTMD	Rothia mucilaginosa (strain DY-18) (Stomatococcus mucilaginosus)	RMDY18_13780	UniRef50_C5C6T6	ALAGTPLEGTR	0	0	0	0	0	0	0	0	0	0	4	0	0	0	0	0	0	4	0	0	0	0	0	0	0	0	0	0	1	0	0	0	0	0	0	1	0	0	0	0	0	0	0
	1137	D2NU84_ROTMD	Rothia mucilaginosa (strain DY-18) (Stomatococcus mucilaginosus)	RMDY18_13780	UniRef50_C5C6T6	ADESASAAETLR	0	0	0	0	0	0	0	0	0	1	0	0	0	0	0	0	0	1	0	0	0	0	0	0	0	0	0	0	0	0	0	0	0	0	0	0	0	0	0	0	0	0	0
	1145	C5EFC9_9FIRM	Clostridiales bacterium 1_7_47FAA	CBFG_02627	UniRef50_C5EFC9	YTVAM[147.0354]GN[115.0269]AVER	0	0	0	0	0	0	0	0	0	0	0	0	0	0	0	0	0	0	0	0	0	0	0	0	0	0	0	0	0	0	0	0	0	0	0	0	0	0	0	0	0	0	0
	1146	C5EIH8_9FIRM	Clostridiales bacterium 1_7_47FAA	CBFG_00118	UniRef50_C5EIH8	AFSIQSPVSGR	0	0	0	0	0	0	0	0	0	0	0	0	0	0	0	0	0	0	0	0	0	0	0	0	0	0	0	0	0	0	0	0	0	0	0	0	0	1	0	0	0	0	0
	1147	C5ERN2_9FIRM	Clostridiales bacterium 1_7_47FAA	CBFG_04388	UniRef50_C5ERN2	FSDYER	0	0	0	0	0	0	0	0	0	0	1	0	0	0	0	0	0	1	0	1	0	0	0	0	0	0	1	0	0	0	0	0	0	0	0	0	0	0	0	0	0	0	0
	1149	Q038E2_LACC3	Lactobacillus casei (strain ATCC 334)	LSEI_1657	UniRef50_C5F3X2	VDEINDNRR	0	0	0	0	0	0	0	0	0	0	0	0	0	0	0	0	0	0	0	0	0	0	0	0	0	0	0	0	0	0	0	0	0	0	0	0	0	0	0	0	0	0	1
	1149	Q038E2_LACC3	Lactobacillus casei (strain ATCC 334)	LSEI_1657	UniRef50_C5F3X2	VDEINDNR	0	0	0	0	0	0	0	0	0	0	0	0	0	0	0	0	0	0	0	0	0	0	0	0	0	0	0	0	0	0	0	0	0	0	0	0	2	0	0	0	0	0	0
	1164	B7GNN8_BIFLS	Bifidobacterium longum subsp. infantis (strain ATCC 15697 / DSM 20088 / JCM 1222 / NCTC 11817 / S12)	BLIJ_2413	UniRef50_C6CXL9	SAELTMEK	0	0	0	0	0	0	0	0	0	0	1	0	0	0	0	0	0	1	0	0	0	0	0	0	0	0	0	0	0	0	0	0	0	0	0	0	0	0	0	0	0	0	0
	1164	B7GNN8_BIFLS	Bifidobacterium longum subsp. infantis (strain ATCC 15697 / DSM 20088 / JCM 1222 / NCTC 11817 / S12)	BLIJ_2413	UniRef50_C6CXL9	VTGALPDGTER	0	0	0	0	0	0	0	0	0	1	1	0	0	0	0	0	0	2	0	0	0	0	0	0	0	0	0	0	0	0	0	0	0	0	0	0	0	0	0	0	0	0	0
	1164	B7GNN8_BIFLS	Bifidobacterium longum subsp. infantis (strain ATCC 15697 / DSM 20088 / JCM 1222 / NCTC 11817 / S12)	BLIJ_2413	UniRef50_C6CXL9	VLGQAGTVGYR	0	0	0	0	0	0	0	0	0	0	0	1	0	0	0	0	0	1	0	0	0	0	0	0	0	0	0	0	0	0	0	0	0	0	0	0	0	0	0	0	0	0	0
	1164	B7GNN8_BIFLS	Bifidobacterium longum subsp. infantis (strain ATCC 15697 / DSM 20088 / JCM 1222 / NCTC 11817 / S12)	BLIJ_2413	UniRef50_C6CXL9	LAPM[147.0354]ISR	0	0	0	0	0	0	0	0	0	0	0	1	1	0	0	0	0	2	0	0	0	0	0	0	0	0	0	0	0	0	0	0	0	0	0	0	0	0	0	0	0	0	0
	1175	C6LA40_9FIRM	Marvinbryantia formatexigens DSM 14469	BRYFOR_05482	UniRef50_C6LA40	KVIN[115.0269]LLHR	0	0	0	0	0	0	0	1	1	0	0	0	0	0	0	0	1	1	0	0	0	0	0	0	0	0	0	0	0	0	0	0	0	0	1	1	0	0	0	0	0	0	0
	1186	C7GG71_9FIRM	Roseburia intestinalis L1-82	ROSINTL182_08933	UniRef50_C7GG71	VVSIESLK	0	0	0	0	0	0	0	0	0	0	0	0	0	0	0	0	0	0	0	0	0	0	0	0	0	0	0	0	0	0	0	0	0	0	0	0	0	0	0	0	0	0	0
	1193	D4BNP6_BIFBR	Bifidobacterium breve DSM 20213 = JCM 1192	BIFBRE_03697	UniRef50_C7MDU8	MLNSTAHQNTAPR	0	0	0	0	0	0	0	0	0	0	0	0	0	0	0	0	0	0	0	0	0	0	0	0	0	0	0	0	0	0	0	0	0	0	0	0	0	0	0	0	0	0	0
	1193	D4BNP6_BIFBR	Bifidobacterium breve DSM 20213 = JCM 1192	BIFBRE_03697	UniRef50_C7MDU8	M[147.0354]LNSTAHQNTAPR	0	0	0	0	0	0	0	0	0	0	0	0	0	0	0	0	0	0	0	0	0	0	0	0	0	0	0	0	0	0	0	0	0	0	0	0	0	0	0	0	0	0	1
	1193	D4BNP6_BIFBR	Bifidobacterium breve DSM 20213 = JCM 1192	BIFBRE_03697	UniRef50_C7MDU8	ITAEGWTAR	0	1	0	0	0	0	0	0	1	0	0	0	0	0	0	0	0	0	0	0	0	0	0	0	0	0	0	0	0	0	0	0	0	0	0	0	0	0	0	0	0	0	0
	1198	K0Z6U8_9ACTN	Slackia piriformis YIT 12062	HMPREF9451_01633	UniRef50_C7N4A6	ITIEDNLR	0	0	0	0	0	0	0	0	0	0	0	0	0	0	0	0	0	0	0	0	0	0	0	0	0	0	0	0	0	0	0	0	0	0	0	0	0	0	0	0	0	0	0
	1207	D2NSD4_ROTMD	Rothia mucilaginosa (strain DY-18) (Stomatococcus mucilaginosus)	RMDY18_07280	UniRef50_C7R4V5	KQDVQAAIAAK	0	0	0	0	0	0	0	0	0	0	0	0	0	0	0	1	1	2	0	0	0	0	0	0	0	0	0	0	0	0	0	0	0	0	0	0	0	0	0	0	0	0	0
	1207	D2NSD4_ROTMD	Rothia mucilaginosa (strain DY-18) (Stomatococcus mucilaginosus)	RMDY18_07280	UniRef50_C7R4V5	GLLVPVIK	0	0	0	0	0	0	0	0	0	0	0	1	1	0	0	0	0	2	0	0	0	0	0	0	0	0	0	0	0	0	1	0	0	0	0	1	0	0	1	1	0	0	0
	1207	D2NSD4_ROTMD	Rothia mucilaginosa (strain DY-18) (Stomatococcus mucilaginosus)	RMDY18_07280	UniRef50_C7R4V5	DVDGNDVIAIR	0	0	0	0	0	0	0	0	0	1	0	0	0	0	0	0	0	1	0	0	0	0	0	0	0	0	0	0	0	0	0	0	0	0	0	0	0	0	0	0	0	0	0
	1207	D2NSD4_ROTMD	Rothia mucilaginosa (strain DY-18) (Stomatococcus mucilaginosus)	RMDY18_07280	UniRef50_C7R4V5	NASDLGIAGLAK	0	0	0	0	0	0	0	0	0	0	0	0	0	0	0	0	0	0	0	0	0	0	0	0	0	0	0	0	0	0	0	0	0	0	0	0	0	1	0	0	0	0	0
	1220	G1WFB7_9ACTN	Collinsella tanakaei YIT 12063	HMPREF9452_00030	UniRef50_C8W7B7	VLNDVHAHALGEAR	0	0	0	0	0	0	0	0	0	0	0	0	0	0	0	0	0	0	0	0	0	0	0	0	0	0	0	0	0	0	0	0	0	0	0	0	0	0	0	0	0	0	0
	1222	G1WH52_9ACTN	Collinsella tanakaei YIT 12063	HMPREF9452_00773	UniRef50_C8W7Q3	VNIGNM[147.0354]HM[147.0354]SEGK	0	0	0	0	0	0	0	0	0	0	0	0	0	0	0	0	0	0	0	0	0	0	0	0	2	0	2	0	0	0	0	0	0	0	0	0	0	0	0	0	0	0	0
	1222	G1WH52_9ACTN	Collinsella tanakaei YIT 12063	HMPREF9452_00773	UniRef50_C8W7Q3	AEPNILLTR	0	0	0	0	0	0	0	0	0	0	0	0	0	0	0	0	0	0	0	0	0	0	0	0	0	0	0	0	0	0	0	0	0	0	0	0	0	0	0	0	0	0	0
	1223	A4E9F8_9ACTN	Collinsella aerofaciens ATCC 25986	ptbA	UniRef50_C8W7R4	LGDPLLVAK	0	0	0	0	0	0	0	0	0	0	0	0	0	0	0	0	0	0	0	0	0	0	0	0	0	0	0	0	0	0	0	0	0	0	0	0	0	0	0	0	0	0	0
	1224	A4EB60_9ACTN	Collinsella aerofaciens ATCC 25986	COLAER_01676	UniRef50_C8W8V2	YADGILTVTVPK	0	0	0	0	0	0	0	0	0	0	0	0	0	0	0	0	0	0	1	0	0	0	0	0	0	0	1	0	0	0	0	0	0	0	0	0	0	0	0	0	0	0	0
	1224	A4EB60_9ACTN	Collinsella aerofaciens ATCC 25986	COLAER_01676	UniRef50_C8W8V2	DASSEGLSAK	0	0	0	0	0	0	0	0	0	0	0	0	0	0	0	0	0	0	0	0	0	0	0	0	0	0	0	0	0	0	0	0	0	0	0	0	0	0	0	0	0	0	0
	1224	A4EB60_9ACTN	Collinsella aerofaciens ATCC 25986	COLAER_01676	UniRef50_C8W8V2	EFSSYSATR	0	0	0	0	0	0	0	0	0	0	0	0	0	0	0	0	0	0	0	1	0	0	0	0	0	0	1	0	0	0	0	0	0	0	0	0	0	0	0	0	0	0	0
	1224	A4EB60_9ACTN	Collinsella aerofaciens ATCC 25986	COLAER_01676	UniRef50_C8W8V2	DDIDVELNEGR	0	0	0	0	0	0	0	0	0	0	0	0	0	0	0	0	0	0	0	0	0	0	0	0	0	0	0	0	0	0	0	0	0	0	0	0	0	0	0	0	0	0	0
	1225	A4EA96_9ACTN	Collinsella aerofaciens ATCC 25986	COLAER_01352	UniRef50_C8W906	DHAVQQELR	0	0	0	0	0	0	0	0	0	0	0	0	0	0	0	0	0	0	0	0	0	0	0	0	1	0	1	0	0	0	0	0	0	0	0	0	0	0	0	0	0	0	0
	1225	A4EA96_9ACTN	Collinsella aerofaciens ATCC 25986	COLAER_01352	UniRef50_C8W906	EVDKDLPNAER	0	0	0	0	0	0	0	0	0	0	0	0	0	0	0	0	0	0	0	0	0	0	0	1	0	0	1	0	0	0	0	0	0	0	0	0	0	0	0	0	0	0	0
	1225	B6G9F2_9ACTN	Collinsella stercoris DSM 13279	COLSTE_00693	UniRef50_C8W906	EVDKDLPNAER	0	0	0	0	0	0	0	0	0	0	0	0	0	0	0	0	0	0	0	0	0	0	0	1	0	0	1	0	0	0	0	0	0	0	0	0	0	0	0	0	0	0	0
	1225	B6G9F2_9ACTN	Collinsella stercoris DSM 13279	COLSTE_00693	UniRef50_C8W906	EHGVHFAASSGR	0	0	0	0	0	0	0	0	0	0	0	0	0	0	0	0	0	0	0	0	0	0	0	0	0	1	1	0	0	0	0	0	0	0	0	0	0	0	0	0	0	0	0
	1233	E1R004_OLSUV	Olsenella uli (strain ATCC 49627 / DSM 7084 / CIP 109912 / JCM 12494 / VPI D76D-27C) (Lactobacillus uli)	Olsu_0856	UniRef50_C8WLI5	NSHEDGALAM[147.0354]AR	0	0	0	0	0	0	0	0	0	0	0	0	0	0	0	0	0	0	0	0	0	0	0	0	0	0	0	0	0	0	0	0	0	0	0	0	0	0	0	0	0	0	0
	1245	B6FZ38_9FIRM	Clostridium hiranonis DSM 13275	CLOHIR_01142	UniRef50_C9XNS7	M[147.0354]EN[115.0269]NNCGQIK	1	0	0	0	0	0	0	0	1	0	0	0	0	0	0	0	0	0	1	0	0	0	0	0	0	0	1	0	0	0	0	0	0	0	0	0	0	0	0	0	0	0	0
	1245	B6FZ38_9FIRM	Clostridium hiranonis DSM 13275	CLOHIR_01142	UniRef50_C9XNS7	M[147.0354]ENNN[115.0269]CGQIK	0	0	0	0	0	0	0	0	0	1	0	0	0	0	0	0	0	1	0	0	0	0	0	0	0	0	0	0	0	0	0	0	0	0	0	0	0	0	0	0	0	0	0
	1245	B6FZ38_9FIRM	Clostridium hiranonis DSM 13275	CLOHIR_01142	UniRef50_C9XNS7	MEN[115.0269]NNCGQIK	0	0	0	0	0	0	0	0	0	0	0	0	0	0	0	0	0	0	1	0	0	0	0	0	0	0	1	0	0	0	0	0	0	0	0	0	0	0	0	0	0	0	0
	1302	D2NSD5_ROTMD	Rothia mucilaginosa (strain DY-18) (Stomatococcus mucilaginosus)	RMDY18_07290	UniRef50_D2NSD5	VGVNAVLQSIEM[147.0354]GK	0	0	0	0	0	0	0	0	0	0	0	0	0	0	0	0	0	0	0	0	0	0	0	0	0	0	0	0	0	0	0	0	0	0	0	0	0	0	0	0	0	0	0
	1302	D2NSD5_ROTMD	Rothia mucilaginosa (strain DY-18) (Stomatococcus mucilaginosus)	RMDY18_07290	UniRef50_D2NSD5	GFVLANER	0	0	0	0	0	0	0	0	0	0	0	1	0	0	0	0	0	1	0	0	0	0	0	0	0	0	0	0	0	0	0	0	0	0	0	0	0	0	0	0	0	0	0
	1302	D2NSD5_ROTMD	Rothia mucilaginosa (strain DY-18) (Stomatococcus mucilaginosus)	RMDY18_07290	UniRef50_D2NSD5	NIILASGSVSK	0	0	0	0	0	0	0	0	0	0	1	0	0	0	0	0	0	1	0	0	0	0	0	0	0	0	0	0	0	0	0	0	0	0	0	0	0	1	0	0	0	0	0
	1310	F9Y1U3_BIFBU	Bifidobacterium breve (strain NCIMB 8807 / UCC2003)	galC	UniRef50_D2Q6C6	AGVDGESIK	0	0	0	0	0	0	0	0	0	0	0	0	0	0	0	0	0	0	0	1	0	0	0	0	0	0	1	0	0	0	0	0	0	0	0	0	0	0	0	0	0	0	0
	1310	F9Y1U3_BIFBU	Bifidobacterium breve (strain NCIMB 8807 / UCC2003)	galC	UniRef50_D2Q6C6	GAQTM[147.0354]ADTGTFPSLKK	0	0	0	0	0	0	0	0	0	0	0	0	0	0	0	0	0	0	0	0	0	0	0	0	0	0	0	0	0	0	0	0	0	0	0	0	0	0	0	0	0	0	0
	1310	F9Y1U3_BIFBU	Bifidobacterium breve (strain NCIMB 8807 / UCC2003)	galC	UniRef50_D2Q6C6	GAQTM[147.0354]ADTGTFPSLK	0	0	0	0	0	0	0	0	0	0	0	0	0	0	0	0	0	0	0	0	0	0	0	0	0	0	0	0	0	0	0	0	0	0	0	0	0	0	0	0	0	0	0
	1310	F9Y1U3_BIFBU	Bifidobacterium breve (strain NCIMB 8807 / UCC2003)	galC	UniRef50_D2Q6C6	LADDFAAGPWNK	0	0	0	0	0	0	0	0	0	0	0	0	0	0	0	0	0	0	0	3	0	0	0	0	0	0	3	0	0	0	0	0	0	0	0	0	0	0	0	0	0	0	0
	1310	F9Y1U3_BIFBU	Bifidobacterium breve (strain NCIMB 8807 / UCC2003)	galC	UniRef50_D2Q6C6	VDGENITINM[147.0354]TK	0	0	0	0	0	0	0	0	0	0	0	0	0	0	0	0	0	0	1	0	0	0	0	0	0	0	1	1	0	0	0	0	0	0	0	1	0	0	0	0	0	0	0
	1310	F9Y1U3_BIFBU	Bifidobacterium breve (strain NCIMB 8807 / UCC2003)	galC	UniRef50_D2Q6C6	VDGENITINMTK	0	0	0	0	0	0	0	0	0	0	0	0	0	0	0	0	0	0	1	0	0	0	0	0	0	0	1	0	0	0	0	0	0	0	0	0	0	0	0	0	0	0	0
	1310	F9Y1U3_BIFBU	Bifidobacterium breve (strain NCIMB 8807 / UCC2003)	galC	UniRef50_D2Q6C6	VAQLPQWEDGK	0	0	0	0	0	0	0	0	0	0	0	0	0	0	0	0	0	0	0	2	0	0	0	0	0	0	2	0	0	0	0	0	0	0	0	0	0	2	0	0	0	0	0
	1310	F9Y1U3_BIFBU	Bifidobacterium breve (strain NCIMB 8807 / UCC2003)	galC	UniRef50_D2Q6C6	SDSFTDPTTESNKK	0	0	0	0	0	0	0	0	0	0	0	0	0	0	0	0	0	0	0	0	0	0	4	1	0	0	5	0	0	0	0	1	0	0	0	1	0	0	0	0	1	1	0
	1310	F9Y1U3_BIFBU	Bifidobacterium breve (strain NCIMB 8807 / UCC2003)	galC	UniRef50_D2Q6C6	LVEYMTHGK	0	0	0	0	0	0	0	0	0	0	0	0	0	0	0	0	0	0	0	0	0	0	0	0	0	0	0	0	0	0	0	0	0	0	0	0	0	0	0	0	0	0	0
	1310	F9Y1U3_BIFBU	Bifidobacterium breve (strain NCIMB 8807 / UCC2003)	galC	UniRef50_D2Q6C6	QQGYNVTVK	0	0	0	0	0	0	0	0	0	0	0	0	0	0	0	0	0	0	0	1	0	0	0	0	0	0	1	0	1	0	0	0	0	0	0	1	0	1	0	0	0	0	0
	1310	F9Y1U3_BIFBU	Bifidobacterium breve (strain NCIMB 8807 / UCC2003)	galC	UniRef50_D2Q6C6	LIDEDLVDTK	1	0	0	0	0	0	0	0	1	0	0	0	0	0	0	0	0	0	1	0	0	0	0	0	0	0	1	1	0	0	0	0	0	0	0	1	0	0	0	0	0	0	0
	1310	F9Y1U3_BIFBU	Bifidobacterium breve (strain NCIMB 8807 / UCC2003)	galC	UniRef50_D2Q6C6	YIQFVQK	0	0	0	0	0	0	0	0	0	0	0	0	0	0	0	0	0	0	0	1	0	0	0	0	0	0	1	0	1	0	0	0	0	0	0	1	0	1	0	0	0	0	0
	1310	F9Y1U3_BIFBU	Bifidobacterium breve (strain NCIMB 8807 / UCC2003)	galC	UniRef50_D2Q6C6	EVSAEDGGSALAVTSQSK	0	0	0	0	0	0	0	0	0	0	0	0	0	0	0	0	0	0	0	0	0	0	0	0	0	0	0	3	0	0	0	0	0	0	0	3	0	0	0	0	0	0	0
	1310	F9Y1U3_BIFBU	Bifidobacterium breve (strain NCIMB 8807 / UCC2003)	galC	UniRef50_D2Q6C6	ANPGITVK	0	0	0	0	0	0	0	0	0	0	0	0	0	0	0	0	0	0	0	0	1	0	0	0	0	0	1	0	0	0	0	0	0	0	0	0	0	0	0	0	0	0	0
	1310	F9Y1U3_BIFBU	Bifidobacterium breve (strain NCIMB 8807 / UCC2003)	galC	UniRef50_D2Q6C6	EILADFEK	0	0	0	0	0	0	0	0	0	0	0	0	0	0	0	0	0	0	1	0	0	0	0	0	0	0	1	0	0	0	0	0	0	0	0	0	0	1	0	0	0	0	0
	1311	E4NYZ3_BIFBP	Bifidobacterium bifidum (strain PRL2010)	BBPR_0239	UniRef50_D2Q6E2	IDKLSITAK	0	0	0	0	0	0	0	0	0	0	0	0	0	0	0	0	0	0	0	0	0	0	0	0	0	0	0	0	0	0	0	0	0	1	0	1	0	0	0	0	0	0	1
	1311	E4NYZ3_BIFBP	Bifidobacterium bifidum (strain PRL2010)	BBPR_0239	UniRef50_D2Q6E2	ILGDGFAVVPTSGR	0	0	0	0	0	0	0	0	0	0	0	0	0	0	0	0	0	0	0	0	0	0	0	0	0	0	0	0	1	0	0	0	0	0	0	1	0	0	0	0	0	0	0
	1311	E4NYZ3_BIFBP	Bifidobacterium bifidum (strain PRL2010)	BBPR_0239	UniRef50_D2Q6E2	ITTVAQAK	0	0	0	0	0	0	0	0	0	0	0	0	0	0	0	0	0	0	0	0	0	0	0	0	0	0	0	0	1	1	0	0	0	0	0	2	0	0	0	0	0	0	0
	1311	E4NYZ3_BIFBP	Bifidobacterium bifidum (strain PRL2010)	BBPR_0239	UniRef50_D2Q6E2	GAVATGAPIGTIVTK	0	0	0	0	0	0	0	0	0	0	0	0	0	0	0	0	0	0	0	1	0	0	0	0	0	0	1	0	3	0	0	0	0	0	0	3	0	3	0	0	0	0	0
	1341	I1W8K0_BIFAR	Bifidobacterium animalis subsp. animalis (strain ATCC 25527 / DSM 20104 / JCM 1190 / R101-8)	BANAN_01800	UniRef50_D2R9J8	IHEEAALALGATK	0	0	0	0	0	0	0	0	0	0	0	0	0	0	0	1	0	1	0	0	0	0	0	0	0	0	0	0	0	0	0	0	0	0	0	0	0	0	0	0	0	0	0
	1343	F6C9Q3_BIFBA	Bifidobacterium breve (strain ACS-071-V-Sch8b)	sufS	UniRef50_D2RA01	VRTDNLDEVITER	0	0	0	0	0	0	1	0	1	0	0	0	0	0	0	0	0	0	0	0	0	0	0	0	0	0	0	0	0	0	0	0	0	0	0	0	0	0	0	0	0	0	0
	1343	F6C9Q3_BIFBA	Bifidobacterium breve (strain ACS-071-V-Sch8b)	sufS	UniRef50_D2RA01	TDNLDEVITER	0	0	0	0	0	0	0	0	0	0	0	0	0	0	0	0	0	0	1	0	0	0	0	0	0	0	1	0	0	0	0	0	0	0	0	0	0	0	0	0	0	0	0
	1343	F6C9Q3_BIFBA	Bifidobacterium breve (strain ACS-071-V-Sch8b)	sufS	UniRef50_D2RA01	LGDIEGIR	0	1	0	0	0	0	0	0	1	0	0	0	0	0	0	0	0	0	0	0	0	0	0	0	0	0	0	0	0	0	0	0	0	0	0	0	0	1	0	0	0	0	0
	1343	F6C9Q3_BIFBA	Bifidobacterium breve (strain ACS-071-V-Sch8b)	sufS	UniRef50_D2RA01	ASSGVYNSVEDAQALVETAK	1	0	0	0	0	0	0	0	1	0	0	0	0	0	0	0	0	0	0	0	0	0	0	0	0	0	0	0	0	0	0	0	0	0	0	0	0	0	0	0	0	0	0
	1343	F6C9Q3_BIFBA	Bifidobacterium breve (strain ACS-071-V-Sch8b)	sufS	UniRef50_D2RA01	STVAFEEAR	0	1	0	0	0	0	0	0	1	0	0	0	0	0	0	0	0	0	0	0	0	0	0	0	0	0	0	0	0	0	0	0	0	0	0	0	0	0	0	0	0	0	0
	1343	F6C9Q3_BIFBA	Bifidobacterium breve (strain ACS-071-V-Sch8b)	sufS	UniRef50_D2RA01	HFGLYASNR	0	0	0	0	0	0	0	1	1	0	0	0	0	0	0	0	0	0	0	0	0	0	0	0	0	0	0	0	0	0	0	0	0	0	0	0	0	0	0	0	0	0	0
	1348	B6XX80_9BIFI	Bifidobacterium catenulatum DSM 16992 = JCM 1194	BIFCAT_01749	UniRef50_D2RBS6	LSPVSLDIR	0	0	0	0	0	0	0	0	0	0	0	0	0	0	0	0	0	0	0	1	0	0	0	0	0	0	1	0	0	0	0	0	0	0	0	0	0	0	0	0	0	0	0
	1348	B6XX80_9BIFI	Bifidobacterium catenulatum DSM 16992 = JCM 1194	BIFCAT_01749	UniRef50_D2RBS6	GQPHNTASTDTTLNAR	0	0	0	0	0	0	0	0	0	0	0	0	0	0	0	0	0	0	0	0	0	0	0	0	2	0	2	0	0	0	0	0	0	0	0	0	0	0	0	0	0	0	0
	1348	B6XX80_9BIFI	Bifidobacterium catenulatum DSM 16992 = JCM 1194	BIFCAT_01749	UniRef50_D2RBS6	SQSSGAYGEADATEQK	0	0	0	0	0	0	0	0	0	0	0	0	0	0	0	0	0	0	1	0	0	0	0	0	0	0	1	0	0	0	0	0	0	0	0	0	0	0	0	0	0	0	0
	1351	D6ZWS5_BIFLJ	Bifidobacterium longum subsp. longum (strain JDM301)	BLJ_1908	UniRef50_D2RCA3	GVPGPDGLPIK	0	0	0	0	0	0	0	0	0	0	0	0	0	0	0	0	0	0	0	1	0	0	0	0	0	0	1	0	0	0	0	0	0	0	0	0	0	0	0	0	0	0	0
	1353	B6XSI6_9BIFI	Bifidobacterium catenulatum DSM 16992 = JCM 1194	BIFCAT_00043	UniRef50_D2RCN3	SENNEGQQM[147.0354]PEVGHAPR	0	0	0	0	0	0	0	0	0	0	0	0	0	0	0	0	0	0	0	0	0	0	0	0	2	0	2	0	0	0	0	0	0	0	0	0	0	0	0	0	0	0	0
	1353	B6XSI6_9BIFI	Bifidobacterium catenulatum DSM 16992 = JCM 1194	BIFCAT_00043	UniRef50_D2RCN3	SENNEGQQMPEVGHAPR	0	0	0	0	0	0	0	0	0	0	0	0	0	0	0	0	0	0	0	0	0	0	0	0	2	0	2	0	0	0	0	0	0	0	0	0	0	0	0	0	0	0	0
	1367	D3H6X9_STRM6	Streptococcus mitis (strain B6)	smi_0350	UniRef50_D3H6X9	VLDIELK	0	0	0	0	0	0	0	0	0	0	1	0	0	0	0	0	0	1	0	0	0	0	0	0	0	0	0	0	0	0	0	0	0	0	0	0	0	0	0	0	0	0	0
	1397	D2QA82_BIFDB	Bifidobacterium dentium (strain ATCC 27534 / DSM 20436 / JCM 1195 / Bd1)	BDP_1080	UniRef50_D3R584	GVPQQYDQTHGR	0	0	0	0	0	0	0	0	0	0	0	0	0	0	0	0	0	0	0	0	0	0	0	0	0	0	0	0	0	0	0	0	0	0	0	0	0	0	0	0	0	0	0
	1428	H1GCY8_LISIO	Listeria innocua ATCC 33091	HMPREF0557_01879	UniRef50_D3UMC4	VIQDNIK	0	0	0	0	0	0	0	0	0	0	0	0	0	0	0	0	0	0	0	0	0	0	0	0	0	0	0	0	0	0	0	0	0	0	0	0	0	0	0	0	0	0	0
	1447	D4IXW8_BUTFI	Butyrivibrio fibrisolvens	CIY_31100	UniRef50_D4IXW8	TAIVEGLAQR	0	0	0	0	0	0	0	0	0	0	0	0	0	0	0	0	0	0	0	1	0	0	0	0	0	0	1	0	0	0	0	0	0	0	0	0	0	0	0	0	0	0	0
	1447	D4IXW8_BUTFI	Butyrivibrio fibrisolvens	CIY_31100	UniRef50_D4IXW8	VIQILSR	0	1	1	0	0	0	0	0	2	0	1	0	0	0	0	0	0	1	0	0	0	0	0	0	0	0	0	0	0	1	0	0	0	0	0	1	0	1	1	0	0	0	0
	1447	D4IXW8_BUTFI	Butyrivibrio fibrisolvens	CIY_31100	UniRef50_D4IXW8	YRGEFEER	0	0	0	0	0	0	0	1	1	0	0	0	0	0	0	0	0	0	0	0	0	0	0	0	0	0	0	0	0	0	0	0	0	0	0	0	0	0	0	0	0	0	0
	1467	H3K6G4_9FIRM	Megamonas funiformis YIT 11815	HMPREF9454_00837	UniRef50_D4KIP5	ISEIGIIK	0	1	0	0	0	0	0	0	1	0	0	0	0	0	0	0	0	0	0	0	0	0	0	0	0	0	0	0	0	0	0	0	0	0	0	0	0	0	0	0	0	0	0
	1481	F0Z0F6_9CLOT	Clostridium sp. D5	HMPREF0240_02587	UniRef50_D4LR59	SISDM[147.0354]LK	0	1	0	0	0	0	0	0	1	0	0	0	0	0	0	0	0	0	0	0	0	0	0	0	0	0	0	0	0	0	0	0	0	0	0	0	0	0	0	0	0	0	0
	1485	A4ECA9_9ACTN	Collinsella aerofaciens ATCC 25986	COLAER_02088	UniRef50_D4M4P2	AN[115.0269]HTEDEYIR	0	0	0	0	0	0	0	0	0	0	0	0	0	0	0	0	0	0	0	0	0	0	0	0	0	0	0	0	0	0	0	0	0	0	0	0	0	0	0	0	0	0	0
	1485	A4ECA9_9ACTN	Collinsella aerofaciens ATCC 25986	COLAER_02088	UniRef50_D4M4P2	ANHTEDEYIR	0	0	0	0	0	0	0	0	0	0	0	0	0	0	0	0	0	0	0	0	0	0	0	0	0	0	0	0	0	0	0	0	0	0	0	0	0	0	0	0	0	0	0
	1503	A7AAL2_9PORP	Parabacteroides merdae ATCC 43184	PARMER_00415	UniRef50_D5ESJ2	DGEVLDDPANFK	0	0	0	0	0	0	0	0	0	0	0	0	0	0	0	0	0	0	0	0	0	0	0	0	0	0	0	0	0	0	0	0	0	0	0	0	0	0	0	0	0	0	0
	1503	A7AAL2_9PORP	Parabacteroides merdae ATCC 43184	PARMER_00415	UniRef50_D5ESJ2	TVLAPM[147.0354]FK	0	0	0	0	0	0	0	0	0	0	0	0	0	0	0	0	0	0	0	0	0	0	0	0	0	0	0	0	0	0	0	0	0	0	0	0	0	0	0	0	0	0	0
	1527	F6C7S6_BIFBA	Bifidobacterium breve (strain ACS-071-V-Sch8b)	HMPREF9228_0459	UniRef50_D6D9U6	YAAFGEQNGNTPVNR	2	1	0	0	0	0	0	0	3	0	0	0	0	0	0	0	0	0	0	0	0	0	0	0	0	0	0	0	0	0	0	0	0	0	0	0	0	1	0	0	0	0	0
	1527	F6C7S6_BIFBA	Bifidobacterium breve (strain ACS-071-V-Sch8b)	HMPREF9228_0459	UniRef50_D6D9U6	NVVPDSM[147.0354]LR	0	0	0	0	0	0	0	0	0	0	0	0	0	0	0	0	0	0	0	0	0	0	0	0	0	0	0	0	0	0	0	0	0	0	0	0	0	1	0	0	0	0	0
	1527	F6C7S6_BIFBA	Bifidobacterium breve (strain ACS-071-V-Sch8b)	HMPREF9228_0459	UniRef50_D6D9U6	NVVPDSMLR	0	0	0	0	0	0	0	0	0	0	0	0	0	0	0	0	0	0	0	1	0	0	0	0	0	0	1	0	0	0	0	0	0	0	0	0	0	0	0	0	0	0	0
	1527	F6C7S6_BIFBA	Bifidobacterium breve (strain ACS-071-V-Sch8b)	HMPREF9228_0459	UniRef50_D6D9U6	AQNAFDSLAK	0	0	0	0	0	0	0	0	0	0	0	0	0	0	0	0	0	0	0	0	0	0	0	0	0	0	0	0	0	0	0	0	0	0	0	0	0	2	0	0	0	0	0
	1527	F6C7S6_BIFBA	Bifidobacterium breve (strain ACS-071-V-Sch8b)	HMPREF9228_0459	UniRef50_D6D9U6	EAEQSISDFADR	0	0	0	0	0	0	0	0	0	0	0	0	0	0	0	0	0	0	0	0	0	0	0	0	0	0	0	0	0	0	0	0	0	0	0	0	1	0	0	0	0	0	0
	1527	F6C7S6_BIFBA	Bifidobacterium breve (strain ACS-071-V-Sch8b)	HMPREF9228_0459	UniRef50_D6D9U6	DRFDGLTK	0	0	0	0	0	1	1	0	2	0	0	0	0	0	0	0	0	0	0	0	0	0	0	0	0	0	0	0	0	0	0	0	0	0	0	0	0	0	0	0	0	0	1
	1527	F6C7S6_BIFBA	Bifidobacterium breve (strain ACS-071-V-Sch8b)	HMPREF9228_0459	UniRef50_D6D9U6	SLPDLPYSGR	0	2	0	0	0	0	0	0	2	0	0	0	0	0	0	0	0	0	0	0	0	0	0	0	0	0	0	0	0	0	0	0	0	0	0	0	0	1	0	0	0	0	0
	1527	F6C7S6_BIFBA	Bifidobacterium breve (strain ACS-071-V-Sch8b)	HMPREF9228_0459	UniRef50_D6D9U6	M[147.0354]PYSTGFR	0	0	0	0	0	0	0	0	0	0	0	0	0	0	0	0	0	0	0	0	0	0	0	0	0	0	0	0	0	0	0	0	0	0	0	0	0	0	1	0	0	0	0
	1527	F6C7S6_BIFBA	Bifidobacterium breve (strain ACS-071-V-Sch8b)	HMPREF9228_0459	UniRef50_D6D9U6	LVNQAILESIR	0	1	0	0	0	0	0	0	1	0	0	0	0	0	0	0	0	0	0	0	0	0	0	0	0	0	0	0	0	0	0	0	0	0	0	0	0	0	0	0	0	0	0
	1527	F6C7S6_BIFBA	Bifidobacterium breve (strain ACS-071-V-Sch8b)	HMPREF9228_0459	UniRef50_D6D9U6	YAAFGEQN[115.0269]GNTPVNR	0	0	0	0	0	0	0	0	0	0	0	0	0	0	0	0	0	0	0	0	0	0	0	0	0	0	0	0	0	0	0	0	0	0	0	0	1	0	0	0	0	0	0
	1532	A8RPC5_9CLOT	Clostridium bolteae ATCC BAA-613	CLOBOL_02431	UniRef50_D6DJ26	KETFEPVLSGK	0	0	0	0	0	0	0	0	0	0	0	0	0	0	0	0	0	0	0	0	0	0	0	0	0	0	0	0	0	0	0	0	0	0	0	0	0	0	0	0	0	0	0
	1540	B0S076_FINM2	Finegoldia magna (strain ATCC 29328) (Peptostreptococcus magnus)	FMG_0221	UniRef50_D6S6Y5	LDLISSR	0	0	0	0	0	0	0	0	0	0	0	0	0	0	0	0	0	0	0	0	0	0	0	0	0	0	0	0	1	0	0	0	0	0	0	1	0	0	0	0	0	0	0
	1544	A7A9D6_BIFAD	Bifidobacterium adolescentis L2-32	BIFADO_02484	UniRef50_D6ZIN7	NDVVSEGDASK	0	0	0	0	0	0	0	0	0	0	0	0	0	0	0	0	0	0	0	0	0	0	0	0	0	0	0	0	0	0	0	0	0	0	0	0	0	0	0	0	0	0	0
	1544	A7A9D6_BIFAD	Bifidobacterium adolescentis L2-32	BIFADO_02484	UniRef50_D6ZIN7	SLSDLTTDDIAAK	0	0	0	0	0	0	0	0	0	0	0	0	0	0	0	0	0	0	0	0	0	0	0	0	0	0	0	0	0	0	0	0	0	0	0	0	0	0	0	0	0	0	0
	1544	A7A9D6_BIFAD	Bifidobacterium adolescentis L2-32	BIFADO_02484	UniRef50_D6ZIN7	EQN[115.0269]GDLEVN[115.0269]SVTGTDGK	0	0	0	0	0	0	0	0	0	0	0	0	0	0	0	0	0	0	0	0	0	0	0	0	0	0	0	0	0	0	0	0	0	0	0	0	0	0	0	0	0	0	0
	1544	A7A9D6_BIFAD	Bifidobacterium adolescentis L2-32	BIFADO_02484	UniRef50_D6ZIN7	GNDADAGM[147.0354]VFPK	0	0	0	0	0	0	0	0	0	0	0	0	0	0	0	0	0	0	0	0	0	0	0	0	0	0	0	0	0	0	0	0	0	0	0	0	0	0	0	0	0	0	0
	1547	D4BN89_BIFBR	Bifidobacterium breve DSM 20213 = JCM 1192	BIFBRE_03538	UniRef50_D6ZT76	ASGNLFANTK	0	0	0	0	0	0	0	0	0	0	0	0	0	0	0	0	0	0	0	0	0	0	0	0	0	0	0	0	0	1	0	0	0	0	0	1	0	1	1	0	0	0	0
	1547	D4BN89_BIFBR	Bifidobacterium breve DSM 20213 = JCM 1192	BIFBRE_03538	UniRef50_D6ZT76	EILQDPNVK	0	0	0	0	0	0	0	0	0	0	0	0	0	0	0	0	0	0	0	0	0	0	0	0	0	0	0	1	1	0	0	0	0	0	0	2	1	0	0	0	0	0	0
	1547	D4BN89_BIFBR	Bifidobacterium breve DSM 20213 = JCM 1192	BIFBRE_03538	UniRef50_D6ZT76	FSAAVQAK	0	0	1	0	0	0	0	0	1	0	0	0	0	0	0	0	0	0	0	0	0	0	0	0	0	0	0	0	0	1	0	0	0	0	0	1	0	1	1	0	0	0	0
	1547	D4BN89_BIFBR	Bifidobacterium breve DSM 20213 = JCM 1192	BIFBRE_03538	UniRef50_D6ZT76	DIATYNK	0	0	0	0	0	0	0	0	0	0	0	0	0	0	0	0	0	0	0	0	0	0	0	0	0	0	0	2	0	0	0	0	0	0	0	2	1	0	0	0	0	0	0
	1547	D4BN89_BIFBR	Bifidobacterium breve DSM 20213 = JCM 1192	BIFBRE_03538	UniRef50_D6ZT76	MTTPVYK	0	1	0	0	0	0	0	0	1	0	0	0	0	0	0	0	0	0	0	0	0	0	0	0	0	0	0	0	0	0	0	0	0	0	0	0	0	1	0	0	0	0	0
	1547	D4BN89_BIFBR	Bifidobacterium breve DSM 20213 = JCM 1192	BIFBRE_03538	UniRef50_D6ZT76	KDVM[147.0354]ASFNEVVGGSK	0	0	0	0	0	0	2	0	2	0	0	0	0	0	0	0	0	0	0	0	0	0	0	0	0	0	0	0	0	0	0	0	0	0	0	0	0	0	0	0	0	0	0
	1547	D4BN89_BIFBR	Bifidobacterium breve DSM 20213 = JCM 1192	BIFBRE_03538	UniRef50_D6ZT76	TGAYPSIR	0	1	0	0	0	0	0	0	1	0	0	0	0	0	0	0	0	0	0	0	0	0	0	0	0	0	0	0	2	0	0	0	0	0	0	2	0	0	1	0	0	0	0
	1547	D4BN89_BIFBR	Bifidobacterium breve DSM 20213 = JCM 1192	BIFBRE_03538	UniRef50_D6ZT76	TAMQEAQTQSAK	0	1	0	0	0	0	0	0	1	0	0	0	0	0	0	0	0	0	0	0	0	0	0	0	0	0	0	0	0	0	0	0	0	0	0	0	0	1	0	0	0	0	0
	1547	D4BN89_BIFBR	Bifidobacterium breve DSM 20213 = JCM 1192	BIFBRE_03538	UniRef50_D6ZT76	NVTIAQFPHDDANK	0	0	0	0	0	1	0	0	1	0	0	0	0	0	0	0	0	0	0	0	0	0	0	0	0	0	0	0	0	0	0	0	0	0	0	0	0	0	0	0	0	0	0
	1562	A0ZZY7_BIFAA	Bifidobacterium adolescentis (strain ATCC 15703 / DSM 20083 / NCTC 11814 / E194a)	BAD_0239	UniRef50_D6ZWJ6	LTSQVTLAGR	0	1	0	0	0	0	0	0	1	0	0	0	0	0	0	0	0	0	0	0	0	0	0	0	0	0	0	0	0	0	0	0	0	0	0	0	0	0	0	0	0	0	0
	1562	A0ZZY7_BIFAA	Bifidobacterium adolescentis (strain ATCC 15703 / DSM 20083 / NCTC 11814 / E194a)	BAD_0239	UniRef50_D6ZWJ6	LLQGEPDVAIR	0	1	0	0	0	0	0	0	1	0	0	0	0	0	0	0	0	0	0	1	0	0	0	0	0	0	1	0	0	0	0	0	0	0	0	0	0	0	0	0	0	0	0
	1562	A0ZZY7_BIFAA	Bifidobacterium adolescentis (strain ATCC 15703 / DSM 20083 / NCTC 11814 / E194a)	BAD_0239	UniRef50_D6ZWJ6	TEAMTTIDVNTGR	2	0	0	0	0	0	0	0	2	0	0	0	0	0	0	0	0	0	0	0	0	0	0	0	0	0	0	0	0	0	0	0	0	0	0	0	0	0	0	0	0	0	0
	1562	A0ZZY7_BIFAA	Bifidobacterium adolescentis (strain ATCC 15703 / DSM 20083 / NCTC 11814 / E194a)	BAD_0239	UniRef50_D6ZWJ6	SSVDVQDEDDRPSR	0	0	0	0	0	0	0	0	0	0	0	0	0	0	0	0	0	0	0	0	0	0	0	0	0	0	0	0	0	0	0	0	0	0	0	0	0	0	0	0	0	0	0
	1562	A0ZZY7_BIFAA	Bifidobacterium adolescentis (strain ATCC 15703 / DSM 20083 / NCTC 11814 / E194a)	BAD_0239	UniRef50_D6ZWJ6	IEEYLDTMAPDLK	2	0	0	0	0	0	0	0	2	0	0	0	0	0	0	0	0	0	0	0	0	0	0	0	0	0	0	0	0	0	0	0	0	0	0	0	0	0	0	0	0	0	0
	1563	F6C8J2_BIFBA	Bifidobacterium breve (strain ACS-071-V-Sch8b)	HMPREF9228_1909	UniRef50_D6ZWV1	VVFGSGEGEDADGSR	0	0	0	0	0	0	0	0	0	0	0	0	0	0	0	0	0	0	1	0	0	0	0	0	0	0	1	0	0	0	0	0	0	0	0	0	0	0	0	0	0	0	0
	1563	F6C8J2_BIFBA	Bifidobacterium breve (strain ACS-071-V-Sch8b)	HMPREF9228_1909	UniRef50_D6ZWV1	VSLVAGLIK	0	0	0	0	0	0	0	0	0	0	0	0	0	0	0	0	0	0	0	1	0	0	0	0	0	0	1	0	0	0	0	0	0	0	0	0	0	0	0	0	0	0	0
	1563	F6C8J2_BIFBA	Bifidobacterium breve (strain ACS-071-V-Sch8b)	HMPREF9228_1909	UniRef50_D6ZWV1	NIAVDVVPEDIDAGR	0	0	0	0	0	0	0	0	0	0	0	0	0	0	0	0	0	0	1	0	0	0	0	0	0	0	1	0	0	0	0	0	0	0	0	0	0	0	0	0	0	0	0
	1563	F6C8J2_BIFBA	Bifidobacterium breve (strain ACS-071-V-Sch8b)	HMPREF9228_1909	UniRef50_D6ZWV1	AIGGELAAHGAR	0	0	0	0	0	0	0	0	0	0	0	0	0	0	0	0	0	0	0	0	0	0	0	0	0	1	1	0	0	0	0	0	0	0	0	0	0	0	0	0	0	0	0
	1567	B7GNA6_BIFLS	Bifidobacterium longum subsp. infantis (strain ATCC 15697 / DSM 20088 / JCM 1222 / NCTC 11817 / S12)	BLIJ_2276	UniRef50_D6ZY07	VNSVDDVELTM[147.0354]NSGK	0	0	0	0	0	0	0	0	0	1	0	0	0	0	0	0	0	1	0	0	0	0	0	0	0	0	0	0	0	0	0	0	0	0	0	0	0	0	0	0	0	0	0
	1567	B7GNA6_BIFLS	Bifidobacterium longum subsp. infantis (strain ATCC 15697 / DSM 20088 / JCM 1222 / NCTC 11817 / S12)	BLIJ_2276	UniRef50_D6ZY07	VNSVDDVELTMNSGK	0	0	0	0	0	0	0	0	0	1	0	0	0	0	0	0	0	1	0	0	0	0	0	0	0	0	0	0	0	0	0	0	0	0	0	0	0	0	0	0	0	0	0
	1567	B7GNA6_BIFLS	Bifidobacterium longum subsp. infantis (strain ATCC 15697 / DSM 20088 / JCM 1222 / NCTC 11817 / S12)	BLIJ_2276	UniRef50_D6ZY07	EQNPSLK	0	0	0	0	0	0	0	0	0	0	0	0	0	0	0	0	0	0	0	0	0	0	0	0	0	0	0	0	0	0	0	0	0	0	0	0	0	0	0	0	0	0	0
	1567	B7GNA6_BIFLS	Bifidobacterium longum subsp. infantis (strain ATCC 15697 / DSM 20088 / JCM 1222 / NCTC 11817 / S12)	BLIJ_2276	UniRef50_D6ZY07	DIPDVVQM[147.0354]SANK	0	0	0	0	0	0	0	0	0	1	0	0	0	0	0	0	0	1	0	0	0	0	0	0	0	0	0	0	0	0	0	0	0	0	0	0	0	0	0	0	0	0	0
	1567	B7GNA6_BIFLS	Bifidobacterium longum subsp. infantis (strain ATCC 15697 / DSM 20088 / JCM 1222 / NCTC 11817 / S12)	BLIJ_2276	UniRef50_D6ZY07	FQNVVQAQK	0	0	0	0	0	0	0	0	0	0	1	1	0	0	0	0	0	2	0	0	0	0	0	0	0	0	0	0	0	0	0	0	0	0	0	0	0	0	0	0	0	0	0
	1574	F6C545_BIFBA	Bifidobacterium breve (strain ACS-071-V-Sch8b)	HMPREF9228_1189	UniRef50_D7GG51	RVM[147.0354]FEETLA	0	0	0	0	1	0	0	0	1	0	0	0	0	0	0	0	0	0	0	0	0	0	0	0	0	0	0	0	0	0	0	0	0	0	0	0	0	0	0	0	0	0	0
	1574	F6C545_BIFBA	Bifidobacterium breve (strain ACS-071-V-Sch8b)	HMPREF9228_1189	UniRef50_D7GG51	SM[147.0354]GHSEDEANQTADR	0	0	0	0	0	0	1	0	1	0	0	0	0	0	0	0	0	0	0	0	0	0	0	0	0	0	0	0	0	0	0	0	0	0	0	0	0	0	0	0	0	0	0
	1574	F6C545_BIFBA	Bifidobacterium breve (strain ACS-071-V-Sch8b)	HMPREF9228_1189	UniRef50_D7GG51	AVDFTIRPGER	0	0	0	0	0	0	1	0	1	0	0	0	0	0	0	0	0	0	0	0	0	0	0	0	0	0	0	0	0	0	0	0	0	0	0	0	0	0	0	0	0	0	0
	1583	D7V0T0_LISGR	Listeria grayi DSM 20601	HMPREF0556_11847	UniRef50_D7V0T0	LVN[115.0269]EEQTR	3	0	0	0	0	0	0	0	3	0	0	0	0	0	0	0	0	0	1	0	0	0	0	0	0	0	1	0	0	0	0	0	0	0	0	0	0	1	0	0	0	0	0
	1594	B7C8J0_9FIRM	Eubacterium biforme DSM 3989	EUBIFOR_00494	UniRef50_D8IJ34	YGEEIVK	0	0	0	0	0	0	0	0	0	0	0	0	0	0	0	0	0	0	0	0	0	0	0	0	0	0	0	0	0	0	0	0	0	0	0	0	0	0	0	0	0	0	0
	1601	R9ITV5_9FIRM	Lachnospiraceae bacterium A4	C804_04428	UniRef50_D9R4K1	YHN[115.0269]EIEGINSR	0	0	0	0	0	0	2	0	2	0	0	0	0	0	0	0	0	0	0	0	0	0	0	0	0	0	0	0	0	0	0	0	0	0	0	0	0	0	0	0	0	0	0
	1602	D4CEH7_9CLOT	Clostridium sp. M62/1	CLOM621_07846	UniRef50_D9R7Q2	VTGIYEK	0	1	0	0	0	0	0	0	1	0	2	0	0	0	0	0	0	2	0	0	0	0	0	0	0	0	0	0	0	0	0	0	0	0	0	0	0	2	0	0	0	0	0
	1610	R9IF82_9FIRM	Lachnospiraceae bacterium A4	C804_06311	UniRef50_E0RZD5	FIPAILK	0	0	0	0	0	0	0	0	0	0	0	0	0	0	0	0	0	0	0	0	0	0	0	0	0	0	0	0	0	0	0	0	0	0	0	0	0	0	0	0	0	0	0
	1613	D2ZC26_9ENTR	Enterobacter cancerogenus ATCC 35316	ENTCAN_06020	UniRef50_E0SEA3	LSLDDQIR	0	0	0	0	0	0	0	0	0	0	0	0	0	0	0	0	0	0	0	0	0	0	0	0	0	0	0	0	0	0	0	0	0	0	0	0	0	0	0	0	0	0	0
	1615	G9Z4Z5_9ENTR	Yokenella regensburgei ATCC 43003	HMPREF0880_02579	UniRef50_E0WSP2	LVVSPAAGTIVK	0	1	0	0	0	0	0	0	1	0	0	0	0	0	0	0	0	0	0	0	0	0	0	0	0	0	0	0	1	0	0	0	0	0	0	1	0	1	0	0	0	0	0
	1626	E1QVP5_OLSUV	Olsenella uli (strain ATCC 49627 / DSM 7084 / CIP 109912 / JCM 12494 / VPI D76D-27C) (Lactobacillus uli)	Olsu_1088	UniRef50_E1QVP5	QNELDEIDR	0	0	0	0	0	0	0	0	0	0	0	0	0	0	0	0	0	0	0	0	0	0	0	0	0	0	0	0	0	0	0	0	0	0	0	0	0	0	0	0	0	0	0
	1626	E1QVP5_OLSUV	Olsenella uli (strain ATCC 49627 / DSM 7084 / CIP 109912 / JCM 12494 / VPI D76D-27C) (Lactobacillus uli)	Olsu_1088	UniRef50_E1QVP5	QISQVLIVAQQSADK	0	0	0	0	0	0	0	0	0	0	0	0	0	0	0	0	0	0	0	0	0	0	0	0	0	0	0	0	0	0	0	0	0	0	0	0	0	0	0	0	0	0	0
	1627	E1QWC8_OLSUV	Olsenella uli (strain ATCC 49627 / DSM 7084 / CIP 109912 / JCM 12494 / VPI D76D-27C) (Lactobacillus uli)	Olsu_1326	UniRef50_E1QWC8	SEGVIPSR	0	0	0	0	0	0	0	0	0	0	0	0	0	0	0	0	0	0	0	0	0	0	0	0	0	0	0	0	0	0	0	0	0	0	0	0	0	0	0	0	0	0	0
	1627	E1QWC8_OLSUV	Olsenella uli (strain ATCC 49627 / DSM 7084 / CIP 109912 / JCM 12494 / VPI D76D-27C) (Lactobacillus uli)	Olsu_1326	UniRef50_E1QWC8	RVVLEEAR	0	0	0	0	0	0	0	0	0	0	0	0	0	0	0	0	0	0	0	0	0	0	0	0	0	0	0	0	0	0	0	0	0	0	0	0	0	0	0	0	0	0	0
	1627	E1QWC8_OLSUV	Olsenella uli (strain ATCC 49627 / DSM 7084 / CIP 109912 / JCM 12494 / VPI D76D-27C) (Lactobacillus uli)	Olsu_1326	UniRef50_E1QWC8	VM[147.0354]EIDLDR	0	0	0	0	0	0	0	0	0	0	0	0	0	0	0	0	0	0	0	0	0	0	0	0	0	0	0	0	0	0	0	0	0	0	0	0	0	0	0	0	0	0	0
	1627	E1QWC8_OLSUV	Olsenella uli (strain ATCC 49627 / DSM 7084 / CIP 109912 / JCM 12494 / VPI D76D-27C) (Lactobacillus uli)	Olsu_1326	UniRef50_E1QWC8	GGLILDIGLR	0	0	0	0	0	0	0	0	0	0	0	0	0	0	0	0	0	0	0	0	0	0	0	0	0	0	0	0	0	0	0	0	0	0	0	0	0	0	0	0	0	0	0
	1627	E1QWC8_OLSUV	Olsenella uli (strain ATCC 49627 / DSM 7084 / CIP 109912 / JCM 12494 / VPI D76D-27C) (Lactobacillus uli)	Olsu_1326	UniRef50_E1QWC8	NNVVLSR	0	0	2	0	0	0	0	0	2	0	0	1	0	0	0	0	0	1	0	0	0	0	0	0	0	0	0	0	0	0	0	0	0	0	0	0	0	0	1	0	0	0	0
	1630	E1QX17_OLSUV	Olsenella uli (strain ATCC 49627 / DSM 7084 / CIP 109912 / JCM 12494 / VPI D76D-27C) (Lactobacillus uli)	Olsu_1571	UniRef50_E1QX17	VEVDGQTK	0	0	0	0	0	0	0	0	0	0	0	0	0	0	0	0	0	0	0	0	0	0	0	0	0	0	0	0	0	0	0	0	0	0	0	0	0	0	0	0	0	0	0
	1630	E1QX17_OLSUV	Olsenella uli (strain ATCC 49627 / DSM 7084 / CIP 109912 / JCM 12494 / VPI D76D-27C) (Lactobacillus uli)	Olsu_1571	UniRef50_E1QX17	GVVTAPLER	0	0	0	0	0	0	0	0	0	0	0	0	0	0	0	0	0	0	0	0	0	0	0	0	0	0	0	0	0	0	0	0	0	0	0	0	0	0	0	0	0	0	0
	1633	E1QYS0_OLSUV	Olsenella uli (strain ATCC 49627 / DSM 7084 / CIP 109912 / JCM 12494 / VPI D76D-27C) (Lactobacillus uli)	Olsu_0410	UniRef50_E1QYS0	VHYVGTLDDGTK	0	0	0	0	0	0	0	0	0	0	0	0	0	0	0	0	0	0	0	0	0	0	0	0	0	0	0	0	0	0	0	0	0	0	0	0	0	0	0	0	0	0	0
	1635	E1R031_OLSUV	Olsenella uli (strain ATCC 49627 / DSM 7084 / CIP 109912 / JCM 12494 / VPI D76D-27C) (Lactobacillus uli)	Olsu_0883	UniRef50_E1R031	NPADGTNER	0	0	0	0	0	0	0	0	0	0	0	0	0	0	0	0	0	0	0	0	0	0	0	0	0	0	0	0	0	0	0	0	0	0	0	0	0	0	0	0	0	0	0
	1635	E1R031_OLSUV	Olsenella uli (strain ATCC 49627 / DSM 7084 / CIP 109912 / JCM 12494 / VPI D76D-27C) (Lactobacillus uli)	Olsu_0883	UniRef50_E1R031	TEHM[147.0354]FLGER	0	0	0	0	0	0	0	0	0	0	0	0	0	0	0	0	0	0	0	0	0	0	0	0	0	0	0	0	0	0	0	0	0	0	0	0	0	0	0	0	0	0	0
	1655	E2QQR6_ECOLX	Escherichia coli	LF82_432	UniRef50_E2QQR6	QDDALLAVLNR	0	0	0	0	0	0	0	0	0	0	0	0	0	0	0	0	0	0	0	0	0	0	0	0	0	0	0	0	0	0	0	0	0	0	0	0	0	0	0	0	0	0	0
	1655	E2QQR6_ECOLX	Escherichia coli	LF82_432	UniRef50_E2QQR6	NNPILVGEPGVGK	0	0	0	0	0	0	0	0	0	0	0	0	0	0	0	0	0	0	0	0	0	0	0	0	0	0	0	0	0	0	0	0	0	0	0	0	0	0	0	0	0	0	0
	1667	F6C8F6_BIFBA	Bifidobacterium breve (strain ACS-071-V-Sch8b)	HMPREF9228_1872	UniRef50_E3D7N2	SGEVIGTYQASQLDSR	1	0	0	0	0	0	0	0	1	0	0	0	0	0	0	0	0	0	0	0	0	0	0	0	0	0	0	0	0	0	0	0	0	0	0	0	0	0	0	0	0	0	0
	1667	F6C8F6_BIFBA	Bifidobacterium breve (strain ACS-071-V-Sch8b)	HMPREF9228_1872	UniRef50_E3D7N2	NGVGADDVTAHSTNK	0	0	0	0	0	1	0	0	1	0	0	0	0	0	0	0	0	0	0	0	0	0	0	0	0	0	0	0	0	0	0	0	0	0	0	0	0	0	0	0	0	0	0
	1668	D4BQ15_BIFBR	Bifidobacterium breve DSM 20213 = JCM 1192	BIFBRE_04243	UniRef50_E3D7N3	GHQVYGDAPLVLK	0	0	0	0	0	0	1	0	1	0	0	0	0	0	0	0	0	0	0	0	0	0	0	0	0	0	0	0	0	0	0	0	0	0	0	0	0	0	0	0	0	0	1
	1668	D4BQ15_BIFBR	Bifidobacterium breve DSM 20213 = JCM 1192	BIFBRE_04243	UniRef50_E3D7N3	GESIETGLDLK	0	0	0	0	0	0	0	0	0	0	0	0	0	0	0	0	0	0	0	0	0	0	0	0	0	0	0	0	0	0	0	0	0	0	0	0	1	1	0	0	0	0	0
	1668	D4BQ15_BIFBR	Bifidobacterium breve DSM 20213 = JCM 1192	BIFBRE_04243	UniRef50_E3D7N3	ADGYGSVEVK	1	0	0	0	0	0	0	0	1	0	0	0	0	0	0	0	0	0	0	0	0	0	0	0	0	0	0	1	0	0	0	0	0	0	0	1	0	0	0	0	0	0	0
	1668	D4BQ15_BIFBR	Bifidobacterium breve DSM 20213 = JCM 1192	BIFBRE_04243	UniRef50_E3D7N3	TGVEQFGK	0	1	0	0	0	0	0	0	1	0	0	0	0	0	0	0	0	0	0	0	0	0	0	0	0	0	0	0	1	0	0	0	0	0	0	1	0	1	0	0	0	0	0
	1668	D4BQ15_BIFBR	Bifidobacterium breve DSM 20213 = JCM 1192	BIFBRE_04243	UniRef50_E3D7N3	QIAPDSGDSAK	0	0	0	0	0	0	0	0	0	0	0	0	0	0	0	0	0	0	0	0	0	0	0	0	0	0	0	0	1	0	0	0	0	0	0	1	0	0	0	0	0	0	0
	1668	D4BQ15_BIFBR	Bifidobacterium breve DSM 20213 = JCM 1192	BIFBRE_04243	UniRef50_E3D7N3	VKGESIETGLDLK	0	0	0	0	0	0	0	0	0	0	0	0	0	0	0	0	0	0	0	0	0	0	0	0	0	0	0	0	0	0	0	0	0	0	0	0	0	0	0	0	0	0	1
	1669	D4BQ14_BIFBR	Bifidobacterium breve DSM 20213 = JCM 1192	xylB	UniRef50_E3D7N4	LAAGSEFAER	0	0	0	0	0	0	0	0	0	0	0	0	0	0	0	0	0	0	0	0	0	0	0	0	0	0	0	0	0	0	0	0	0	0	0	0	0	1	0	0	0	0	0
	1669	D4BQ14_BIFBR	Bifidobacterium breve DSM 20213 = JCM 1192	xylB	UniRef50_E3D7N4	TGSVPVASLTVTK	0	0	0	0	0	0	0	0	0	0	0	0	0	0	0	0	0	0	0	0	0	0	0	0	0	0	0	0	1	0	0	0	0	0	0	1	0	0	0	0	0	0	0
	1671	F9XZT0_BIFBU	Bifidobacterium breve (strain NCIMB 8807 / UCC2003)	Bbr_1848	UniRef50_E3D880	AAIEEVTPLLQSGR	1	0	0	0	0	0	0	0	1	0	0	0	0	0	0	0	0	0	1	0	0	0	0	0	0	0	1	0	0	0	0	0	0	0	0	0	0	0	0	0	0	0	0
	1671	F9XZT0_BIFBU	Bifidobacterium breve (strain NCIMB 8807 / UCC2003)	Bbr_1848	UniRef50_E3D880	HGQTFWSESGQHTGR	0	0	0	0	0	0	0	2	2	0	0	0	0	0	0	0	0	0	0	0	0	0	0	0	0	0	0	0	0	0	0	0	0	0	0	0	0	0	0	0	0	0	0
	1672	F6C8J4_BIFBA	Bifidobacterium breve (strain ACS-071-V-Sch8b)	HMPREF9228_1914	UniRef50_E3D8H9	SKPLDDLQVR	0	0	0	0	0	0	0	0	0	0	0	0	0	0	0	2	0	2	0	0	0	0	0	0	3	3	6	0	0	0	0	0	0	0	0	0	0	0	0	0	0	0	0
	1672	F6C8J4_BIFBA	Bifidobacterium breve (strain ACS-071-V-Sch8b)	HMPREF9228_1914	UniRef50_E3D8H9	VDSFSDSQVTFVPNEK	0	0	0	0	0	0	0	0	0	0	0	0	0	0	0	0	0	0	3	0	0	0	0	0	0	0	3	0	0	0	0	0	0	0	0	0	0	0	0	0	0	0	0
	1672	F6C8J4_BIFBA	Bifidobacterium breve (strain ACS-071-V-Sch8b)	HMPREF9228_1914	UniRef50_E3D8H9	LVSKDPM[147.0354]VVQYDINPK	0	0	0	0	0	0	0	0	0	0	0	0	0	0	0	0	0	0	0	0	0	0	0	0	1	0	1	0	0	0	0	0	0	0	0	0	0	0	0	0	0	0	0
	1672	F6C8J4_BIFBA	Bifidobacterium breve (strain ACS-071-V-Sch8b)	HMPREF9228_1914	UniRef50_E3D8H9	VVNVAESK	0	0	0	0	0	0	0	0	0	0	1	0	0	0	0	0	0	1	0	2	0	0	0	0	0	0	2	0	1	0	0	0	0	0	0	1	0	0	0	0	0	0	0
	1672	F6C8J4_BIFBA	Bifidobacterium breve (strain ACS-071-V-Sch8b)	HMPREF9228_1914	UniRef50_E3D8H9	TLEADGYK	0	0	0	0	0	0	0	0	0	0	2	0	0	0	0	0	0	2	0	0	0	0	0	0	0	0	0	0	0	0	0	0	0	0	0	0	0	0	0	0	0	0	0
	1672	F6C8J4_BIFBA	Bifidobacterium breve (strain ACS-071-V-Sch8b)	HMPREF9228_1914	UniRef50_E3D8H9	VNPDFLTDM[147.0354]K	0	0	0	0	0	0	0	0	0	0	1	0	0	0	0	0	0	1	0	1	0	0	0	0	0	0	1	0	1	0	0	0	0	0	0	1	0	0	0	0	0	0	0
	1672	F6C8J4_BIFBA	Bifidobacterium breve (strain ACS-071-V-Sch8b)	HMPREF9228_1914	UniRef50_E3D8H9	VNPDFLTDMK	0	0	0	0	0	0	0	0	0	0	0	0	0	0	0	0	0	0	1	1	0	0	0	0	0	0	2	0	0	0	0	0	0	0	0	0	0	0	0	0	0	0	0
	1672	F6C8J4_BIFBA	Bifidobacterium breve (strain ACS-071-V-Sch8b)	HMPREF9228_1914	UniRef50_E3D8H9	VLEYN[115.0269]GK	0	0	0	0	0	0	0	0	0	0	0	0	0	0	0	0	0	0	3	0	0	0	0	0	0	0	3	0	0	0	0	0	0	0	0	0	0	0	0	0	0	0	0
	1672	F6C8J4_BIFBA	Bifidobacterium breve (strain ACS-071-V-Sch8b)	HMPREF9228_1914	UniRef50_E3D8H9	NPHNEWAAGPYK	0	0	0	0	0	0	0	0	0	0	0	0	0	0	0	0	0	0	0	0	0	0	0	0	0	2	2	0	0	0	0	0	0	0	0	0	0	0	0	0	0	0	0
	1672	F6C8J4_BIFBA	Bifidobacterium breve (strain ACS-071-V-Sch8b)	HMPREF9228_1914	UniRef50_E3D8H9	YNVDNAK	0	0	0	0	0	0	0	0	0	0	1	0	0	0	0	0	0	1	0	0	0	0	0	0	0	0	0	0	0	0	0	0	0	0	0	0	0	0	0	0	0	0	0
	1672	F6C8J4_BIFBA	Bifidobacterium breve (strain ACS-071-V-Sch8b)	HMPREF9228_1914	UniRef50_E3D8H9	ATWEANN[115.0269]GSNPDYNPPSTDGFDR	0	0	0	0	0	0	0	0	0	0	0	0	0	0	0	0	0	0	1	0	0	0	0	0	0	0	1	0	0	0	0	0	0	0	0	0	0	0	0	0	0	0	0
	1672	F6C8J4_BIFBA	Bifidobacterium breve (strain ACS-071-V-Sch8b)	HMPREF9228_1914	UniRef50_E3D8H9	GYENNLPAEAK	0	0	0	0	0	0	0	0	0	0	0	0	0	0	0	0	0	0	1	0	0	0	0	0	0	0	1	0	0	0	0	0	0	0	0	0	0	0	0	0	0	0	0
	1672	F6C8J4_BIFBA	Bifidobacterium breve (strain ACS-071-V-Sch8b)	HMPREF9228_1914	UniRef50_E3D8H9	KAGSLSDYDEQTK	0	0	0	0	0	0	0	0	0	0	0	0	0	0	0	0	0	0	0	0	0	0	0	0	5	0	5	0	0	0	0	0	0	0	0	0	0	0	0	0	0	0	1
	1672	F6C8J4_BIFBA	Bifidobacterium breve (strain ACS-071-V-Sch8b)	HMPREF9228_1914	UniRef50_E3D8H9	AGSLSDYDEQTK	0	0	0	0	0	0	0	0	0	0	0	0	0	0	0	0	0	0	0	1	0	0	0	0	0	0	1	0	0	0	0	0	0	0	0	0	0	0	0	0	0	0	0
	1672	F6C8J4_BIFBA	Bifidobacterium breve (strain ACS-071-V-Sch8b)	HMPREF9228_1914	UniRef50_E3D8H9	AEQPGSELLLPFQK	0	0	0	0	0	0	0	0	0	0	0	0	0	0	0	0	0	0	1	1	0	0	0	0	0	0	2	0	0	0	0	0	0	0	0	0	0	0	0	0	0	0	0
	1672	F6C8J4_BIFBA	Bifidobacterium breve (strain ACS-071-V-Sch8b)	HMPREF9228_1914	UniRef50_E3D8H9	IASVEQGDSPK	0	0	0	0	0	0	0	0	0	1	0	0	0	0	0	0	0	1	1	1	0	0	0	0	0	0	2	0	1	0	0	0	0	0	0	1	0	1	0	0	0	0	0
	1672	B7GP78_BIFLS	Bifidobacterium longum subsp. infantis (strain ATCC 15697 / DSM 20088 / JCM 1222 / NCTC 11817 / S12)	BLIJ_2490	UniRef50_E3D8H9	SKPLDDLQVR	0	0	0	0	0	0	0	0	0	0	0	0	0	0	0	2	0	2	0	0	0	0	0	0	3	3	6	0	0	0	0	0	0	0	0	0	0	0	0	0	0	0	0
	1672	B7GP78_BIFLS	Bifidobacterium longum subsp. infantis (strain ATCC 15697 / DSM 20088 / JCM 1222 / NCTC 11817 / S12)	BLIJ_2490	UniRef50_E3D8H9	IASVEQGDSPK	0	0	0	0	0	0	0	0	0	1	0	0	0	0	0	0	0	1	1	1	0	0	0	0	0	0	2	0	1	0	0	0	0	0	0	1	0	1	0	0	0	0	0
	1672	B7GP78_BIFLS	Bifidobacterium longum subsp. infantis (strain ATCC 15697 / DSM 20088 / JCM 1222 / NCTC 11817 / S12)	BLIJ_2490	UniRef50_E3D8H9	VDSFSDSQVTFVPNEK	0	0	0	0	0	0	0	0	0	0	0	0	0	0	0	0	0	0	3	0	0	0	0	0	0	0	3	0	0	0	0	0	0	0	0	0	0	0	0	0	0	0	0
	1672	B7GP78_BIFLS	Bifidobacterium longum subsp. infantis (strain ATCC 15697 / DSM 20088 / JCM 1222 / NCTC 11817 / S12)	BLIJ_2490	UniRef50_E3D8H9	VAGGLSDYDEQTK	0	0	0	0	0	0	0	0	0	1	0	0	0	0	0	0	0	1	0	0	0	0	0	0	0	0	0	0	0	0	0	0	0	0	0	0	0	0	0	0	0	0	0
	1672	B7GP78_BIFLS	Bifidobacterium longum subsp. infantis (strain ATCC 15697 / DSM 20088 / JCM 1222 / NCTC 11817 / S12)	BLIJ_2490	UniRef50_E3D8H9	LVSKDPM[147.0354]VVQYDINPK	0	0	0	0	0	0	0	0	0	0	0	0	0	0	0	0	0	0	0	0	0	0	0	0	1	0	1	0	0	0	0	0	0	0	0	0	0	0	0	0	0	0	0
	1672	B7GP78_BIFLS	Bifidobacterium longum subsp. infantis (strain ATCC 15697 / DSM 20088 / JCM 1222 / NCTC 11817 / S12)	BLIJ_2490	UniRef50_E3D8H9	VVNVAESK	0	0	0	0	0	0	0	0	0	0	1	0	0	0	0	0	0	1	0	2	0	0	0	0	0	0	2	0	1	0	0	0	0	0	0	1	0	0	0	0	0	0	0
	1672	B7GP78_BIFLS	Bifidobacterium longum subsp. infantis (strain ATCC 15697 / DSM 20088 / JCM 1222 / NCTC 11817 / S12)	BLIJ_2490	UniRef50_E3D8H9	TLEADGYK	0	0	0	0	0	0	0	0	0	0	2	0	0	0	0	0	0	2	0	0	0	0	0	0	0	0	0	0	0	0	0	0	0	0	0	0	0	0	0	0	0	0	0
	1672	B7GP78_BIFLS	Bifidobacterium longum subsp. infantis (strain ATCC 15697 / DSM 20088 / JCM 1222 / NCTC 11817 / S12)	BLIJ_2490	UniRef50_E3D8H9	VNPDFLTDM[147.0354]K	0	0	0	0	0	0	0	0	0	0	1	0	0	0	0	0	0	1	0	1	0	0	0	0	0	0	1	0	1	0	0	0	0	0	0	1	0	0	0	0	0	0	0
	1672	B7GP78_BIFLS	Bifidobacterium longum subsp. infantis (strain ATCC 15697 / DSM 20088 / JCM 1222 / NCTC 11817 / S12)	BLIJ_2490	UniRef50_E3D8H9	VNPDFLTDMK	0	0	0	0	0	0	0	0	0	0	0	0	0	0	0	0	0	0	1	1	0	0	0	0	0	0	2	0	0	0	0	0	0	0	0	0	0	0	0	0	0	0	0
	1672	B7GP78_BIFLS	Bifidobacterium longum subsp. infantis (strain ATCC 15697 / DSM 20088 / JCM 1222 / NCTC 11817 / S12)	BLIJ_2490	UniRef50_E3D8H9	VLQYN[115.0269]GK	0	0	0	0	0	0	0	0	0	1	0	0	0	0	0	0	0	1	0	0	0	0	0	0	0	0	0	0	0	0	0	0	0	0	0	0	0	0	0	0	0	0	0
	1672	B7GP78_BIFLS	Bifidobacterium longum subsp. infantis (strain ATCC 15697 / DSM 20088 / JCM 1222 / NCTC 11817 / S12)	BLIJ_2490	UniRef50_E3D8H9	NPHNEWAAGPYK	0	0	0	0	0	0	0	0	0	0	0	0	0	0	0	0	0	0	0	0	0	0	0	0	0	2	2	0	0	0	0	0	0	0	0	0	0	0	0	0	0	0	0
	1672	B7GP78_BIFLS	Bifidobacterium longum subsp. infantis (strain ATCC 15697 / DSM 20088 / JCM 1222 / NCTC 11817 / S12)	BLIJ_2490	UniRef50_E3D8H9	YNVDNAK	0	0	0	0	0	0	0	0	0	0	1	0	0	0	0	0	0	1	0	0	0	0	0	0	0	0	0	0	0	0	0	0	0	0	0	0	0	0	0	0	0	0	0
	1672	B7GP78_BIFLS	Bifidobacterium longum subsp. infantis (strain ATCC 15697 / DSM 20088 / JCM 1222 / NCTC 11817 / S12)	BLIJ_2490	UniRef50_E3D8H9	ATWEANN[115.0269]GSNPDYNPPSTDGFDR	0	0	0	0	0	0	0	0	0	0	0	0	0	0	0	0	0	0	1	0	0	0	0	0	0	0	1	0	0	0	0	0	0	0	0	0	0	0	0	0	0	0	0
	1672	B7GP78_BIFLS	Bifidobacterium longum subsp. infantis (strain ATCC 15697 / DSM 20088 / JCM 1222 / NCTC 11817 / S12)	BLIJ_2490	UniRef50_E3D8H9	GYENNLPAEAK	0	0	0	0	0	0	0	0	0	0	0	0	0	0	0	0	0	0	1	0	0	0	0	0	0	0	1	0	0	0	0	0	0	0	0	0	0	0	0	0	0	0	0
	1672	B7GP78_BIFLS	Bifidobacterium longum subsp. infantis (strain ATCC 15697 / DSM 20088 / JCM 1222 / NCTC 11817 / S12)	BLIJ_2490	UniRef50_E3D8H9	AEQPGSELLLPFQK	0	0	0	0	0	0	0	0	0	0	0	0	0	0	0	0	0	0	1	1	0	0	0	0	0	0	2	0	0	0	0	0	0	0	0	0	0	0	0	0	0	0	0
	1692	E3ELM5_BIFBS	Bifidobacterium bifidum (strain S17)	BBIF_0215	UniRef50_E3ELM5	KYSDGM[147.0354]TVESGNAK	0	0	0	0	0	0	2	0	2	0	0	0	0	0	0	0	0	0	0	0	0	0	0	0	0	0	0	0	0	0	0	0	0	0	0	0	0	0	0	0	0	0	0
	1692	E3ELM5_BIFBS	Bifidobacterium bifidum (strain S17)	BBIF_0215	UniRef50_E3ELM5	KVTVDVTEIVR	0	0	0	0	0	0	1	0	1	0	0	0	0	0	0	0	0	0	0	0	0	0	0	0	0	0	0	0	0	0	0	0	0	0	0	0	0	0	0	0	0	0	0
	1692	E3ELM5_BIFBS	Bifidobacterium bifidum (strain S17)	BBIF_0215	UniRef50_E3ELM5	KVLLDVTDIIK	0	0	0	0	0	0	1	0	1	0	0	0	0	0	0	0	0	0	0	0	0	0	0	0	0	0	0	0	0	0	0	0	0	0	0	0	0	0	0	0	0	0	0
	1692	E3ELM5_BIFBS	Bifidobacterium bifidum (strain S17)	BBIF_0215	UniRef50_E3ELM5	KVITLAVGETK	0	0	0	0	0	0	0	1	1	0	0	0	0	0	0	0	0	0	0	0	0	0	0	0	0	0	0	0	0	0	0	0	0	0	0	0	0	0	0	0	0	0	0
	1692	E3ELM5_BIFBS	Bifidobacterium bifidum (strain S17)	BBIF_0215	UniRef50_E3ELM5	KKDGSAISGYQADNQHR	0	0	0	0	0	0	0	1	1	0	0	0	0	0	0	0	0	0	0	0	0	0	0	0	0	0	0	0	0	0	0	0	0	0	0	0	0	0	0	0	0	0	0
	1692	E3ELM5_BIFBS	Bifidobacterium bifidum (strain S17)	BBIF_0215	UniRef50_E3ELM5	KITLALGELNK	0	0	0	0	0	0	0	1	1	0	0	0	0	0	0	0	0	0	0	0	0	0	0	0	0	0	0	0	0	0	0	0	0	0	0	0	0	0	0	0	0	0	0
	1692	E3ELM5_BIFBS	Bifidobacterium bifidum (strain S17)	BBIF_0215	UniRef50_E3ELM5	TATSHAFAYGSK	0	0	0	0	0	0	4	0	4	0	0	0	0	0	0	0	0	0	0	0	0	0	0	0	0	0	0	0	0	0	0	0	0	0	0	0	0	0	0	0	0	0	0
	1692	E3ELM5_BIFBS	Bifidobacterium bifidum (strain S17)	BBIF_0215	UniRef50_E3ELM5	YLTIGSSR	0	2	0	0	0	0	0	0	2	0	2	0	0	0	0	0	0	2	0	0	0	0	0	0	0	0	0	0	0	0	0	0	0	0	0	0	0	0	0	0	0	0	0
	1692	E3ELM5_BIFBS	Bifidobacterium bifidum (strain S17)	BBIF_0215	UniRef50_E3ELM5	FESTDAADTTDLK	1	0	0	0	0	0	0	0	1	0	0	0	0	0	0	0	0	0	0	0	0	0	0	0	0	0	0	0	0	0	0	0	0	0	0	0	0	0	0	0	0	0	0
	1692	E3ELM5_BIFBS	Bifidobacterium bifidum (strain S17)	BBIF_0215	UniRef50_E3ELM5	EVTSLTGATEAMQPTLSVTK	1	0	0	0	0	0	0	0	1	0	0	0	0	0	0	0	0	0	0	0	0	0	0	0	0	0	0	0	0	0	0	0	0	0	0	0	0	0	0	0	0	0	0
	1692	E3ELM5_BIFBS	Bifidobacterium bifidum (strain S17)	BBIF_0215	UniRef50_E3ELM5	AYTLSIEGPTK	1	0	0	0	0	0	0	0	1	0	0	0	0	0	0	0	0	0	0	0	0	0	0	0	0	0	0	0	0	0	0	0	0	0	0	0	0	0	0	0	0	0	0
	1692	E3ELM5_BIFBS	Bifidobacterium bifidum (strain S17)	BBIF_0215	UniRef50_E3ELM5	ELETLVYK	0	0	0	0	0	0	0	0	0	0	0	0	0	0	0	0	0	0	0	0	0	0	0	0	0	0	0	0	2	0	0	0	0	0	0	2	0	0	0	0	0	0	0
	1692	E3ELM5_BIFBS	Bifidobacterium bifidum (strain S17)	BBIF_0215	UniRef50_E3ELM5	GNVLQSNTGWAIGQR	0	1	0	0	0	0	0	0	1	0	0	0	0	0	0	0	0	0	0	0	0	0	0	0	0	0	0	0	0	0	0	0	0	0	0	0	0	0	0	0	0	0	0
	1692	E3ELM5_BIFBS	Bifidobacterium bifidum (strain S17)	BBIF_0215	UniRef50_E3ELM5	KDGSAISGYQADNQHR	0	0	0	0	0	0	0	1	1	0	0	0	0	0	0	0	0	0	0	0	0	0	0	0	0	0	0	0	0	0	0	0	0	0	0	0	0	0	0	0	0	0	0
	1692	E3ELM5_BIFBS	Bifidobacterium bifidum (strain S17)	BBIF_0215	UniRef50_E3ELM5	GDN[115.0269]GNFTDANANR	1	0	0	0	0	0	0	0	1	0	0	0	0	0	0	0	0	0	1	0	0	0	0	0	0	0	1	0	0	0	0	0	0	0	0	0	0	0	0	0	0	0	0
	1692	E3ELM5_BIFBS	Bifidobacterium bifidum (strain S17)	BBIF_0215	UniRef50_E3ELM5	GDNGNFTDANANR	1	0	0	0	0	0	0	0	1	0	0	0	0	0	0	0	0	0	0	0	0	0	0	0	0	0	0	0	0	0	0	0	0	0	0	0	0	0	0	0	0	0	0
	1692	E3ELM5_BIFBS	Bifidobacterium bifidum (strain S17)	BBIF_0215	UniRef50_E3ELM5	ITLALGELNK	0	1	0	0	0	0	0	0	1	0	0	0	0	0	0	0	0	0	0	0	0	0	0	0	0	0	0	0	0	0	0	0	0	0	0	0	0	0	0	0	0	0	0
	1692	E3ELM5_BIFBS	Bifidobacterium bifidum (strain S17)	BBIF_0215	UniRef50_E3ELM5	ITAGGAQNYEVK	0	2	0	0	0	0	0	0	2	0	0	0	0	0	0	0	0	0	0	0	0	0	0	0	0	0	0	0	0	0	0	0	0	0	0	0	0	0	0	0	0	0	0
	1692	E3ELM5_BIFBS	Bifidobacterium bifidum (strain S17)	BBIF_0215	UniRef50_E3ELM5	GALGNNGLLYNSQIK	0	2	0	0	0	0	0	0	2	0	0	0	0	0	0	0	0	0	0	0	0	0	0	0	0	0	0	0	0	0	0	0	0	0	0	0	0	0	0	0	0	0	0
	1694	E3ELZ3_BIFBS	Bifidobacterium bifidum (strain S17)	BBIF_0484	UniRef50_E3ELZ3	VAVGDVLR	0	1	0	0	0	0	0	0	1	0	0	0	0	0	0	0	0	0	0	0	0	0	0	0	0	0	0	0	1	3	0	0	0	0	0	4	0	0	0	0	0	0	0
	1694	E3ELZ3_BIFBS	Bifidobacterium bifidum (strain S17)	BBIF_0484	UniRef50_E3ELZ3	QSGSN[115.0269]GKDVVLK	0	0	0	0	1	0	0	0	1	0	0	0	0	0	0	0	0	0	0	0	0	0	0	0	0	0	0	0	0	0	0	0	0	0	0	0	0	0	0	0	0	0	0
	1694	E3ELZ3_BIFBS	Bifidobacterium bifidum (strain S17)	BBIF_0484	UniRef50_E3ELZ3	VTGAHVEPYIR	0	0	0	0	0	0	0	0	0	0	0	0	0	0	0	0	0	0	0	0	0	0	0	0	0	0	0	0	0	0	0	0	0	2	0	2	0	0	0	0	0	0	2
	1694	E3ELZ3_BIFBS	Bifidobacterium bifidum (strain S17)	BBIF_0484	UniRef50_E3ELZ3	STDTATVTFK	0	0	0	0	0	0	0	0	0	0	0	0	0	0	0	0	0	0	0	0	0	0	0	0	0	0	0	0	1	0	0	0	0	0	0	1	0	1	0	0	0	0	0
	1694	E3ELZ3_BIFBS	Bifidobacterium bifidum (strain S17)	BBIF_0484	UniRef50_E3ELZ3	FSVDAAAGTSK	0	0	0	0	0	0	0	0	0	0	0	0	0	0	0	0	0	0	0	0	0	0	0	0	0	0	0	0	2	0	0	0	0	0	0	2	1	2	0	0	0	0	0
	1705	E3EMP5_BIFBS	Bifidobacterium bifidum (strain S17)	BBIF_0507	UniRef50_E3EMP5	LVGVDN[115.0269]GSSPDHDSYQADNR	0	0	0	0	0	0	0	0	0	0	0	0	0	0	0	0	0	0	0	0	0	0	0	0	0	0	0	0	1	0	0	0	0	0	0	1	0	1	0	0	0	0	0
	1705	E3EMP5_BIFBS	Bifidobacterium bifidum (strain S17)	BBIF_0507	UniRef50_E3EMP5	LTQNIPADK	0	0	0	0	0	0	0	0	0	0	0	0	0	0	0	0	0	0	0	0	0	0	0	0	0	0	0	0	1	0	0	0	0	0	0	1	0	0	0	0	0	0	0
	1705	E3EMP5_BIFBS	Bifidobacterium bifidum (strain S17)	BBIF_0507	UniRef50_E3EMP5	QVEILQK	0	0	0	0	0	0	0	0	0	0	0	0	0	0	0	0	0	0	0	0	0	0	0	0	0	0	0	0	4	0	0	0	0	0	0	4	0	0	0	0	0	0	0
	1705	E3EMP5_BIFBS	Bifidobacterium bifidum (strain S17)	BBIF_0507	UniRef50_E3EMP5	TGNKPILPSDVEVR	0	0	0	0	0	0	0	0	0	0	0	0	0	0	0	0	0	0	0	0	0	0	0	0	0	0	0	0	0	0	0	0	0	1	0	1	0	0	0	0	0	0	0
	1705	E3EMP5_BIFBS	Bifidobacterium bifidum (strain S17)	BBIF_0507	UniRef50_E3EMP5	VPGTATVFGK	0	0	1	0	0	0	0	0	1	0	0	0	0	0	0	0	0	0	0	0	0	0	0	0	0	0	0	0	0	1	1	0	0	0	0	2	0	0	1	0	0	0	0
	1705	E3EMP5_BIFBS	Bifidobacterium bifidum (strain S17)	BBIF_0507	UniRef50_E3EMP5	TFTIELK	0	0	0	0	0	0	0	0	0	0	0	0	0	0	0	0	0	0	0	0	0	0	0	0	0	0	0	0	1	0	0	0	0	0	0	1	0	1	0	0	0	0	0
	1705	E3EMP5_BIFBS	Bifidobacterium bifidum (strain S17)	BBIF_0507	UniRef50_E3EMP5	TDAAIGTVTTASK	0	0	0	0	0	0	0	0	0	0	0	0	0	0	0	0	0	0	0	0	0	0	0	0	0	0	0	1	0	0	0	0	0	0	0	1	0	0	0	0	0	0	0
	1705	E3EMP5_BIFBS	Bifidobacterium bifidum (strain S17)	BBIF_0507	UniRef50_E3EMP5	NPNLYTVR	0	0	0	0	0	0	0	0	0	0	0	0	0	0	0	0	0	0	0	0	0	0	0	0	0	0	0	0	0	0	1	0	0	0	0	1	0	0	0	0	0	0	0
	1705	E3EMP5_BIFBS	Bifidobacterium bifidum (strain S17)	BBIF_0507	UniRef50_E3EMP5	VLAIVQSTK	0	0	0	0	0	0	0	0	0	0	0	0	0	0	0	0	0	0	0	0	0	0	0	0	0	0	0	0	1	1	0	0	0	0	0	2	0	0	0	0	0	0	0
	1705	E3EMP5_BIFBS	Bifidobacterium bifidum (strain S17)	BBIF_0507	UniRef50_E3EMP5	VITESEDHVTR	0	0	0	0	0	1	0	0	1	0	0	0	0	0	0	0	0	0	0	0	0	0	0	0	0	0	0	0	0	0	0	0	0	0	0	0	0	0	0	0	0	0	0
	1705	E3EMP5_BIFBS	Bifidobacterium bifidum (strain S17)	BBIF_0507	UniRef50_E3EMP5	SQVTIGSSVSGNALR	0	1	0	0	0	0	0	0	1	0	0	0	0	0	0	0	0	0	0	0	0	0	0	0	0	0	0	0	1	0	0	0	0	0	0	1	0	0	0	0	0	0	0
	1705	E3EMP5_BIFBS	Bifidobacterium bifidum (strain S17)	BBIF_0507	UniRef50_E3EMP5	FDLTSTINR	0	0	0	0	0	0	0	0	0	0	0	0	0	0	0	0	0	0	0	0	0	0	0	0	0	0	0	0	1	0	0	0	0	0	0	1	0	0	0	0	0	0	0
	1705	E3EMP5_BIFBS	Bifidobacterium bifidum (strain S17)	BBIF_0507	UniRef50_E3EMP5	AAANITLK	0	0	0	0	0	0	0	0	0	0	0	0	0	0	0	0	0	0	0	0	0	0	0	0	0	0	0	0	0	1	0	0	0	0	0	1	0	0	0	0	0	0	0
	1705	E3EMP5_BIFBS	Bifidobacterium bifidum (strain S17)	BBIF_0507	UniRef50_E3EMP5	GVSM[147.0354]HHDQGSLGAVANR	0	0	0	0	0	0	0	0	0	0	0	0	0	0	0	0	0	0	0	0	0	0	0	0	0	0	0	0	0	0	0	0	0	0	2	2	0	0	0	0	0	0	0
	1705	E3EMP5_BIFBS	Bifidobacterium bifidum (strain S17)	BBIF_0507	UniRef50_E3EMP5	KAVDTTDISGATVTVPAK	0	0	0	0	0	0	0	0	0	0	0	0	0	0	0	0	0	0	0	0	0	0	0	0	0	0	0	0	0	0	0	0	0	1	0	1	0	0	0	0	0	0	1
	1705	E3EMP5_BIFBS	Bifidobacterium bifidum (strain S17)	BBIF_0507	UniRef50_E3EMP5	AGSFSVAGTVAGQK	0	0	0	0	0	0	0	0	0	0	0	0	0	0	0	0	0	0	0	0	0	0	0	0	0	0	0	0	3	0	0	0	0	0	0	3	0	0	0	0	0	0	0
	1705	E3EMP5_BIFBS	Bifidobacterium bifidum (strain S17)	BBIF_0507	UniRef50_E3EMP5	FM[147.0354]SASEIR	0	0	0	0	0	0	0	0	0	0	0	0	0	0	0	0	0	0	0	0	0	0	0	0	0	0	0	0	0	1	0	0	0	0	0	1	0	0	1	0	0	0	0
	1705	E3EMP5_BIFBS	Bifidobacterium bifidum (strain S17)	BBIF_0507	UniRef50_E3EMP5	LAEFNQPVTTK	0	1	0	0	0	0	0	0	1	0	0	0	0	0	0	0	0	0	0	0	0	0	0	0	0	0	0	0	2	0	0	0	0	0	0	2	0	1	0	0	0	0	0
	1705	E3EMP5_BIFBS	Bifidobacterium bifidum (strain S17)	BBIF_0507	UniRef50_E3EMP5	VDADHPATFATK	0	0	0	0	0	0	0	0	0	0	0	0	0	0	0	0	0	0	0	0	0	0	0	0	0	0	0	0	0	0	0	0	1	0	0	1	0	0	0	0	0	0	0
	1711	F9Y1L4_BIFBU	Bifidobacterium breve (strain NCIMB 8807 / UCC2003)	parA1	UniRef50_E3ENU9	PTDFLGR	0	0	0	0	0	0	0	0	0	0	0	0	0	0	0	0	0	0	0	0	0	0	0	0	0	0	0	0	0	0	0	0	0	0	0	0	0	1	0	0	0	0	0
	1711	F9Y1L4_BIFBU	Bifidobacterium breve (strain NCIMB 8807 / UCC2003)	parA1	UniRef50_E3ENU9	EQILN[115.0269]GVLR	2	0	0	0	0	0	0	0	2	0	0	0	0	0	0	0	0	0	0	0	0	0	0	0	0	0	0	0	0	0	0	0	0	0	0	0	0	0	0	0	0	0	0
	1711	F9Y1L4_BIFBU	Bifidobacterium breve (strain NCIMB 8807 / UCC2003)	parA1	UniRef50_E3ENU9	EQILNGVLR	0	1	0	0	0	0	0	0	1	0	0	0	0	0	0	0	0	0	0	1	0	0	0	0	0	0	1	0	0	0	0	0	0	0	0	0	0	0	0	0	0	0	0
	1711	F9Y1L4_BIFBU	Bifidobacterium breve (strain NCIMB 8807 / UCC2003)	parA1	UniRef50_E3ENU9	IYEAFENK	0	1	0	0	0	0	0	0	1	0	0	0	0	0	0	0	0	0	0	0	0	0	0	0	0	0	0	0	0	0	0	0	0	0	0	0	0	0	0	0	0	0	0
	1727	E4VBS0_BIFBI	Bifidobacterium bifidum NCIMB 41171	BBNG_01583	UniRef50_E3ER91	FNSEANYQADLK	0	1	0	0	0	0	0	0	1	0	0	0	0	0	0	0	0	0	0	0	0	0	0	0	0	0	0	0	1	0	0	0	0	0	0	1	0	1	0	0	0	0	0
	1727	E4VBS0_BIFBI	Bifidobacterium bifidum NCIMB 41171	BBNG_01583	UniRef50_E3ER91	DDTTSDPVVK	0	0	0	0	0	0	0	0	0	0	0	0	0	0	0	0	0	0	0	0	0	0	0	0	0	0	0	1	0	0	0	0	0	0	0	1	0	0	0	0	0	0	0
	1727	E4VBS0_BIFBI	Bifidobacterium bifidum NCIMB 41171	BBNG_01583	UniRef50_E3ER91	DDIAN[115.0269]GTGM[147.0354]R	0	0	0	0	0	0	0	0	0	0	0	0	0	0	0	0	0	0	0	0	0	0	0	0	0	0	0	2	0	0	0	0	0	0	0	2	0	0	0	0	0	0	0
	1727	E4VBS0_BIFBI	Bifidobacterium bifidum NCIMB 41171	BBNG_01583	UniRef50_E3ER91	VAAIDAAVAK	0	0	0	0	0	0	0	0	0	0	0	0	0	0	0	0	0	0	0	0	0	0	0	0	0	0	0	0	1	0	0	0	0	0	0	1	0	0	0	0	0	0	0
	1727	E4VBS0_BIFBI	Bifidobacterium bifidum NCIMB 41171	BBNG_01583	UniRef50_E3ER91	SDN[115.0269]GTISVLGK	0	0	0	0	0	0	0	0	0	0	0	0	0	0	0	0	0	0	0	0	0	0	0	0	0	0	0	1	0	0	0	0	0	0	0	1	0	0	0	0	0	0	0
	1727	E4VBS0_BIFBI	Bifidobacterium bifidum NCIMB 41171	BBNG_01583	UniRef50_E3ER91	SDNGTISVLGK	0	0	0	0	0	0	0	0	0	0	0	0	0	0	0	0	0	0	0	0	0	0	0	0	0	0	0	0	1	0	0	0	0	0	0	1	0	0	0	0	0	0	0
	1727	E4VBS0_BIFBI	Bifidobacterium bifidum NCIMB 41171	BBNG_01583	UniRef50_E3ER91	VQQEADPNVVTK	1	0	0	0	0	0	0	0	1	0	0	0	0	0	0	0	0	0	0	0	0	0	0	0	0	0	0	1	0	0	0	0	0	0	0	1	3	0	0	0	0	0	0
	1727	E4VBS0_BIFBI	Bifidobacterium bifidum NCIMB 41171	BBNG_01583	UniRef50_E3ER91	TNVYVGVN[115.0269]GSDGK	0	0	0	0	0	0	0	0	0	0	0	0	0	0	0	0	0	0	0	0	0	0	0	0	0	0	0	1	0	0	0	0	0	0	0	1	1	0	0	0	0	0	0
	1727	E4VBS0_BIFBI	Bifidobacterium bifidum NCIMB 41171	BBNG_01583	UniRef50_E3ER91	TLYTQDELDTK	0	0	0	0	0	0	0	0	0	0	0	0	0	0	0	0	0	0	0	0	0	0	0	0	0	0	0	1	2	0	0	0	0	0	0	3	1	0	0	0	0	0	0
	1727	E4VBS0_BIFBI	Bifidobacterium bifidum NCIMB 41171	BBNG_01583	UniRef50_E3ER91	VTGLNITGVTGVR	0	0	0	0	0	0	0	0	0	0	0	0	0	0	0	0	0	0	0	0	0	0	0	0	0	0	0	0	1	0	0	0	0	0	0	1	0	0	0	0	0	0	0
	1727	E4VBS0_BIFBI	Bifidobacterium bifidum NCIMB 41171	BBNG_01583	UniRef50_E3ER91	VN[115.0269]GSEYTTDSYK	0	0	0	0	0	0	0	0	0	0	0	0	0	0	0	0	0	0	0	0	0	0	0	0	0	0	0	0	0	0	0	0	0	0	0	0	1	0	0	0	0	0	0
	1727	E4VBS0_BIFBI	Bifidobacterium bifidum NCIMB 41171	BBNG_01583	UniRef50_E3ER91	VKGDAGLNQQNIDAM[147.0354]K	0	0	0	0	0	0	0	0	0	0	0	0	0	0	0	0	0	0	0	0	0	0	0	0	0	0	0	0	0	0	0	0	0	1	0	1	0	0	0	0	0	0	1
	1727	E4VBS0_BIFBI	Bifidobacterium bifidum NCIMB 41171	BBNG_01583	UniRef50_E3ER91	VINDTDGAAFSVDK	0	0	0	0	0	0	0	0	0	0	0	0	0	0	0	0	0	0	0	0	0	0	0	0	0	0	0	1	0	0	0	0	0	0	0	1	0	0	0	0	0	0	0
	1727	E4VBS0_BIFBI	Bifidobacterium bifidum NCIMB 41171	BBNG_01583	UniRef50_E3ER91	NLNVTESDAAVSGK	1	1	0	0	0	0	0	0	2	0	0	0	0	0	0	0	0	0	0	0	0	0	0	0	0	0	0	1	1	0	0	0	0	0	0	2	1	1	0	0	0	0	0
	1727	E4VBS0_BIFBI	Bifidobacterium bifidum NCIMB 41171	BBNG_01583	UniRef50_E3ER91	LDEVAALK	1	0	0	0	0	0	0	0	1	0	0	0	0	0	0	0	0	0	0	0	0	0	0	0	0	0	0	1	1	0	0	0	0	0	0	2	1	0	0	0	0	0	0
	1727	E4VBS0_BIFBI	Bifidobacterium bifidum NCIMB 41171	BBNG_01583	UniRef50_E3ER91	YSPDSAIFDK	0	0	0	0	0	0	0	0	0	0	0	0	0	0	0	0	0	0	0	0	0	0	0	0	0	0	0	1	3	0	0	0	0	0	0	4	1	1	0	0	0	0	0
	1727	E4VBS0_BIFBI	Bifidobacterium bifidum NCIMB 41171	BBNG_01583	UniRef50_E3ER91	AAFVTLQK	0	0	0	0	0	0	0	0	0	0	0	0	0	0	0	0	0	0	0	0	0	0	0	0	0	0	0	0	1	0	0	0	0	0	0	1	0	0	0	0	0	0	0
	1727	E4VBS0_BIFBI	Bifidobacterium bifidum NCIMB 41171	BBNG_01583	UniRef50_E3ER91	EYSDAQSAFAASK	0	0	0	0	0	0	0	0	0	0	0	0	0	0	0	0	0	0	0	0	0	0	0	0	0	0	0	1	0	0	0	0	0	0	0	1	2	0	0	0	0	0	0
	1727	E4VBS0_BIFBI	Bifidobacterium bifidum NCIMB 41171	BBNG_01583	UniRef50_E3ER91	ESGNAFDGDM[147.0354]TTVIK	0	0	0	0	0	0	0	0	0	0	0	0	0	0	0	0	0	0	0	0	0	0	0	0	0	0	0	1	0	0	0	0	0	0	0	1	0	0	0	0	0	0	0
	1727	E4VBS0_BIFBI	Bifidobacterium bifidum NCIMB 41171	BBNG_01583	UniRef50_E3ER91	AVDDALAALK	0	0	0	0	0	0	0	0	0	0	0	0	0	0	0	0	0	0	0	0	0	0	0	0	0	0	0	0	2	0	0	0	0	0	0	2	0	1	0	0	0	0	0
	1727	E4VBS0_BIFBI	Bifidobacterium bifidum NCIMB 41171	BBNG_01583	UniRef50_E3ER91	ATAQAVYGSPLVGK	0	1	0	0	0	0	0	0	1	0	0	0	0	0	0	0	0	0	0	0	0	0	0	0	0	0	0	0	1	0	0	0	0	0	0	1	0	1	0	0	0	0	0
	1727	E4VBS0_BIFBI	Bifidobacterium bifidum NCIMB 41171	BBNG_01583	UniRef50_E3ER91	AM[147.0354]DSYLSNK	0	0	0	0	0	0	0	0	0	0	0	0	0	0	0	0	0	0	0	0	0	0	0	0	0	0	0	0	1	0	0	0	0	0	0	1	0	0	0	0	0	0	0
	1727	E4VBS0_BIFBI	Bifidobacterium bifidum NCIMB 41171	BBNG_01583	UniRef50_E3ER91	IQGIVLNPM[147.0354]QQSEPSK	0	0	0	0	0	0	0	0	0	0	0	0	0	0	0	0	0	0	0	0	0	0	0	0	0	0	0	0	3	0	0	0	0	0	0	3	0	0	0	0	0	0	0
	1727	E4VBS0_BIFBI	Bifidobacterium bifidum NCIMB 41171	BBNG_01583	UniRef50_E3ER91	IQGIVLNPMQQSEPSK	1	0	0	0	0	0	0	0	1	0	0	0	0	0	0	0	0	0	0	0	0	0	0	0	0	0	0	0	0	0	0	0	0	0	0	0	0	0	0	0	0	0	0
	1727	E4VBS0_BIFBI	Bifidobacterium bifidum NCIMB 41171	BBNG_01583	UniRef50_E3ER91	ALTDAIAK	0	0	0	0	0	0	0	0	0	0	0	0	0	0	0	0	0	0	0	0	0	0	0	0	0	0	0	0	1	0	0	0	0	0	0	1	0	0	0	0	0	0	0
	1727	E4VBS0_BIFBI	Bifidobacterium bifidum NCIMB 41171	BBNG_01583	UniRef50_E3ER91	IKPLADAGNASK	0	0	0	0	0	0	0	0	0	0	0	0	0	0	0	0	0	0	0	0	0	0	0	0	0	0	0	0	0	0	0	0	0	0	1	1	0	0	0	0	0	0	0
	1727	E4VBS0_BIFBI	Bifidobacterium bifidum NCIMB 41171	BBNG_01583	UniRef50_E3ER91	GLDTLYK	0	2	0	0	0	0	0	0	2	0	0	0	0	0	0	0	0	0	0	0	0	0	0	0	0	0	0	0	0	0	0	0	0	0	0	0	0	0	0	0	0	0	0
	1727	E4VBS0_BIFBI	Bifidobacterium bifidum NCIMB 41171	BBNG_01583	UniRef50_E3ER91	EALKDTNN[115.0269]LSTADAASLKK	0	0	0	0	0	0	0	0	0	0	0	0	0	0	0	0	0	0	0	0	0	0	0	0	0	0	0	0	0	0	0	0	0	0	1	1	0	0	0	0	0	0	0
	1727	E4VBS0_BIFBI	Bifidobacterium bifidum NCIMB 41171	BBNG_01583	UniRef50_E3ER91	EALKDTNNLSTADAASLKK	0	0	0	0	0	0	0	0	0	0	0	0	0	0	0	0	0	0	0	0	0	0	0	0	0	0	0	0	0	0	0	0	0	0	1	1	0	0	0	0	0	0	0
	1727	E4VBS0_BIFBI	Bifidobacterium bifidum NCIMB 41171	BBNG_01583	UniRef50_E3ER91	GIDVNKVEK	0	0	0	0	0	0	0	0	0	0	0	0	0	0	0	0	0	0	0	0	0	0	0	0	0	0	0	0	0	0	0	0	0	1	0	1	0	0	0	0	0	0	0
	1727	E4VBS0_BIFBI	Bifidobacterium bifidum NCIMB 41171	BBNG_01583	UniRef50_E3ER91	DYVDGIK	0	0	0	0	0	0	0	0	0	0	0	0	0	0	0	0	0	0	0	0	0	0	0	0	0	0	0	0	0	0	0	0	0	0	0	0	1	0	0	0	0	0	0
	1727	E4VBS0_BIFBI	Bifidobacterium bifidum NCIMB 41171	BBNG_01583	UniRef50_E3ER91	GDAGLNQQNIDAM[147.0354]K	0	0	0	0	0	0	0	0	0	0	0	0	0	0	0	0	0	0	0	0	0	0	0	0	0	0	0	0	1	0	0	0	0	0	0	1	0	1	0	0	0	0	0
	1727	E4VBS0_BIFBI	Bifidobacterium bifidum NCIMB 41171	BBNG_01583	UniRef50_E3ER91	GDAGLNQQNIDAMK	0	0	0	0	0	0	0	0	0	0	0	0	0	0	0	0	0	0	0	0	0	0	0	0	0	0	0	2	0	0	0	0	0	0	0	2	0	0	0	0	0	0	0
	1735	D2NP29_ROTMD	Rothia mucilaginosa (strain DY-18) (Stomatococcus mucilaginosus)	RMDY18_15650	UniRef50_E3GZV7	IAAAAEPQVGR	0	0	0	0	0	0	0	0	0	0	1	0	0	0	0	0	0	1	0	0	0	0	0	0	0	0	0	0	0	0	0	0	0	0	0	0	0	0	0	0	0	0	0
	1744	E4NXU7_BIFBP	Bifidobacterium bifidum (strain PRL2010)	BBPR_1293	UniRef50_E4NXU7	NQAEHPTIR	0	0	0	0	0	0	0	0	0	0	0	0	0	0	0	0	0	0	0	0	0	0	0	0	0	0	0	0	0	0	0	0	0	0	1	1	0	0	0	0	0	0	0
	1744	E4NXU7_BIFBP	Bifidobacterium bifidum (strain PRL2010)	BBPR_1293	UniRef50_E4NXU7	AVAYSDALDK	0	0	0	0	0	0	0	0	0	0	0	0	0	0	0	0	0	0	0	0	0	0	0	0	0	0	0	1	1	0	0	0	0	0	0	2	1	0	0	0	0	0	0
	1748	E3ER82_BIFBS	Bifidobacterium bifidum (strain S17)	BBIF_1452	UniRef50_E4NYT4	DLQIGDYVK	1	0	0	0	0	0	0	0	1	0	0	0	0	0	0	0	0	0	0	0	0	0	0	0	0	0	0	2	0	0	0	0	0	0	0	2	1	0	0	0	0	0	0
	1748	E3ER82_BIFBS	Bifidobacterium bifidum (strain S17)	BBIF_1452	UniRef50_E4NYT4	AGSN[115.0269]GSDGAELPQADATATSLNASGTK	0	0	0	0	0	0	0	0	0	0	0	0	0	0	0	0	0	0	0	0	0	0	0	0	0	0	0	0	0	0	0	0	0	0	0	0	2	0	0	0	0	0	0
	1748	E3ER82_BIFBS	Bifidobacterium bifidum (strain S17)	BBIF_1452	UniRef50_E4NYT4	IEAEGVYLDDGSSR	1	0	0	0	0	0	0	0	1	0	0	0	0	0	0	0	0	0	0	0	0	0	0	0	0	0	0	1	0	0	0	0	0	0	0	1	1	0	0	0	0	0	0
	1748	E3ER82_BIFBS	Bifidobacterium bifidum (strain S17)	BBIF_1452	UniRef50_E4NYT4	AASSVPASFK	0	0	0	0	0	0	0	0	0	0	0	0	0	0	0	0	0	0	0	0	0	0	0	0	0	0	0	0	2	0	0	0	0	0	0	2	0	0	0	0	0	0	0
	1748	E3ER82_BIFBS	Bifidobacterium bifidum (strain S17)	BBIF_1452	UniRef50_E4NYT4	SKGSASNALNQDPGDGSGNADYTR	0	0	0	0	0	0	1	0	1	0	0	0	0	0	0	0	0	0	0	0	0	0	0	0	0	0	0	0	0	0	0	0	0	0	0	0	0	0	0	0	0	0	0
	1748	E3ER82_BIFBS	Bifidobacterium bifidum (strain S17)	BBIF_1452	UniRef50_E4NYT4	SDDELAAAGDDTVR	1	0	0	0	0	0	0	0	1	0	0	0	0	0	0	0	0	0	0	0	0	0	0	0	0	0	0	1	0	0	0	0	0	0	0	1	0	0	0	0	0	0	0
	1748	E3ER82_BIFBS	Bifidobacterium bifidum (strain S17)	BBIF_1452	UniRef50_E4NYT4	LSDKVEAPK	0	0	0	0	0	0	0	0	0	0	0	0	0	0	0	0	0	0	0	0	0	0	0	0	0	0	0	0	0	0	0	0	0	1	0	1	0	0	0	0	0	0	0
	1748	E3ER82_BIFBS	Bifidobacterium bifidum (strain S17)	BBIF_1452	UniRef50_E4NYT4	TDTPDLAAVGGDIR	0	0	0	0	0	0	0	0	0	0	0	0	0	0	0	0	0	0	0	0	0	0	0	0	0	0	0	1	0	0	0	0	0	0	0	1	0	0	0	0	0	0	0
	1748	E3ER82_BIFBS	Bifidobacterium bifidum (strain S17)	BBIF_1452	UniRef50_E4NYT4	NLYQADQFR	0	1	0	0	0	0	0	0	1	0	0	0	0	0	0	0	0	0	0	0	0	0	0	0	0	0	0	0	0	0	0	0	0	0	0	0	0	3	0	0	0	0	0
	1748	E3ER82_BIFBS	Bifidobacterium bifidum (strain S17)	BBIF_1452	UniRef50_E4NYT4	ASTVAFPK	0	0	0	0	0	0	0	0	0	0	0	0	0	0	0	0	0	0	0	0	0	0	0	0	0	0	0	0	3	2	0	0	0	0	0	5	0	5	0	0	0	0	0
	1748	E3ER82_BIFBS	Bifidobacterium bifidum (strain S17)	BBIF_1452	UniRef50_E4NYT4	ASDGLFVYDSK	1	0	0	0	0	0	0	0	1	0	0	0	0	0	0	0	0	0	0	0	0	0	0	0	0	0	0	0	0	0	0	0	0	0	0	0	0	0	0	0	0	0	0
	1748	E3ER82_BIFBS	Bifidobacterium bifidum (strain S17)	BBIF_1452	UniRef50_E4NYT4	GSASNALNQDPGDGSGNADYTR	1	0	0	0	0	0	0	0	1	0	0	0	0	0	0	0	0	0	0	0	0	0	0	0	0	0	0	1	0	0	0	0	0	0	0	1	1	0	0	0	0	0	0
	1748	E3ER82_BIFBS	Bifidobacterium bifidum (strain S17)	BBIF_1452	UniRef50_E4NYT4	ILTDSDAFN[115.0269]GK	1	0	0	0	0	0	0	0	1	0	0	0	0	0	0	0	0	0	0	0	0	0	0	0	0	0	0	0	0	0	0	0	0	0	0	0	0	0	0	0	0	0	0
	1748	E3ER82_BIFBS	Bifidobacterium bifidum (strain S17)	BBIF_1452	UniRef50_E4NYT4	ILTDSDAFNGK	2	0	0	0	0	0	0	0	2	0	0	0	0	0	0	0	0	0	0	0	0	0	0	0	0	0	0	0	1	0	0	0	0	0	0	1	2	2	0	0	0	0	0
	1755	E4P073_BIFBP	Bifidobacterium bifidum (strain PRL2010)	BBPR_0460	UniRef50_E4P073	FSVDAAAGTSK	0	0	0	0	0	0	0	0	0	0	0	0	0	0	0	0	0	0	0	0	0	0	0	0	0	0	0	0	2	0	0	0	0	0	0	2	1	2	0	0	0	0	0
	1755	E4P073_BIFBP	Bifidobacterium bifidum (strain PRL2010)	BBPR_0460	UniRef50_E4P073	ADGSVYGR	0	0	0	0	0	0	0	0	0	0	0	0	0	0	0	0	0	0	0	0	0	0	0	0	0	0	0	0	0	0	0	0	0	0	0	0	1	0	0	0	0	0	0
	1755	E4P073_BIFBP	Bifidobacterium bifidum (strain PRL2010)	BBPR_0460	UniRef50_E4P073	SGSEFDGYKPVDGSPAINAGK	0	0	0	0	0	0	0	0	0	0	0	0	0	0	0	0	0	0	0	0	0	0	0	0	0	0	0	0	0	0	0	1	0	0	0	1	0	0	0	0	0	0	0
	1755	E4P073_BIFBP	Bifidobacterium bifidum (strain PRL2010)	BBPR_0460	UniRef50_E4P073	VAVGDVLR	0	1	0	0	0	0	0	0	1	0	0	0	0	0	0	0	0	0	0	0	0	0	0	0	0	0	0	0	1	3	0	0	0	0	0	4	0	0	0	0	0	0	0
	1755	E4P073_BIFBP	Bifidobacterium bifidum (strain PRL2010)	BBPR_0460	UniRef50_E4P073	QSGSN[115.0269]GKDVVLK	0	0	0	0	1	0	0	0	1	0	0	0	0	0	0	0	0	0	0	0	0	0	0	0	0	0	0	0	0	0	0	0	0	0	0	0	0	0	0	0	0	0	0
	1755	E4P073_BIFBP	Bifidobacterium bifidum (strain PRL2010)	BBPR_0460	UniRef50_E4P073	VNAYETATVGGSK	0	1	0	0	0	0	0	0	1	0	0	0	0	0	0	0	0	0	0	0	0	0	0	0	0	0	0	0	2	0	0	0	0	0	0	2	0	0	0	0	0	0	0
	1755	E4P073_BIFBP	Bifidobacterium bifidum (strain PRL2010)	BBPR_0460	UniRef50_E4P073	STDTATVTFK	0	0	0	0	0	0	0	0	0	0	0	0	0	0	0	0	0	0	0	0	0	0	0	0	0	0	0	0	1	0	0	0	0	0	0	1	0	1	0	0	0	0	0
	1755	E4P073_BIFBP	Bifidobacterium bifidum (strain PRL2010)	BBPR_0460	UniRef50_E4P073	YNISQNDR	0	0	0	0	0	0	0	0	0	0	0	0	0	0	0	0	0	0	0	2	0	0	0	0	0	0	2	0	1	0	0	0	0	0	0	1	0	0	0	0	0	0	0
	1755	E4P073_BIFBP	Bifidobacterium bifidum (strain PRL2010)	BBPR_0460	UniRef50_E4P073	YGQTNVTIENNYVK	0	0	0	0	0	0	0	0	0	0	0	0	0	0	0	0	0	0	0	0	0	0	0	0	0	0	0	0	1	0	0	0	0	0	0	1	0	0	0	0	0	0	0
	1755	E4P073_BIFBP	Bifidobacterium bifidum (strain PRL2010)	BBPR_0460	UniRef50_E4P073	FDHITIK	0	0	0	0	0	0	0	1	1	0	0	0	0	0	0	0	0	0	0	0	0	0	0	0	0	0	0	0	0	0	0	0	0	0	1	1	0	0	0	0	0	0	0
	1755	E4P073_BIFBP	Bifidobacterium bifidum (strain PRL2010)	BBPR_0460	UniRef50_E4P073	HM[147.0354]NDVDYPHDR	0	0	0	0	0	0	0	0	0	0	0	0	0	0	0	0	0	0	0	0	0	0	0	0	0	0	0	0	0	0	0	0	0	0	2	2	0	0	0	0	0	0	0
	1755	E4P073_BIFBP	Bifidobacterium bifidum (strain PRL2010)	BBPR_0460	UniRef50_E4P073	HMNDVDYPHDR	0	0	0	0	0	0	0	0	0	0	0	0	0	0	0	0	0	0	0	0	0	0	0	0	0	0	0	0	0	0	0	0	0	0	1	1	0	0	0	0	0	0	0
	1755	E4P073_BIFBP	Bifidobacterium bifidum (strain PRL2010)	BBPR_0460	UniRef50_E4P073	GTVSSAILLK	0	0	0	0	0	0	0	0	0	0	0	0	0	0	0	0	0	0	0	0	0	0	0	0	0	0	0	0	1	1	0	0	0	0	0	2	0	1	0	0	0	0	0
	1755	E4P073_BIFBP	Bifidobacterium bifidum (strain PRL2010)	BBPR_0460	UniRef50_E4P073	GTPDLGAVESNVLSVSGK	1	0	0	0	0	0	0	0	1	0	0	0	0	0	0	0	0	0	0	0	0	0	0	0	0	0	0	0	0	0	0	0	0	0	0	0	1	0	0	0	0	0	0
	1755	E4P073_BIFBP	Bifidobacterium bifidum (strain PRL2010)	BBPR_0460	UniRef50_E4P073	DVSYITVK	0	0	0	0	0	0	0	0	0	0	0	0	0	0	0	0	0	0	0	0	0	0	0	0	0	0	0	1	0	0	0	0	0	0	0	1	1	0	0	0	0	0	0
	1755	E4P073_BIFBP	Bifidobacterium bifidum (strain PRL2010)	BBPR_0460	UniRef50_E4P073	AGLTVGDGSVANVYR	0	0	0	0	0	0	0	0	0	0	0	0	0	0	0	0	0	0	0	0	0	0	0	0	0	0	0	1	0	0	0	0	0	0	0	1	1	0	0	0	0	0	0
	1771	B3DRJ4_BIFLD	Bifidobacterium longum (strain DJO10A)	BLD_1931	UniRef50_E4R3Y5	ITYLKPTPEQR	0	0	0	0	0	0	1	0	1	0	0	0	0	0	0	0	0	0	0	0	0	0	0	0	0	0	0	0	0	0	0	0	0	0	0	0	0	0	0	0	0	0	0
	1771	B3DRJ4_BIFLD	Bifidobacterium longum (strain DJO10A)	BLD_1931	UniRef50_E4R3Y5	ADVYTLLK	1	0	0	0	0	0	0	0	1	0	0	0	0	0	0	0	0	0	0	0	0	0	0	0	0	0	0	0	0	0	0	0	0	0	0	0	0	0	0	0	0	0	0
	1771	B3DRJ4_BIFLD	Bifidobacterium longum (strain DJO10A)	BLD_1931	UniRef50_E4R3Y5	ADGSEEQSEAEPALK	1	0	0	0	0	0	0	0	1	0	0	0	0	0	0	0	0	0	0	0	0	0	0	0	0	0	0	0	0	0	0	0	0	0	0	0	1	0	0	0	0	0	0
	1771	B3DRJ4_BIFLD	Bifidobacterium longum (strain DJO10A)	BLD_1931	UniRef50_E4R3Y5	VGLDIGSTTVK	0	1	0	0	0	0	0	0	1	0	1	0	0	0	0	0	0	1	0	1	0	0	0	0	0	0	1	0	0	0	0	0	0	0	0	0	0	0	0	0	0	0	0
	1771	B3DRJ4_BIFLD	Bifidobacterium longum (strain DJO10A)	BLD_1931	UniRef50_E4R3Y5	KGLDLYNAPIK	0	0	0	0	0	0	0	1	1	0	0	0	0	0	0	0	0	0	0	0	0	0	0	0	0	0	0	0	0	0	0	0	0	0	0	0	0	0	0	0	0	0	0
	1771	B3DRJ4_BIFLD	Bifidobacterium longum (strain DJO10A)	BLD_1931	UniRef50_E4R3Y5	TGSTAPTPGR	0	1	0	0	0	0	0	0	1	0	0	0	0	0	0	0	0	0	0	0	0	0	0	0	0	0	0	0	0	0	0	0	0	0	0	0	0	1	0	0	0	0	0
	1771	B3DRJ4_BIFLD	Bifidobacterium longum (strain DJO10A)	BLD_1931	UniRef50_E4R3Y5	VGVVGEILVK	0	0	0	0	0	0	0	0	0	0	0	0	0	0	0	0	0	0	0	0	0	0	0	0	0	0	0	0	0	0	0	0	0	0	0	0	0	0	0	0	0	0	0
	1771	B3DRJ4_BIFLD	Bifidobacterium longum (strain DJO10A)	BLD_1931	UniRef50_E4R3Y5	ETIEHHGYSK	0	0	0	0	0	0	0	1	1	0	0	0	0	0	0	0	0	0	0	0	0	0	0	0	0	0	0	0	0	0	0	0	0	0	0	0	0	0	0	0	0	0	0
	1777	D3H8E7_STRM6	Streptococcus mitis (strain B6)	smi_0892	UniRef50_E4SU25	AAIVTDTGGVDDK	0	0	0	0	0	0	0	0	0	0	0	0	0	0	0	0	0	0	0	0	0	0	0	0	0	0	0	1	0	0	0	0	0	0	0	1	0	0	0	0	0	0	0
	1777	D3H8E7_STRM6	Streptococcus mitis (strain B6)	smi_0892	UniRef50_E4SU25	AGVESVDPSIK	0	0	0	0	0	0	0	0	0	0	0	0	0	0	0	0	0	0	0	0	0	0	0	0	0	0	0	0	1	0	0	0	0	0	0	1	0	0	0	0	0	0	0
	1794	E5C7G7_9BACE	Bacteroides sp. D2	BSGG_0443	UniRef50_E5C7G7	NISDEER	0	1	0	0	0	0	0	0	1	0	0	0	0	0	0	0	0	0	0	0	0	0	0	0	0	0	0	0	0	0	0	0	0	0	0	0	0	0	0	0	0	0	0
	1795	E5CEJ4_9BACE	Bacteroides sp. D2	BSGG_3710	UniRef50_E5CEJ4	IGDLEYR	0	1	0	0	0	0	0	0	1	0	0	0	0	0	0	0	0	0	0	0	0	0	0	0	0	0	0	0	2	0	0	0	0	0	0	2	0	0	0	0	0	0	0
	1834	B6XW66_9BIFI	Bifidobacterium catenulatum DSM 16992 = JCM 1194	BIFCAT_01456	UniRef50_E6K2C4	THVPAGVHDGQK	0	0	0	0	0	0	0	0	0	0	0	0	0	0	0	0	0	0	0	0	0	0	0	0	0	1	1	0	0	0	0	0	0	0	0	0	0	0	0	0	0	0	0
	1834	B6XW66_9BIFI	Bifidobacterium catenulatum DSM 16992 = JCM 1194	BIFCAT_01456	UniRef50_E6K2C4	VPAGSSSGTEVR	0	0	0	0	0	0	0	0	0	0	0	0	0	0	0	0	0	0	0	1	0	0	0	0	0	0	1	0	0	0	0	0	0	0	0	0	0	0	0	0	0	0	0
	1834	B6XW66_9BIFI	Bifidobacterium catenulatum DSM 16992 = JCM 1194	BIFCAT_01456	UniRef50_E6K2C4	AENEWLSK	0	0	0	0	0	0	0	0	0	0	0	0	0	0	0	0	0	0	0	1	0	0	0	0	0	0	1	0	0	0	0	0	0	0	0	0	0	0	0	0	0	0	0
	1842	A6KYZ1_BACV8	Bacteroides vulgatus (strain ATCC 8482 / DSM 1447 / NCTC 11154)	BVU_0960	UniRef50_E6SNZ0	RAEIDTNAPATDKK	0	0	0	0	0	0	0	0	0	0	0	0	0	0	0	0	0	0	0	0	0	0	0	0	0	0	0	0	0	0	0	0	0	0	0	0	0	0	0	0	0	0	0
	1842	A6KYZ1_BACV8	Bacteroides vulgatus (strain ATCC 8482 / DSM 1447 / NCTC 11154)	BVU_0960	UniRef50_E6SNZ0	AEIDTNAPATDKK	0	0	0	0	0	0	0	0	0	0	0	0	0	0	0	0	0	0	0	0	0	0	0	0	0	0	0	0	0	0	0	0	0	0	0	0	0	0	0	0	0	0	0
	1850	B7BC75_9PORP	Parabacteroides johnsonii DSM 18315	PRABACTJOHN_02643	UniRef50_E6SVA5	IGGM[147.0354]NVSPDGQK	0	0	0	0	0	0	0	0	0	0	0	0	0	0	0	0	0	0	0	0	0	0	0	0	0	0	0	0	0	0	0	0	0	0	0	0	0	0	0	0	0	0	0
	1850	B7BC75_9PORP	Parabacteroides johnsonii DSM 18315	PRABACTJOHN_02643	UniRef50_E6SVA5	DGYESDQNR	0	0	0	0	0	0	0	0	0	0	0	0	0	0	0	0	0	0	0	0	0	0	0	0	0	0	0	0	0	0	0	0	0	0	0	0	0	0	0	0	0	0	0
	1850	B7BC75_9PORP	Parabacteroides johnsonii DSM 18315	PRABACTJOHN_02643	UniRef50_E6SVA5	VAQLTTENK	0	0	0	0	0	0	0	0	0	0	0	0	0	0	0	0	0	0	0	0	0	0	0	0	0	0	0	0	0	0	0	0	0	0	0	0	0	0	0	0	0	0	0
	1875	E8MPY8_BIFLS	Bifidobacterium longum subsp. infantis (strain ATCC 15697 / DSM 20088 / JCM 1222 / NCTC 11817 / S12)	BLIJ_0469	UniRef50_E8MPY8	TWTDDWM[147.0354]K	0	1	0	0	0	0	0	0	1	0	0	0	0	0	0	0	0	0	0	0	0	0	0	0	0	0	0	0	0	0	0	0	0	0	0	0	0	0	0	0	0	0	0
	1875	E8MPY8_BIFLS	Bifidobacterium longum subsp. infantis (strain ATCC 15697 / DSM 20088 / JCM 1222 / NCTC 11817 / S12)	BLIJ_0469	UniRef50_E8MPY8	VSN[115.0269]GSFPATTK	0	1	0	0	0	0	0	0	1	0	0	0	0	0	0	0	0	0	0	0	0	0	0	0	0	0	0	2	1	0	0	0	0	0	0	3	3	0	0	0	0	0	0
	1875	E8MPY8_BIFLS	Bifidobacterium longum subsp. infantis (strain ATCC 15697 / DSM 20088 / JCM 1222 / NCTC 11817 / S12)	BLIJ_0469	UniRef50_E8MPY8	VSNGSFPATTK	0	2	0	0	0	0	0	0	2	0	0	0	0	0	0	0	0	0	0	0	0	0	0	0	0	0	0	0	1	0	0	0	0	0	0	1	0	2	0	0	0	0	0
	1875	E8MPY8_BIFLS	Bifidobacterium longum subsp. infantis (strain ATCC 15697 / DSM 20088 / JCM 1222 / NCTC 11817 / S12)	BLIJ_0469	UniRef50_E8MPY8	LNDDKLTINIAK	0	0	0	0	0	0	2	0	2	0	0	0	0	0	0	0	0	0	0	0	0	0	0	0	0	0	0	0	0	0	0	0	0	0	0	0	0	0	0	0	0	0	0
	1875	E8MPY8_BIFLS	Bifidobacterium longum subsp. infantis (strain ATCC 15697 / DSM 20088 / JCM 1222 / NCTC 11817 / S12)	BLIJ_0469	UniRef50_E8MPY8	NTDGSDN[115.0269]EFFGGQK	1	0	0	0	0	0	0	0	1	0	0	0	0	0	0	0	0	0	0	0	0	0	0	0	0	0	0	0	0	0	0	0	0	0	0	0	2	0	0	0	0	0	0
	1875	E8MPY8_BIFLS	Bifidobacterium longum subsp. infantis (strain ATCC 15697 / DSM 20088 / JCM 1222 / NCTC 11817 / S12)	BLIJ_0469	UniRef50_E8MPY8	NTDGSDNEFFGGQK	0	0	0	0	0	0	0	0	0	0	0	0	0	0	0	0	0	0	0	0	0	0	0	0	0	0	0	0	0	0	0	0	0	0	0	0	4	0	0	0	0	0	0
	1875	E8MPY8_BIFLS	Bifidobacterium longum subsp. infantis (strain ATCC 15697 / DSM 20088 / JCM 1222 / NCTC 11817 / S12)	BLIJ_0469	UniRef50_E8MPY8	YNEVFSQAAK	0	0	0	0	0	0	0	0	0	0	0	0	0	0	0	0	0	0	0	0	0	0	0	0	0	0	0	0	1	0	0	0	0	0	0	1	0	2	0	0	0	0	0
	1875	E8MPY8_BIFLS	Bifidobacterium longum subsp. infantis (strain ATCC 15697 / DSM 20088 / JCM 1222 / NCTC 11817 / S12)	BLIJ_0469	UniRef50_E8MPY8	AGISEPPATWDEFYEDAK	0	0	0	0	0	0	0	0	0	0	0	0	0	0	0	0	0	0	0	0	0	0	0	0	0	0	0	0	0	0	0	0	0	0	0	0	0	0	0	0	0	0	0
	1875	E8MPY8_BIFLS	Bifidobacterium longum subsp. infantis (strain ATCC 15697 / DSM 20088 / JCM 1222 / NCTC 11817 / S12)	BLIJ_0469	UniRef50_E8MPY8	FM[147.0354]DLWQK	0	1	0	0	0	0	0	0	1	0	0	0	0	0	0	0	0	0	0	0	0	0	0	0	0	0	0	0	0	0	0	0	0	0	0	0	0	0	0	0	0	0	0
	1875	E8MPY8_BIFLS	Bifidobacterium longum subsp. infantis (strain ATCC 15697 / DSM 20088 / JCM 1222 / NCTC 11817 / S12)	BLIJ_0469	UniRef50_E8MPY8	FMDLWQK	0	0	0	0	0	0	0	0	0	0	0	0	0	0	0	0	0	0	0	0	0	0	0	0	0	0	0	0	0	0	0	0	0	0	0	0	0	0	0	0	0	0	0
	1875	E8MPY8_BIFLS	Bifidobacterium longum subsp. infantis (strain ATCC 15697 / DSM 20088 / JCM 1222 / NCTC 11817 / S12)	BLIJ_0469	UniRef50_E8MPY8	M[147.0354]RDEDLIDVHTK	0	0	0	0	0	0	0	0	0	0	0	0	0	0	0	0	0	0	0	0	0	0	0	0	0	0	0	0	0	0	0	0	0	0	0	0	0	0	0	0	0	0	0
	1875	E8MPY8_BIFLS	Bifidobacterium longum subsp. infantis (strain ATCC 15697 / DSM 20088 / JCM 1222 / NCTC 11817 / S12)	BLIJ_0469	UniRef50_E8MPY8	MRDEDLIDVHTK	0	0	0	0	0	0	0	1	1	0	0	0	0	0	0	0	0	0	0	0	0	0	0	0	0	0	0	0	0	0	0	0	0	0	0	0	0	0	0	0	0	0	0
	1884	D6KQA5_9FIRM	Veillonella sp. 6_1_27	HMPREF0874_01142	UniRef50_E8R083	M[147.0354]NNALGM[147.0354]VETK	0	0	0	0	0	0	0	0	0	0	0	0	0	0	0	0	0	0	0	0	0	0	0	0	0	0	0	0	0	0	0	0	0	0	0	0	0	2	0	0	0	0	0
	1884	D6KQA5_9FIRM	Veillonella sp. 6_1_27	HMPREF0874_01142	UniRef50_E8R083	M[147.0354]NNALGMVETK	0	0	0	0	0	0	0	0	0	0	0	0	0	0	0	0	0	0	0	1	0	0	0	0	0	0	1	0	0	0	0	0	0	0	0	0	0	0	0	0	0	0	0
	1884	D6KQA5_9FIRM	Veillonella sp. 6_1_27	HMPREF0874_01142	UniRef50_E8R083	MNNALGMVETK	0	0	0	0	0	0	0	0	0	0	0	0	0	0	0	0	0	0	0	1	0	0	0	0	0	0	1	0	0	0	0	0	0	0	0	0	0	0	0	0	0	0	0
	1884	D6KQA5_9FIRM	Veillonella sp. 6_1_27	HMPREF0874_01142	UniRef50_E8R083	GLVGAIEAADAM[147.0354]VK	0	0	0	0	0	0	0	0	0	0	0	0	0	0	0	0	0	0	0	0	0	0	0	0	0	0	0	0	0	0	0	0	0	0	0	0	0	0	0	0	0	0	0
	1935	F9Y240_BIFBU	Bifidobacterium breve (strain NCIMB 8807 / UCC2003)	Bbr_1327	UniRef50_F2N7L5	LALIVTTYK	0	1	0	0	0	0	0	0	1	0	0	0	0	0	0	0	0	0	0	0	0	0	0	0	0	0	0	0	0	0	0	0	0	0	0	0	0	0	0	0	0	0	0
	1935	F9Y240_BIFBU	Bifidobacterium breve (strain NCIMB 8807 / UCC2003)	Bbr_1327	UniRef50_F2N7L5	VVYAPQSENLGGAGGFSAGVAK	1	0	0	0	0	0	0	0	1	0	0	0	0	0	0	0	0	0	0	0	0	0	0	0	0	0	0	0	0	0	0	0	0	0	0	0	0	0	0	0	0	0	0
	1935	F9Y240_BIFBU	Bifidobacterium breve (strain NCIMB 8807 / UCC2003)	Bbr_1327	UniRef50_F2N7L5	VVSEIGLPDPR	0	2	0	0	0	0	0	0	2	0	0	0	0	0	0	0	0	0	0	1	0	0	0	0	0	0	1	0	0	0	0	0	0	0	0	0	0	0	0	0	0	0	0
	1935	F9Y240_BIFBU	Bifidobacterium breve (strain NCIMB 8807 / UCC2003)	Bbr_1327	UniRef50_F2N7L5	QTADM[147.0354]VAGFAGK	0	0	0	0	0	0	0	0	0	0	0	0	0	0	0	0	0	0	0	0	0	0	0	0	0	0	0	0	2	0	0	0	0	0	0	2	0	0	0	0	0	0	0
	1935	F9Y240_BIFBU	Bifidobacterium breve (strain NCIMB 8807 / UCC2003)	Bbr_1327	UniRef50_F2N7L5	VTNPIVVPDVVLR	1	1	0	0	0	0	0	0	2	0	0	0	0	0	0	0	0	0	0	1	0	0	0	0	0	0	1	0	0	0	0	0	0	0	0	0	0	0	0	0	0	0	0
	1935	F9Y240_BIFBU	Bifidobacterium breve (strain NCIMB 8807 / UCC2003)	Bbr_1327	UniRef50_F2N7L5	TGLVQIVK	0	1	0	0	0	0	0	0	1	0	0	0	0	0	0	0	0	0	0	0	0	0	0	0	0	0	0	0	0	0	0	0	0	0	0	0	0	0	0	0	0	0	0
	1935	F9Y240_BIFBU	Bifidobacterium breve (strain NCIMB 8807 / UCC2003)	Bbr_1327	UniRef50_F2N7L5	WTDKHEVIQGSR	0	0	0	0	0	0	0	2	2	0	0	0	0	0	0	0	0	0	0	0	0	0	0	0	0	0	0	0	0	0	0	0	0	0	0	0	0	0	0	0	0	0	0
	1935	F9Y240_BIFBU	Bifidobacterium breve (strain NCIMB 8807 / UCC2003)	Bbr_1327	UniRef50_F2N7L5	AEVKNPNTTIDK	0	0	0	0	0	0	1	0	1	0	0	0	0	0	0	0	0	0	0	0	0	0	0	0	0	0	0	0	0	0	0	0	0	0	0	0	0	0	0	0	0	0	0
	1942	A4EBR0_9ACTN	Collinsella aerofaciens ATCC 25986	COLAER_01882	UniRef50_F2N9A0	ATGGNFDKPAAAK	0	0	0	0	0	0	0	0	0	0	0	0	0	0	0	0	0	0	0	0	0	0	0	0	1	0	1	0	0	0	0	0	0	0	0	0	0	0	0	0	0	0	0
	1942	A4EBR0_9ACTN	Collinsella aerofaciens ATCC 25986	COLAER_01882	UniRef50_F2N9A0	RDVTEEDVNSM[147.0354]IK	0	0	0	0	0	0	0	0	0	0	0	0	0	0	0	0	0	0	0	0	0	0	0	0	1	0	1	0	0	0	0	0	0	0	0	0	0	0	0	0	0	0	0
	1943	A4E6I8_9ACTN	Collinsella aerofaciens ATCC 25986	glgD	UniRef50_F2N9S7	SLIDHVGSGK	0	0	0	0	0	0	0	0	0	0	0	0	0	0	0	0	0	0	0	0	0	0	0	0	0	0	0	0	0	0	0	0	0	0	0	0	0	0	0	0	0	0	0
	1943	A4E6I8_9ACTN	Collinsella aerofaciens ATCC 25986	glgD	UniRef50_F2N9S7	APLTSDTTIVR	0	0	0	0	0	0	0	0	0	0	0	0	0	0	0	0	0	0	0	1	0	0	0	0	0	0	1	0	0	0	0	0	0	0	0	0	0	0	0	0	0	0	0
	1944	A4EBJ5_9ACTN	Collinsella aerofaciens ATCC 25986	COLAER_01816	UniRef50_F2NAB4	DTYEHSAEEAR	0	0	0	0	0	0	0	0	0	0	0	0	0	0	0	0	0	0	0	0	1	0	0	0	0	0	1	0	0	0	0	0	0	0	0	0	0	0	0	0	0	0	0
	1958	B7BB79_9PORP	Parabacteroides johnsonii DSM 18315	PRABACTJOHN_02289	UniRef50_F3ZRX2	TLPDASLYYK	0	0	0	0	0	0	0	0	0	0	0	0	0	0	0	0	0	0	0	0	0	0	0	0	0	0	0	0	0	0	0	0	0	0	0	0	0	0	0	0	0	0	0
	1958	B7BB79_9PORP	Parabacteroides johnsonii DSM 18315	PRABACTJOHN_02289	UniRef50_F3ZRX2	IISANSSYSDEKDFK	0	0	0	0	0	0	0	0	0	0	0	0	0	0	0	0	0	0	0	0	0	0	0	0	0	0	0	0	0	0	0	0	0	0	0	0	0	0	0	0	0	0	0
	1958	B7BB79_9PORP	Parabacteroides johnsonii DSM 18315	PRABACTJOHN_02289	UniRef50_F3ZRX2	IISANSSYSDEK	0	0	0	0	0	0	0	0	0	0	0	0	0	0	0	0	0	0	0	0	0	0	0	0	0	0	0	0	0	0	0	0	0	0	0	0	0	0	0	0	0	0	0
	1959	A5ZHF3_9BACE	Bacteroides caccae ATCC 43185	BACCAC_02325	UniRef50_F3ZSB8	NLGINAGLINR	0	0	0	0	0	0	0	0	0	0	0	0	0	0	0	0	0	0	0	3	0	0	0	0	0	0	3	0	0	0	0	0	0	0	0	0	0	0	0	0	0	0	0
	1959	A5ZHF3_9BACE	Bacteroides caccae ATCC 43185	BACCAC_02325	UniRef50_F3ZSB8	GTGSAEYNMK	0	0	0	0	0	0	0	0	0	0	0	0	0	0	0	0	0	0	0	1	0	0	0	0	0	0	1	0	0	0	0	0	0	0	0	0	0	0	0	0	0	0	0
	1959	A5ZHF3_9BACE	Bacteroides caccae ATCC 43185	BACCAC_02325	UniRef50_F3ZSB8	GGVGNMFYDDAK	0	0	0	0	0	0	0	0	0	0	0	0	0	0	0	0	0	0	0	1	0	0	0	0	0	0	1	0	0	0	0	0	0	0	0	0	0	0	0	0	0	0	0
	1959	A5ZHF3_9BACE	Bacteroides caccae ATCC 43185	BACCAC_02325	UniRef50_F3ZSB8	GGVGNM[147.0354]FYDDAK	0	0	0	0	0	0	0	0	0	0	0	0	0	0	0	0	0	0	0	1	0	0	0	0	0	0	1	0	0	0	0	0	0	0	0	0	0	0	0	0	0	0	0
	1964	A7AKL7_9PORP	Parabacteroides merdae ATCC 43184	PARMER_03989	UniRef50_F4B072	KYHPDLNPNDPDAHR	0	0	0	0	0	0	0	0	0	0	0	0	0	0	0	0	0	0	0	0	0	0	0	0	0	0	0	0	0	0	0	0	0	0	0	0	0	0	0	0	0	0	0
	2003	A4E9W1_9ACTN	Collinsella aerofaciens ATCC 25986	COLAER_01215	UniRef50_F5YB86	M[147.0354]DFENSQTK	0	0	0	0	0	0	0	0	0	0	0	0	0	0	0	0	0	0	1	1	0	0	0	0	0	0	2	0	0	0	0	0	0	0	0	0	0	0	0	0	0	0	0
	2003	A4E9W1_9ACTN	Collinsella aerofaciens ATCC 25986	COLAER_01215	UniRef50_F5YB86	IESGEVFER	0	0	0	0	0	0	0	0	0	0	0	0	0	0	0	0	0	0	0	0	0	0	0	0	0	0	0	0	0	0	0	0	0	0	0	0	0	0	0	0	0	0	0
	2004	R6DA96_9FIRM	Firmicutes bacterium CAG:176	BN516_00089	UniRef50_F5YJJ6	VITSSSSPGVSLK	0	0	0	0	0	0	0	0	0	0	0	0	0	0	0	0	0	0	0	0	0	0	0	0	0	0	0	0	0	0	0	0	0	0	0	0	0	0	0	0	0	0	0
	2006	F9XZE1_BIFBU	Bifidobacterium breve (strain NCIMB 8807 / UCC2003)	Bbr_0022	UniRef50_F6A042	LTGPTPLLPR	0	0	0	0	0	0	0	0	0	0	0	0	0	0	0	0	0	0	0	0	0	0	0	0	0	0	0	0	0	0	1	0	0	0	0	1	0	0	0	1	0	0	0
	2006	F9XZE1_BIFBU	Bifidobacterium breve (strain NCIMB 8807 / UCC2003)	Bbr_0022	UniRef50_F6A042	DGLLIIDTPALR	0	0	0	0	0	0	0	0	0	0	0	0	0	0	0	0	0	0	0	0	0	0	0	0	0	0	0	0	0	0	0	0	0	0	0	0	0	0	0	0	0	0	0
	2006	F9XZE1_BIFBU	Bifidobacterium breve (strain NCIMB 8807 / UCC2003)	Bbr_0022	UniRef50_F6A042	EGLSIVVK	0	0	0	0	0	0	0	0	0	0	0	0	0	0	0	0	0	0	0	0	0	0	0	0	0	0	0	0	0	0	0	0	0	0	0	0	0	1	0	0	0	0	0
	2014	F6C9D8_BIFBA	Bifidobacterium breve (strain ACS-071-V-Sch8b)	HMPREF9228_0821	UniRef50_F6A2F0	M[147.0354]ETGSFPAIR	0	0	0	0	0	0	0	0	0	0	0	0	0	0	0	0	0	0	0	1	0	0	0	0	0	0	1	0	0	0	0	0	0	0	0	0	0	0	0	0	0	0	0
	2014	F6C9D8_BIFBA	Bifidobacterium breve (strain ACS-071-V-Sch8b)	HMPREF9228_0821	UniRef50_F6A2F0	QNEETSGLISGR	0	0	0	0	0	0	0	0	0	0	0	0	0	0	0	0	0	0	0	2	0	0	0	0	0	0	2	0	0	0	0	0	0	0	0	0	0	0	0	0	0	0	0
	2029	F6C6Y5_BIFBA	Bifidobacterium breve (strain ACS-071-V-Sch8b)	HMPREF9228_0305	UniRef50_F6C6Y5	YALGTTEGQK	0	3	0	0	0	0	0	0	3	0	0	0	0	0	0	0	0	0	0	0	0	0	0	0	0	0	0	0	0	0	0	0	0	0	0	0	0	0	0	0	0	0	0
	2029	F6C6Y5_BIFBA	Bifidobacterium breve (strain ACS-071-V-Sch8b)	HMPREF9228_0305	UniRef50_F6C6Y5	GADPQK	0	0	0	0	0	0	0	0	0	0	0	0	0	0	0	0	0	0	0	0	0	0	0	0	0	0	0	0	0	0	0	0	0	2	0	2	0	0	0	0	0	0	0
	2030	F9Y1D1_BIFBU	Bifidobacterium breve (strain NCIMB 8807 / UCC2003)	Bbr_0333	UniRef50_F6C711	TVPAESAESPTIIDPASR	0	0	0	0	0	0	0	0	0	0	0	0	0	0	0	0	0	0	1	0	0	0	0	0	0	0	1	0	0	0	0	0	0	0	0	0	0	0	0	0	0	0	0
	2030	F9Y1D1_BIFBU	Bifidobacterium breve (strain NCIMB 8807 / UCC2003)	Bbr_0333	UniRef50_F6C711	NQSGSSDDANEVAFK	1	0	0	0	0	0	0	0	1	0	0	0	0	0	0	0	0	0	0	0	0	0	0	0	0	0	0	0	0	0	0	0	0	0	0	0	0	0	0	0	0	0	0
	2037	F6C7S0_BIFBA	Bifidobacterium breve (strain ACS-071-V-Sch8b)	HMPREF9228_0453	UniRef50_F6C7S0	NAIEPEIFR	0	1	0	0	0	0	0	0	1	0	0	0	0	0	0	0	0	0	0	0	0	0	0	0	0	0	0	0	0	0	0	0	0	0	0	0	0	0	0	0	0	0	0
	2037	F6C7S0_BIFBA	Bifidobacterium breve (strain ACS-071-V-Sch8b)	HMPREF9228_0453	UniRef50_F6C7S0	EASIIPGLVK	0	1	0	0	0	0	0	0	1	0	0	0	0	0	0	0	0	0	0	1	0	0	0	0	0	0	1	0	0	0	0	0	0	0	0	0	0	0	0	0	0	0	0
	2041	F6C810_BIFBA	Bifidobacterium breve (strain ACS-071-V-Sch8b)	HMPREF9228_1796	UniRef50_F6C810	AIAGFSHIGADTNVQHK	0	0	0	0	0	0	0	2	2	0	0	0	0	0	0	0	0	0	0	0	0	0	0	0	0	0	0	0	0	0	0	0	0	0	0	0	0	0	0	0	0	0	0
	2041	F6C810_BIFBA	Bifidobacterium breve (strain ACS-071-V-Sch8b)	HMPREF9228_1796	UniRef50_F6C810	AASEALESVTSDK	1	0	0	0	0	0	0	0	1	0	0	0	0	0	0	0	0	0	0	0	0	0	0	0	0	0	0	0	0	0	0	0	0	0	0	0	0	0	0	0	0	0	0
	2041	F6C810_BIFBA	Bifidobacterium breve (strain ACS-071-V-Sch8b)	HMPREF9228_1796	UniRef50_F6C810	M[147.0354]GALRPNQFGVDDAHVK	0	0	0	0	0	0	0	1	1	0	0	0	0	0	0	0	0	0	0	0	0	0	0	0	0	0	0	0	0	0	0	0	0	0	0	0	0	0	0	0	0	0	0
	2041	F6C810_BIFBA	Bifidobacterium breve (strain ACS-071-V-Sch8b)	HMPREF9228_1796	UniRef50_F6C810	TVGGQFPK	0	0	2	2	0	0	0	0	4	0	0	0	0	0	0	0	0	0	0	0	0	0	0	0	0	0	0	0	0	0	0	0	0	0	0	0	0	0	0	0	0	0	0
	2041	F6C810_BIFBA	Bifidobacterium breve (strain ACS-071-V-Sch8b)	HMPREF9228_1796	UniRef50_F6C810	SAFDAIVNR	0	2	0	0	0	0	0	0	2	0	0	0	0	0	0	0	0	0	0	0	0	0	0	0	0	0	0	0	0	0	0	0	0	0	0	0	0	0	0	0	0	0	0
	2041	F6C810_BIFBA	Bifidobacterium breve (strain ACS-071-V-Sch8b)	HMPREF9228_1796	UniRef50_F6C810	TSGDFNPIHTSTR	0	0	0	0	0	0	2	0	2	0	0	0	0	0	0	0	0	0	0	0	0	0	0	0	0	0	0	0	0	0	0	0	0	0	0	0	0	0	0	0	0	0	1
	2041	F6C810_BIFBA	Bifidobacterium breve (strain ACS-071-V-Sch8b)	HMPREF9228_1796	UniRef50_F6C810	TPGIPADAK	0	1	0	0	0	0	0	0	1	0	0	0	0	0	0	0	0	0	0	0	0	0	0	0	0	0	0	0	0	0	0	0	0	0	0	0	0	0	0	0	0	0	0
	2041	F6C810_BIFBA	Bifidobacterium breve (strain ACS-071-V-Sch8b)	HMPREF9228_1796	UniRef50_F6C810	VSDTDSGEFTSK	1	0	0	0	0	0	0	0	1	0	0	0	0	0	0	0	0	0	0	0	0	0	0	0	0	0	0	0	0	0	0	0	0	0	0	0	0	0	0	0	0	0	0
	2041	F6C810_BIFBA	Bifidobacterium breve (strain ACS-071-V-Sch8b)	HMPREF9228_1796	UniRef50_F6C810	LPTAAVQNKPEADK	0	0	0	0	0	0	2	0	2	0	0	0	0	0	0	0	0	0	0	0	0	0	0	0	0	0	0	0	0	0	0	0	0	0	0	0	0	0	0	0	0	0	0
	2041	F6C810_BIFBA	Bifidobacterium breve (strain ACS-071-V-Sch8b)	HMPREF9228_1796	UniRef50_F6C810	LHVVLPGSPNR	0	0	0	0	0	0	0	1	1	0	0	0	0	0	0	0	0	0	0	0	0	0	0	0	0	1	1	0	0	0	0	0	0	0	0	0	0	0	0	0	0	0	0
	2041	F6C810_BIFBA	Bifidobacterium breve (strain ACS-071-V-Sch8b)	HMPREF9228_1796	UniRef50_F6C810	YHDEVVAR	0	0	0	0	0	0	1	0	1	0	0	0	0	0	0	0	0	0	0	0	0	0	0	0	1	0	1	0	0	0	0	0	0	0	0	0	0	0	0	0	0	0	0
	2041	F6C810_BIFBA	Bifidobacterium breve (strain ACS-071-V-Sch8b)	HMPREF9228_1796	UniRef50_F6C810	HTGETITLK	0	0	0	0	0	0	0	1	1	0	0	0	0	0	0	0	0	0	0	0	0	0	0	0	0	0	0	0	0	0	0	0	0	0	0	0	0	0	0	0	0	0	0
	2041	F6C810_BIFBA	Bifidobacterium breve (strain ACS-071-V-Sch8b)	HMPREF9228_1796	UniRef50_F6C810	FENAAIER	0	1	0	0	0	0	0	0	1	0	0	0	0	0	0	0	0	0	0	0	0	0	0	0	0	0	0	0	0	0	0	0	0	0	0	0	0	0	0	0	0	0	0
	2041	F6C810_BIFBA	Bifidobacterium breve (strain ACS-071-V-Sch8b)	HMPREF9228_1796	UniRef50_F6C810	AALYEPIDNR	1	1	0	0	0	0	0	0	2	0	0	0	0	0	0	0	0	0	0	0	0	0	0	0	0	0	0	0	0	0	0	0	0	0	0	0	0	0	0	0	0	0	0
	2041	F6C810_BIFBA	Bifidobacterium breve (strain ACS-071-V-Sch8b)	HMPREF9228_1796	UniRef50_F6C810	AAIEGEKPEGGAAGSTLK	0	0	0	0	2	1	0	0	3	0	0	0	0	0	0	0	0	0	0	0	0	0	0	0	0	0	0	0	0	0	0	0	0	0	0	0	0	0	0	0	0	0	0
	2041	F6C810_BIFBA	Bifidobacterium breve (strain ACS-071-V-Sch8b)	HMPREF9228_1796	UniRef50_F6C810	AAFVYPGQGIQK	0	1	0	0	0	0	0	0	1	0	0	0	0	0	0	0	0	0	0	0	0	0	0	0	0	0	0	0	0	0	0	0	0	0	0	0	0	0	0	0	0	0	0
	2041	F6C810_BIFBA	Bifidobacterium breve (strain ACS-071-V-Sch8b)	HMPREF9228_1796	UniRef50_F6C810	HDTSTNANDPNESELHNTLAHAIGR	0	0	0	0	0	0	0	1	1	0	0	0	0	0	0	0	0	0	0	0	0	0	0	0	0	0	0	0	0	0	0	0	0	0	0	0	0	0	0	0	0	0	0
	2041	F6C810_BIFBA	Bifidobacterium breve (strain ACS-071-V-Sch8b)	HMPREF9228_1796	UniRef50_F6C810	EVAAEYVK	1	0	0	0	0	0	0	0	1	0	0	0	0	0	0	0	0	0	0	0	0	0	0	0	0	0	0	0	0	0	0	0	0	0	0	0	0	0	0	0	0	0	0
	2041	F6C810_BIFBA	Bifidobacterium breve (strain ACS-071-V-Sch8b)	HMPREF9228_1796	UniRef50_F6C810	EQVEALVK	1	0	0	0	0	0	0	0	1	0	0	0	0	0	0	0	0	0	0	0	0	0	0	0	0	0	0	0	0	0	0	0	0	0	0	0	0	0	0	0	0	0	0
	2041	F6C810_BIFBA	Bifidobacterium breve (strain ACS-071-V-Sch8b)	HMPREF9228_1796	UniRef50_F6C810	ALPTPIVTK	0	1	1	0	0	0	0	0	2	0	0	0	0	0	0	0	0	0	0	0	0	0	0	0	0	0	0	0	0	0	0	0	0	0	0	0	0	0	0	0	0	0	0
	2041	F6C810_BIFBA	Bifidobacterium breve (strain ACS-071-V-Sch8b)	HMPREF9228_1796	UniRef50_F6C810	ILEVVPSER	0	1	0	0	0	0	0	0	1	0	0	0	0	0	0	0	0	0	0	3	0	0	0	0	0	0	3	0	0	0	0	0	0	0	0	0	0	0	0	0	0	0	0
	2041	F6C810_BIFBA	Bifidobacterium breve (strain ACS-071-V-Sch8b)	HMPREF9228_1796	UniRef50_F6C810	ALFNAADPAK	0	1	0	0	0	0	0	0	1	0	0	0	0	0	0	0	0	0	0	0	0	0	0	0	0	0	0	0	0	0	0	0	0	0	0	0	0	0	0	0	0	0	0
	2041	F6C810_BIFBA	Bifidobacterium breve (strain ACS-071-V-Sch8b)	HMPREF9228_1796	UniRef50_F6C810	IGGGEDEFGR	0	1	0	0	0	0	0	0	1	0	0	0	0	0	0	0	0	0	0	0	0	0	0	0	0	0	0	0	0	0	0	0	0	0	0	0	0	0	0	0	0	0	0
	2042	F6C851_BIFBA	Bifidobacterium breve (strain ACS-071-V-Sch8b)	HMPREF9228_1840	UniRef50_F6C851	VALVVPNKPYAYAEK	0	0	0	0	0	0	2	0	2	0	0	0	0	0	0	0	0	0	0	0	0	0	0	0	0	0	0	0	0	0	0	0	0	0	0	0	0	0	0	0	0	0	0
	2042	F6C851_BIFBA	Bifidobacterium breve (strain ACS-071-V-Sch8b)	HMPREF9228_1840	UniRef50_F6C851	VTDAVDGR	1	0	0	0	0	0	0	0	1	0	0	0	0	0	0	0	0	0	2	0	0	0	0	0	0	0	2	0	0	0	0	0	0	0	0	0	0	0	0	0	0	0	0
	2042	F6C851_BIFBA	Bifidobacterium breve (strain ACS-071-V-Sch8b)	HMPREF9228_1840	UniRef50_F6C851	TMEDLNGK	1	0	0	0	0	0	0	0	1	0	0	0	0	0	0	0	0	0	0	0	0	0	0	0	0	0	0	0	0	0	0	0	0	0	0	0	0	0	0	0	0	0	0
	2042	F6C851_BIFBA	Bifidobacterium breve (strain ACS-071-V-Sch8b)	HMPREF9228_1840	UniRef50_F6C851	YDLVSGTFFR	1	0	0	0	0	0	0	0	1	0	0	0	0	0	0	0	0	0	0	0	0	0	0	0	0	0	0	0	0	0	0	0	0	0	0	0	0	0	0	0	0	0	0
	2042	F6C851_BIFBA	Bifidobacterium breve (strain ACS-071-V-Sch8b)	HMPREF9228_1840	UniRef50_F6C851	QDNFALAEK	0	0	0	0	0	0	0	0	0	0	0	0	0	0	0	0	0	0	0	0	0	0	0	0	0	0	0	0	0	0	0	0	0	0	0	0	0	0	0	0	0	0	0
	2042	F6C851_BIFBA	Bifidobacterium breve (strain ACS-071-V-Sch8b)	HMPREF9228_1840	UniRef50_F6C851	SVVPIESTDGR	0	2	0	0	0	0	0	0	2	0	0	0	0	0	0	0	0	0	0	0	0	0	0	0	0	0	0	0	0	0	0	0	0	0	0	0	0	0	0	0	0	0	0
	2042	F6C851_BIFBA	Bifidobacterium breve (strain ACS-071-V-Sch8b)	HMPREF9228_1840	UniRef50_F6C851	DTVFLLNKK	0	0	0	0	0	2	1	0	3	0	0	0	0	0	0	0	0	0	0	0	0	0	0	0	0	0	0	0	0	0	0	0	0	0	0	0	0	0	0	0	0	0	0
	2042	F6C851_BIFBA	Bifidobacterium breve (strain ACS-071-V-Sch8b)	HMPREF9228_1840	UniRef50_F6C851	DTVFLLNK	2	0	0	0	0	0	0	0	2	0	0	0	0	0	0	0	0	0	1	0	0	0	0	0	0	0	1	0	0	0	0	0	0	0	0	0	0	0	0	0	0	0	0
	2042	F6C851_BIFBA	Bifidobacterium breve (strain ACS-071-V-Sch8b)	HMPREF9228_1840	UniRef50_F6C851	DSLGYPM[147.0354]K	1	0	0	0	0	0	0	0	1	0	0	0	0	0	0	0	0	0	0	0	0	0	0	0	0	0	0	0	0	0	0	0	0	0	0	0	0	0	0	0	0	0	0
	2042	F6C851_BIFBA	Bifidobacterium breve (strain ACS-071-V-Sch8b)	HMPREF9228_1840	UniRef50_F6C851	DSLGYPMK	1	0	0	0	0	0	0	0	1	0	0	0	0	0	0	0	0	0	0	0	0	0	0	0	0	0	0	0	0	0	0	0	0	0	0	0	0	0	0	0	0	0	0
	2042	F6C851_BIFBA	Bifidobacterium breve (strain ACS-071-V-Sch8b)	HMPREF9228_1840	UniRef50_F6C851	DQFDGVK	0	0	0	0	0	0	0	0	0	0	0	0	0	0	0	0	0	0	0	0	0	0	0	0	0	0	0	0	0	0	0	0	0	0	0	0	0	0	0	0	0	0	0
	2042	F6C851_BIFBA	Bifidobacterium breve (strain ACS-071-V-Sch8b)	HMPREF9228_1840	UniRef50_F6C851	DGTLAGLTK	2	0	0	0	0	0	0	0	2	0	0	0	0	0	0	0	0	0	1	0	0	0	0	0	0	0	1	0	0	0	0	0	0	0	0	0	0	0	0	0	0	0	0
	2042	F6C851_BIFBA	Bifidobacterium breve (strain ACS-071-V-Sch8b)	HMPREF9228_1840	UniRef50_F6C851	DGSPAGFEYEVLK	3	0	0	0	0	0	0	0	3	0	0	0	0	0	0	0	0	0	0	0	0	0	0	0	0	0	0	0	0	0	0	0	0	0	0	0	0	0	0	0	0	0	0
	2046	F6C8C8_BIFBA	Bifidobacterium breve (strain ACS-071-V-Sch8b)	HMPREF9228_1843	UniRef50_F6C8C8	DHNEQIYEM[147.0354]ER	0	0	0	0	1	1	0	0	2	0	0	0	0	0	0	0	0	0	0	0	0	0	1	0	0	0	1	0	0	0	0	0	0	0	0	0	0	0	0	0	0	0	0
	2046	F6C8C8_BIFBA	Bifidobacterium breve (strain ACS-071-V-Sch8b)	HMPREF9228_1843	UniRef50_F6C8C8	DHNEQIYEMER	0	0	0	0	1	1	0	0	2	0	0	0	0	0	0	0	0	0	0	0	0	0	1	0	0	0	1	0	0	0	0	0	0	0	0	0	0	0	0	0	0	0	0
	2047	F6C8G4_BIFBA	Bifidobacterium breve (strain ACS-071-V-Sch8b)	HMPREF9228_1880	UniRef50_F6C8G4	SIVDEIGGFR	0	1	0	0	0	0	0	0	1	0	0	0	0	0	0	0	0	0	0	0	0	0	0	0	0	0	0	0	0	0	0	0	0	0	0	0	0	0	0	0	0	0	0
	2047	F6C8G4_BIFBA	Bifidobacterium breve (strain ACS-071-V-Sch8b)	HMPREF9228_1880	UniRef50_F6C8G4	MLDNLGTYK	0	2	0	0	0	0	0	0	2	0	0	0	0	0	0	0	0	0	0	1	0	0	0	0	0	0	1	0	0	0	0	0	0	0	0	0	0	0	0	0	0	0	0
	2047	F6C8G4_BIFBA	Bifidobacterium breve (strain ACS-071-V-Sch8b)	HMPREF9228_1880	UniRef50_F6C8G4	TTPDHIQHIAK	0	0	0	0	0	0	0	1	1	0	0	0	0	0	0	0	0	0	0	0	0	0	0	0	0	0	0	0	0	0	0	0	0	0	0	0	0	0	0	0	0	0	0
	2047	F6C8G4_BIFBA	Bifidobacterium breve (strain ACS-071-V-Sch8b)	HMPREF9228_1880	UniRef50_F6C8G4	YDETAVR	2	0	0	0	0	0	0	0	2	0	0	0	0	0	0	0	0	0	0	0	0	0	0	0	0	0	0	0	0	0	0	0	0	0	0	0	0	0	0	0	0	0	0
	2047	F6C8G4_BIFBA	Bifidobacterium breve (strain ACS-071-V-Sch8b)	HMPREF9228_1880	UniRef50_F6C8G4	TLATSTASSGGAK	0	1	0	0	0	0	0	0	1	0	0	0	0	0	0	0	0	0	0	1	0	0	0	0	0	0	1	0	0	0	0	0	0	0	0	0	0	0	0	0	0	0	0
	2047	F6C8G4_BIFBA	Bifidobacterium breve (strain ACS-071-V-Sch8b)	HMPREF9228_1880	UniRef50_F6C8G4	VLNVGVTLR	0	2	2	0	0	0	0	0	4	0	0	0	0	0	0	0	0	0	0	0	0	0	0	0	0	0	0	0	0	0	0	0	0	0	0	0	0	0	0	0	0	0	0
	2047	F6C8G4_BIFBA	Bifidobacterium breve (strain ACS-071-V-Sch8b)	HMPREF9228_1880	UniRef50_F6C8G4	KAIEAALER	0	0	0	0	0	0	0	1	1	0	0	0	0	0	0	0	0	0	0	0	0	0	0	0	0	0	0	0	0	0	0	0	0	0	0	0	0	0	0	0	0	0	0
	2047	F6C8G4_BIFBA	Bifidobacterium breve (strain ACS-071-V-Sch8b)	HMPREF9228_1880	UniRef50_F6C8G4	AIEAALER	0	1	0	0	0	0	0	0	1	0	0	0	0	0	0	0	0	0	0	0	0	0	0	0	0	0	0	0	0	0	0	0	0	0	0	0	0	0	0	0	0	0	0
	2047	F6C8G4_BIFBA	Bifidobacterium breve (strain ACS-071-V-Sch8b)	HMPREF9228_1880	UniRef50_F6C8G4	INNIAAQK	0	0	1	0	0	0	0	0	1	0	0	0	0	0	0	0	0	0	0	0	0	0	0	0	0	0	0	0	0	0	0	0	0	0	0	0	0	0	0	0	0	0	0
	2047	F6C8G4_BIFBA	Bifidobacterium breve (strain ACS-071-V-Sch8b)	HMPREF9228_1880	UniRef50_F6C8G4	AEISVPGGR	0	1	0	0	0	0	0	0	1	0	0	0	0	0	0	0	0	0	0	0	0	0	0	0	0	0	0	0	0	0	0	0	0	0	0	0	0	0	0	0	0	0	0
	2047	F6C8G4_BIFBA	Bifidobacterium breve (strain ACS-071-V-Sch8b)	HMPREF9228_1880	UniRef50_F6C8G4	DDIAEYLK	1	0	0	0	0	0	0	0	1	0	0	0	0	0	0	0	0	0	1	0	0	0	0	0	0	0	1	0	0	0	0	0	0	0	0	0	0	0	0	0	0	0	0
	2061	B7GSS6_BIFLS	Bifidobacterium longum subsp. infantis (strain ATCC 15697 / DSM 20088 / JCM 1222 / NCTC 11817 / S12)	BLIJ_1738	UniRef50_F6C9X0	HGEAAAAEAGEAK	0	0	0	0	0	0	0	0	0	0	0	0	0	0	0	1	0	1	0	0	0	0	0	0	0	0	0	0	0	0	0	0	0	0	0	0	0	0	0	0	0	0	0
	2061	B7GSS6_BIFLS	Bifidobacterium longum subsp. infantis (strain ATCC 15697 / DSM 20088 / JCM 1222 / NCTC 11817 / S12)	BLIJ_1738	UniRef50_F6C9X0	AVLFGFDK	0	1	0	0	0	0	0	0	1	0	0	0	0	0	0	0	0	0	0	0	0	0	0	0	0	0	0	0	0	0	0	0	0	0	0	0	0	0	0	0	0	0	0
	2062	F6C9Y4_BIFBA	Bifidobacterium breve (strain ACS-071-V-Sch8b)	HMPREF9228_1037	UniRef50_F6C9Y4	LTDSVLNPM[147.0354]AGTEVEHR	0	0	0	0	1	0	0	0	1	0	0	0	0	0	0	0	0	0	0	0	0	0	0	0	0	0	0	0	0	0	0	0	0	0	0	0	0	0	0	0	0	0	0
	2062	F6C9Y4_BIFBA	Bifidobacterium breve (strain ACS-071-V-Sch8b)	HMPREF9228_1037	UniRef50_F6C9Y4	VILPDQR	0	1	1	0	0	0	0	0	2	0	0	0	0	0	0	0	0	0	0	1	2	0	0	0	0	0	3	0	0	0	0	0	0	0	0	0	0	0	1	0	0	0	0
	2062	F6C9Y4_BIFBA	Bifidobacterium breve (strain ACS-071-V-Sch8b)	HMPREF9228_1037	UniRef50_F6C9Y4	FLADSIVR	0	0	0	0	0	0	0	0	0	0	0	0	0	0	0	0	0	0	0	1	0	0	0	0	0	0	1	0	0	0	0	0	0	0	0	0	0	0	0	0	0	0	0
	2062	F6C9Y4_BIFBA	Bifidobacterium breve (strain ACS-071-V-Sch8b)	HMPREF9228_1037	UniRef50_F6C9Y4	HLYDEALNR	0	0	0	0	0	0	0	1	1	0	0	0	0	0	0	0	0	0	0	0	0	0	0	0	0	1	1	0	0	0	0	0	0	0	2	2	0	0	0	0	0	0	0
	2062	F6C9Y4_BIFBA	Bifidobacterium breve (strain ACS-071-V-Sch8b)	HMPREF9228_1037	UniRef50_F6C9Y4	IAAAHEGDVAAGAR	0	0	0	0	0	0	1	0	1	0	0	0	0	0	0	0	0	0	0	0	0	0	0	0	0	0	0	0	0	0	0	0	0	0	0	0	0	0	0	0	0	0	0
	2069	G5H5I6_9BACT	Alistipes indistinctus YIT 12060	HMPREF9450_00196	UniRef50_F6P2R4	VDIITGTLGK	0	0	0	0	0	0	0	0	0	0	0	0	0	0	0	0	0	0	0	0	0	0	0	0	0	0	0	0	1	0	0	0	0	0	0	1	0	0	0	0	0	0	0
	2069	G5H5I6_9BACT	Alistipes indistinctus YIT 12060	HMPREF9450_00196	UniRef50_F6P2R4	IIATDGVFSM[147.0354]DGNVAPM[147.0354]DK	0	0	0	0	0	0	0	0	0	0	0	0	0	0	0	0	0	0	0	0	0	0	0	0	0	0	0	0	0	0	0	0	0	0	0	0	0	0	0	0	0	0	0
	2072	F7KXE6_FUSNU	Fusobacterium nucleatum subsp. animalis 11_3_2	HMPREF0401_00267	UniRef50_F7KXE6	STLINAIIGK	0	1	0	0	0	0	0	0	1	0	0	0	0	0	0	0	0	0	0	0	0	0	0	0	0	0	0	0	0	0	0	0	0	0	0	0	0	0	0	0	0	0	0
	2081	G5IV46_9ENTE	Enterococcus saccharolyticus 30_1	HMPREF9478_02154	UniRef50_F7Z117	LIM[147.0354]AIVQDK	0	0	0	0	0	0	0	0	0	0	0	0	0	0	0	0	0	0	0	0	0	0	0	0	0	0	0	0	0	0	0	0	0	0	0	0	0	0	0	0	0	0	0
	2081	G5IV46_9ENTE	Enterococcus saccharolyticus 30_1	HMPREF9478_02154	UniRef50_F7Z117	LIMAIVQDK	0	0	0	0	0	0	0	0	0	0	0	0	0	0	0	0	0	0	0	0	0	0	0	0	0	0	0	0	0	0	0	0	0	0	0	0	0	0	0	0	0	0	0
	2085	C2GWT0_BIFLN	Bifidobacterium longum subsp. longum ATCC 55813	HMPREF0175_1478	UniRef50_F8API0	AYDYVSGLK	0	0	0	0	0	0	0	0	0	0	0	0	0	0	0	0	0	0	0	0	0	0	0	0	0	0	0	0	1	0	0	0	0	0	0	1	1	0	0	0	0	0	0
	2096	A7AH85_9PORP	Parabacteroides merdae ATCC 43184	PARMER_02786	UniRef50_F8EGF9	TVIGNALPR	0	0	0	0	0	0	0	0	0	0	0	0	0	0	0	0	0	0	0	0	0	0	0	0	0	0	0	0	0	0	0	0	0	0	0	0	0	0	0	0	0	0	0
	2096	A7AH85_9PORP	Parabacteroides merdae ATCC 43184	PARMER_02786	UniRef50_F8EGF9	GSGDGNSYPQM[147.0354]K	0	0	0	0	0	0	0	0	0	0	0	0	0	0	0	0	0	0	0	0	0	0	0	0	0	0	0	0	0	0	0	0	0	0	0	0	0	0	0	0	0	0	0
	2096	A7AH85_9PORP	Parabacteroides merdae ATCC 43184	PARMER_02786	UniRef50_F8EGF9	VNPDLFSNLK	0	0	0	0	0	0	0	0	0	0	0	0	0	0	0	0	0	0	0	0	0	0	0	0	0	0	0	0	0	0	0	0	0	0	0	0	0	0	0	0	0	0	0
	2106	F8LQZ8_STRE8	Streptococcus salivarius (strain JIM8777)	SALIVA_1458	UniRef50_F8LQZ8	EIEFEGK	0	0	0	0	0	0	0	0	0	0	0	0	0	0	0	0	0	0	0	0	0	0	0	0	0	0	0	0	1	0	0	0	0	0	0	1	0	0	0	0	0	0	0
	2106	F8LQZ8_STRE8	Streptococcus salivarius (strain JIM8777)	SALIVA_1458	UniRef50_F8LQZ8	DYDTVVDNRPK	0	0	0	0	0	0	0	0	0	0	0	0	0	0	0	0	0	0	0	0	0	0	0	0	0	0	0	0	0	0	1	0	0	0	0	1	0	0	0	0	0	0	0
	2106	F8LQZ8_STRE8	Streptococcus salivarius (strain JIM8777)	SALIVA_1458	UniRef50_F8LQZ8	VDGQGHLESSDATTGK	0	0	0	0	0	0	0	0	0	0	0	0	0	0	0	0	0	0	0	0	0	0	0	0	0	0	0	0	0	0	0	1	1	0	0	2	0	0	0	0	1	0	0
	2106	F8LQZ8_STRE8	Streptococcus salivarius (strain JIM8777)	SALIVA_1458	UniRef50_F8LQZ8	VDGDGHLESSDPIK	0	0	0	0	0	0	0	0	0	0	0	0	0	0	0	0	0	0	0	0	0	0	0	0	0	0	0	0	0	0	0	0	0	0	0	0	0	0	0	0	0	0	0
	2106	F8LQZ8_STRE8	Streptococcus salivarius (strain JIM8777)	SALIVA_1458	UniRef50_F8LQZ8	KDVTYIYK	0	0	0	0	0	0	0	0	0	0	0	0	0	0	0	0	0	0	0	0	0	0	0	0	0	0	0	0	0	0	0	0	0	0	0	0	0	0	0	0	0	0	0
	2107	F8LR15_STRE8	Streptococcus salivarius (strain JIM8777)	SALIVA_1475	UniRef50_F8LR15	SLGDAENTQVIDTTK	0	0	0	0	0	0	0	0	0	1	0	0	0	0	0	0	0	1	0	0	0	0	0	0	0	0	0	1	0	0	0	0	0	0	0	1	1	0	0	0	0	0	0
	2107	F8LR15_STRE8	Streptococcus salivarius (strain JIM8777)	SALIVA_1475	UniRef50_F8LR15	KGQEGVHNYTVEEVK	0	0	0	0	0	0	0	0	0	0	0	0	0	0	0	0	0	0	0	0	0	0	0	0	0	0	0	0	0	0	0	0	0	0	1	1	0	0	0	0	0	0	0
	2107	F8LR15_STRE8	Streptococcus salivarius (strain JIM8777)	SALIVA_1475	UniRef50_F8LR15	TLETVSNDASGNVK	0	0	0	0	0	0	0	0	0	0	0	0	0	0	0	0	0	0	0	0	0	0	0	0	0	0	0	0	0	0	0	0	0	0	0	0	1	0	0	0	0	0	0
	2107	F8LR15_STRE8	Streptococcus salivarius (strain JIM8777)	SALIVA_1475	UniRef50_F8LR15	FDIPTTVK	0	0	0	0	0	0	0	0	0	0	0	0	0	0	0	0	0	0	0	0	0	0	0	0	0	0	0	0	1	0	0	0	0	0	0	1	0	0	0	0	0	0	0
	2126	F6C781_BIFBA	Bifidobacterium breve (strain ACS-071-V-Sch8b)	HMPREF9228_1651	UniRef50_F9XY08	TGESLTTETR	0	0	0	0	0	0	0	0	0	0	0	0	0	0	0	0	0	0	0	0	0	0	0	0	0	0	0	0	1	0	0	0	0	0	0	1	1	0	0	0	0	0	0
	2126	F6C781_BIFBA	Bifidobacterium breve (strain ACS-071-V-Sch8b)	HMPREF9228_1651	UniRef50_F9XY08	EQLEAQGVK	1	0	0	0	0	0	0	0	1	0	0	0	0	0	0	0	0	0	0	0	0	0	0	0	0	0	0	0	0	0	0	0	0	0	0	0	0	0	0	0	0	0	0
	2126	F6C781_BIFBA	Bifidobacterium breve (strain ACS-071-V-Sch8b)	HMPREF9228_1651	UniRef50_F9XY08	EIAPASAGGVR	0	1	0	0	0	0	0	0	1	0	0	0	0	0	0	0	0	0	0	0	0	0	0	0	0	0	0	0	0	0	0	0	0	0	0	0	0	1	0	0	0	0	0
	2126	F6C781_BIFBA	Bifidobacterium breve (strain ACS-071-V-Sch8b)	HMPREF9228_1651	UniRef50_F9XY08	EDADIATAIR	0	0	0	0	0	0	0	0	0	0	0	0	0	0	0	0	0	0	0	0	0	0	0	0	0	0	0	1	0	0	0	0	0	0	0	1	2	0	0	0	0	0	0
	2126	F6C781_BIFBA	Bifidobacterium breve (strain ACS-071-V-Sch8b)	HMPREF9228_1651	UniRef50_F9XY08	EASAAGLDYVVK	0	0	0	0	0	0	0	0	0	0	0	0	0	0	0	0	0	0	0	0	0	0	0	0	0	0	0	1	0	0	0	0	0	0	0	1	1	0	0	0	0	0	0
	2126	F6C781_BIFBA	Bifidobacterium breve (strain ACS-071-V-Sch8b)	HMPREF9228_1651	UniRef50_F9XY08	LAM[147.0354]DLGAPASTLR	0	1	0	0	0	0	0	0	1	0	0	0	0	0	0	0	0	0	0	0	0	0	0	0	0	0	0	0	0	0	0	0	0	0	0	0	0	0	0	0	0	0	0
	2126	F6C781_BIFBA	Bifidobacterium breve (strain ACS-071-V-Sch8b)	HMPREF9228_1651	UniRef50_F9XY08	LADQDNITVLTGR	1	0	0	0	0	0	0	0	1	0	0	0	0	0	0	0	0	0	0	0	0	0	0	0	0	0	0	0	0	0	0	0	0	0	0	0	0	0	0	0	0	0	0
	2126	F6C781_BIFBA	Bifidobacterium breve (strain ACS-071-V-Sch8b)	HMPREF9228_1651	UniRef50_F9XY08	SLILSAEQANR	0	1	0	0	0	0	0	0	1	0	0	0	0	0	0	0	0	0	0	0	0	0	0	0	0	0	0	0	0	0	0	0	0	0	0	0	0	1	0	0	0	0	0
	2126	F6C781_BIFBA	Bifidobacterium breve (strain ACS-071-V-Sch8b)	HMPREF9228_1651	UniRef50_F9XY08	KLPVAAVPK	0	0	0	0	0	0	0	1	1	0	0	0	0	0	0	0	0	0	0	0	0	0	0	0	0	1	1	0	0	0	0	0	0	0	1	1	0	0	0	0	0	0	0
	2133	F9XZE8_BIFBU	Bifidobacterium breve (strain NCIMB 8807 / UCC2003)	Bbr_0033	UniRef50_F9XZE8	DDM[147.0354]GVK	0	0	0	0	0	0	0	0	0	0	0	0	0	0	0	0	0	0	0	0	0	0	0	0	0	0	0	0	0	0	0	0	0	0	0	0	0	0	0	0	0	0	0
	2133	F9XZE8_BIFBU	Bifidobacterium breve (strain NCIMB 8807 / UCC2003)	Bbr_0033	UniRef50_F9XZE8	DDGVDM[147.0354]NSVPESVK	0	0	0	0	0	0	0	0	0	0	0	0	0	0	0	0	0	0	0	0	0	0	0	0	0	0	0	0	0	0	0	0	0	0	0	0	0	0	0	0	0	0	0
	2133	F9XZE8_BIFBU	Bifidobacterium breve (strain NCIMB 8807 / UCC2003)	Bbr_0033	UniRef50_F9XZE8	NPLVEANR	0	0	0	0	0	0	0	0	0	0	0	0	0	0	0	0	0	0	0	0	0	0	0	0	0	0	0	0	0	0	0	0	0	0	0	0	0	0	0	0	0	0	0
	2143	F9Y1E3_BIFBU	Bifidobacterium breve (strain NCIMB 8807 / UCC2003)	Bbr_0345	UniRef50_F9Y1E3	NDPTATLEGVR	0	0	0	0	0	0	0	0	0	0	0	0	0	0	0	0	0	0	0	0	0	0	0	0	0	0	0	0	1	0	0	0	0	0	0	1	0	0	0	0	0	0	0
	2143	F9Y1E3_BIFBU	Bifidobacterium breve (strain NCIMB 8807 / UCC2003)	Bbr_0345	UniRef50_F9Y1E3	IMVGGQDVTGVPVNKR	0	0	0	0	0	0	1	0	1	0	0	0	0	0	0	0	0	0	0	0	0	0	0	0	0	0	0	0	0	0	0	0	0	0	0	0	0	0	0	0	0	0	0
	2143	F9Y1E3_BIFBU	Bifidobacterium breve (strain NCIMB 8807 / UCC2003)	Bbr_0345	UniRef50_F9Y1E3	KYTQQMSGGQQQR	0	0	0	0	0	0	0	2	2	0	0	0	0	0	0	0	0	0	0	0	0	0	0	0	0	0	0	0	0	0	0	0	0	0	0	0	0	0	0	0	0	0	0
	2143	F9Y1E3_BIFBU	Bifidobacterium breve (strain NCIMB 8807 / UCC2003)	Bbr_0345	UniRef50_F9Y1E3	SLAGLEDIQGGR	0	0	0	0	0	0	0	0	0	0	0	0	0	0	0	0	0	0	0	0	0	0	0	0	0	0	0	0	1	0	0	0	0	0	0	1	0	0	0	0	0	0	0
	2143	F9Y1E3_BIFBU	Bifidobacterium breve (strain NCIMB 8807 / UCC2003)	Bbr_0345	UniRef50_F9Y1E3	VDTVITSGEYQR	1	0	0	0	0	0	0	0	1	0	0	0	0	0	0	0	0	0	0	0	0	0	0	0	0	0	0	0	0	0	0	0	0	0	0	0	0	0	0	0	0	0	0
	2143	F9Y1E3_BIFBU	Bifidobacterium breve (strain NCIMB 8807 / UCC2003)	Bbr_0345	UniRef50_F9Y1E3	RGGGSIQM[147.0354]QNVIK	0	0	0	0	0	0	0	2	2	0	0	0	0	0	0	0	0	0	0	0	0	0	0	0	0	0	0	0	0	0	0	0	0	0	1	1	0	0	0	0	0	0	0
	2143	F9Y1E3_BIFBU	Bifidobacterium breve (strain NCIMB 8807 / UCC2003)	Bbr_0345	UniRef50_F9Y1E3	RGGGSIQMQNVIK	0	0	0	0	0	0	0	2	2	0	0	0	0	0	0	0	0	0	0	0	0	0	0	0	0	0	0	0	0	0	0	0	0	0	0	0	0	0	0	0	0	0	0
	2143	F9Y1E3_BIFBU	Bifidobacterium breve (strain NCIMB 8807 / UCC2003)	Bbr_0345	UniRef50_F9Y1E3	VPLLEGSAK	0	1	1	0	0	0	0	0	2	0	0	0	0	0	0	0	0	0	0	0	0	0	0	0	0	0	0	0	0	0	0	0	0	0	0	0	0	1	1	0	0	0	0
	2143	F9Y1E3_BIFBU	Bifidobacterium breve (strain NCIMB 8807 / UCC2003)	Bbr_0345	UniRef50_F9Y1E3	YTQQMSGGQQQR	0	2	0	0	0	0	0	0	2	0	0	0	0	0	0	0	0	0	0	0	0	0	0	0	0	0	0	0	0	0	0	0	0	0	0	0	0	0	0	0	0	0	0
	2143	F9Y1E3_BIFBU	Bifidobacterium breve (strain NCIMB 8807 / UCC2003)	Bbr_0345	UniRef50_F9Y1E3	IM[147.0354]VGGQDVTGVPVNKR	0	0	0	0	0	0	2	0	2	0	0	0	0	0	0	0	0	0	0	0	0	0	0	0	0	0	0	0	0	0	0	0	0	0	0	0	0	0	0	0	0	0	0
	2144	F9Y281_BIFBU	Bifidobacterium breve (strain NCIMB 8807 / UCC2003)	ptrB	UniRef50_F9Y281	SGELHEIDPATGK	0	0	0	0	0	1	0	0	1	0	0	0	0	0	0	0	0	0	0	0	0	0	0	0	0	0	0	0	0	0	0	0	0	0	0	0	0	0	0	0	0	0	0
	2144	F9Y281_BIFBU	Bifidobacterium breve (strain NCIMB 8807 / UCC2003)	ptrB	UniRef50_F9Y281	IEVEAGHGGISGR	0	0	0	0	0	0	0	0	0	0	0	0	0	0	0	1	0	1	0	0	0	0	0	0	0	0	0	0	0	0	0	0	0	0	0	0	0	0	0	0	0	0	0
	2144	F9Y281_BIFBU	Bifidobacterium breve (strain NCIMB 8807 / UCC2003)	ptrB	UniRef50_F9Y281	LQSAGVDAVAK	0	1	0	0	0	0	0	0	1	0	0	0	0	0	0	0	0	0	0	0	0	0	0	0	0	0	0	0	0	0	0	0	0	0	0	0	0	0	0	0	0	0	0
	2144	F9Y281_BIFBU	Bifidobacterium breve (strain NCIMB 8807 / UCC2003)	ptrB	UniRef50_F9Y281	TNAEVPMPPVAK	0	1	0	0	0	0	0	0	1	0	0	0	0	0	0	0	0	0	0	0	0	0	0	0	0	0	0	0	0	0	0	0	0	0	0	0	0	0	0	0	0	0	0
	2160	F6C6E5_BIFBA	Bifidobacterium breve (strain ACS-071-V-Sch8b)	HMPREF9228_1502	UniRef50_G0H7G0	HDLDIDPK	0	0	0	0	0	0	1	0	1	0	0	0	0	0	0	1	0	1	0	0	0	0	0	0	0	0	0	0	0	0	0	0	0	0	0	0	0	0	0	0	0	0	1
	2160	F6C6E5_BIFBA	Bifidobacterium breve (strain ACS-071-V-Sch8b)	HMPREF9228_1502	UniRef50_G0H7G0	ALDEAHVALTPGR	0	0	0	0	0	0	2	0	2	0	0	0	0	0	0	0	0	0	0	0	0	0	0	0	1	0	1	0	0	0	0	0	0	0	0	0	0	0	0	0	0	0	0
	2160	F6C6E5_BIFBA	Bifidobacterium breve (strain ACS-071-V-Sch8b)	HMPREF9228_1502	UniRef50_G0H7G0	DFGAATADTHVR	0	0	0	0	2	0	0	0	2	0	0	0	0	0	0	0	0	0	0	0	0	0	0	0	0	0	0	0	0	0	0	0	0	0	0	0	0	0	0	0	0	0	0
	2160	F6C6E5_BIFBA	Bifidobacterium breve (strain ACS-071-V-Sch8b)	HMPREF9228_1502	UniRef50_G0H7G0	RQELLSR	0	0	0	0	0	0	0	1	1	0	0	0	0	0	0	0	0	0	0	0	0	0	0	0	0	0	0	0	0	0	0	0	0	0	0	0	0	0	0	0	0	0	0
	2160	F6C6E5_BIFBA	Bifidobacterium breve (strain ACS-071-V-Sch8b)	HMPREF9228_1502	UniRef50_G0H7G0	QAIADFYR	0	1	0	0	0	0	0	0	1	0	0	0	0	0	0	0	0	0	0	1	0	0	0	0	0	0	1	0	0	0	0	0	0	0	0	0	0	0	0	0	0	0	0
	2166	A6KZS9_BACV8	Bacteroides vulgatus (strain ATCC 8482 / DSM 1447 / NCTC 11154)	BVU_1253	UniRef50_G0IXP1	SYM[147.0354]NYGDSR	0	0	0	0	0	0	0	0	0	0	0	0	0	0	0	0	0	0	0	0	0	0	0	0	0	0	0	0	0	0	0	0	0	0	0	0	0	0	0	0	0	0	0
	2166	A6KZS9_BACV8	Bacteroides vulgatus (strain ATCC 8482 / DSM 1447 / NCTC 11154)	BVU_1253	UniRef50_G0IXP1	LESTFEDM[147.0354]SVPK	0	0	0	0	0	0	0	0	0	0	0	0	0	0	0	0	0	0	0	0	0	0	0	0	0	0	0	0	0	0	0	0	0	0	0	0	0	0	0	0	0	0	0
	2166	A6KZS9_BACV8	Bacteroides vulgatus (strain ATCC 8482 / DSM 1447 / NCTC 11154)	BVU_1253	UniRef50_G0IXP1	LESTFEDMSVPK	0	0	0	0	0	0	0	0	0	0	0	0	0	0	0	0	0	0	0	0	0	0	0	0	0	0	0	0	0	0	0	0	0	0	0	0	0	0	0	0	0	0	0
	2166	A6KZS9_BACV8	Bacteroides vulgatus (strain ATCC 8482 / DSM 1447 / NCTC 11154)	BVU_1253	UniRef50_G0IXP1	VGNQSPDVR	0	0	0	0	0	0	0	0	0	0	0	0	0	0	0	0	0	0	0	1	0	0	0	0	0	0	1	0	0	0	0	0	0	0	0	0	0	0	0	0	0	0	0
	2166	A6KZS9_BACV8	Bacteroides vulgatus (strain ATCC 8482 / DSM 1447 / NCTC 11154)	BVU_1253	UniRef50_G0IXP1	ELAEHYYRPDSEGTR	0	0	0	0	0	0	0	0	0	0	0	0	0	0	0	0	0	0	0	0	0	0	0	0	0	0	0	0	0	0	0	0	0	0	0	0	0	0	0	0	0	0	0
	2166	A6KZS9_BACV8	Bacteroides vulgatus (strain ATCC 8482 / DSM 1447 / NCTC 11154)	BVU_1253	UniRef50_G0IXP1	ANYNFN[115.0269]GDFSNQR	0	0	0	0	0	0	0	0	0	0	0	0	0	0	0	0	0	0	0	0	0	0	0	0	0	0	0	0	0	0	0	0	0	0	0	0	0	0	0	0	0	0	0
	2166	A6KZS9_BACV8	Bacteroides vulgatus (strain ATCC 8482 / DSM 1447 / NCTC 11154)	BVU_1253	UniRef50_G0IXP1	ANYNFNGDFSNQR	0	0	0	0	0	0	0	0	0	0	0	0	0	0	0	0	0	0	0	1	0	0	0	0	0	0	1	0	0	0	0	0	0	0	0	0	0	0	0	0	0	0	0
	2166	A6KZS9_BACV8	Bacteroides vulgatus (strain ATCC 8482 / DSM 1447 / NCTC 11154)	BVU_1253	UniRef50_G0IXP1	IAQWNSPIR	0	0	0	0	0	0	0	0	0	0	0	0	0	0	0	0	0	0	0	0	0	0	0	0	0	0	0	0	0	0	0	0	0	0	0	0	0	0	0	0	0	0	0
	2166	A6KZS9_BACV8	Bacteroides vulgatus (strain ATCC 8482 / DSM 1447 / NCTC 11154)	BVU_1253	UniRef50_G0IXP1	FIQSQFIK	0	0	0	0	0	0	0	0	0	0	0	0	0	0	0	0	0	0	0	0	1	0	0	0	0	0	1	0	0	0	0	0	0	0	0	0	0	0	0	0	0	0	0
	2166	A6KZS9_BACV8	Bacteroides vulgatus (strain ATCC 8482 / DSM 1447 / NCTC 11154)	BVU_1253	UniRef50_G0IXP1	FGLQNTFK	0	0	0	0	0	0	0	0	0	0	0	0	0	0	0	0	0	0	0	0	1	0	0	0	0	0	1	0	0	0	0	0	0	0	0	0	0	0	0	0	0	0	0
	2166	A6KZS9_BACV8	Bacteroides vulgatus (strain ATCC 8482 / DSM 1447 / NCTC 11154)	BVU_1253	UniRef50_G0IXP1	KLTGIYGN[115.0269]QEK	0	0	0	0	0	0	0	0	0	0	0	0	0	0	0	0	0	0	0	0	0	0	0	0	2	2	4	0	0	0	0	0	0	0	0	0	0	0	0	0	0	0	0
	2166	A6KZS9_BACV8	Bacteroides vulgatus (strain ATCC 8482 / DSM 1447 / NCTC 11154)	BVU_1253	UniRef50_G0IXP1	VYSPNYPR	0	0	0	0	0	0	0	0	0	0	0	0	0	0	0	0	0	0	0	0	0	0	0	0	0	0	0	0	0	0	0	0	0	0	0	0	0	0	0	0	0	0	0
	2171	G1WHL4_9ACTN	Collinsella tanakaei YIT 12063	HMPREF9452_00764	UniRef50_G1WHL4	QAAM[147.0354]NAAFQGK	0	0	0	0	0	0	0	0	0	0	0	0	0	0	0	0	0	0	0	0	0	0	0	0	0	0	0	0	0	0	0	0	0	0	0	0	0	0	0	0	0	0	0
	2171	G1WHL4_9ACTN	Collinsella tanakaei YIT 12063	HMPREF9452_00764	UniRef50_G1WHL4	GKPFFNAIAR	0	0	0	0	0	0	0	0	0	0	0	0	0	0	0	0	0	0	0	0	0	0	0	0	0	0	0	0	0	0	0	0	0	0	0	0	0	0	0	0	0	0	0
	2177	E6LAA3_CAMUP	Campylobacter upsaliensis JV21	rluA	UniRef50_G2HX11	NGDIITLK	0	1	0	0	0	0	0	0	1	0	2	0	0	0	0	0	0	2	0	0	0	0	0	0	0	0	0	0	0	0	0	0	0	0	0	0	0	1	0	0	0	0	0
	2179	B7BAK7_9PORP	Parabacteroides johnsonii DSM 18315	PRABACTJOHN_02064	UniRef50_G2I7J6	GGSPIPDEATSYER	0	0	0	0	0	0	0	0	0	0	0	0	0	0	0	0	0	0	0	0	0	0	0	0	0	0	0	0	0	0	0	0	0	0	0	0	0	0	0	0	0	0	0
	2179	B7BAK7_9PORP	Parabacteroides johnsonii DSM 18315	PRABACTJOHN_02064	UniRef50_G2I7J6	ALDDLITAGK	0	0	0	0	0	0	0	0	0	0	0	0	0	0	0	0	0	0	0	0	0	0	0	0	0	0	0	0	0	0	0	0	0	0	0	0	0	0	0	0	0	0	0
	2198	E1QZV1_OLSUV	Olsenella uli (strain ATCC 49627 / DSM 7084 / CIP 109912 / JCM 12494 / VPI D76D-27C) (Lactobacillus uli)	Olsu_0802	UniRef50_G4KZL9	NHYASEYIYNK	0	0	0	0	0	0	0	0	0	0	0	0	0	0	0	0	0	0	0	0	0	0	0	0	0	0	0	0	0	0	0	0	0	0	0	0	0	0	0	0	0	0	0
	2198	E1QZV1_OLSUV	Olsenella uli (strain ATCC 49627 / DSM 7084 / CIP 109912 / JCM 12494 / VPI D76D-27C) (Lactobacillus uli)	Olsu_0802	UniRef50_G4KZL9	ELSEVYGK	0	0	0	0	0	0	0	0	0	0	0	0	0	0	0	0	0	0	0	0	0	0	0	0	0	0	0	0	0	0	0	0	0	0	0	0	0	0	0	0	0	0	0
	2198	E1QZV1_OLSUV	Olsenella uli (strain ATCC 49627 / DSM 7084 / CIP 109912 / JCM 12494 / VPI D76D-27C) (Lactobacillus uli)	Olsu_0802	UniRef50_G4KZL9	M[147.0354]GTFPQYDHPK	0	0	0	0	0	0	0	0	0	0	0	0	0	0	0	0	0	0	0	0	0	0	0	0	0	0	0	0	0	0	0	0	0	0	0	0	0	0	0	0	0	0	0
	2198	E1QZV1_OLSUV	Olsenella uli (strain ATCC 49627 / DSM 7084 / CIP 109912 / JCM 12494 / VPI D76D-27C) (Lactobacillus uli)	Olsu_0802	UniRef50_G4KZL9	LTTILGM[147.0354]YR	0	0	0	0	0	0	0	0	0	0	0	0	0	0	0	0	0	0	0	0	0	0	0	0	0	0	0	0	0	0	0	0	0	0	0	0	0	0	0	0	0	0	0
	2205	Q08JB9_ECOLX	Escherichia coli	orf149	UniRef50_G4VUP1	GVVTPSTPVNTNQDIK	0	0	0	0	0	0	0	0	0	0	0	0	0	0	0	0	0	0	0	0	0	0	0	0	0	0	0	0	3	0	0	0	0	0	0	3	0	0	0	0	0	0	0
	2215	G5ISJ6_9ENTE	Enterococcus saccharolyticus 30_1	HMPREF9478_01290	UniRef50_G6MWF0	TTPSVVSFK	0	0	0	0	0	0	0	0	0	0	0	0	0	0	0	0	0	0	0	0	0	0	0	0	0	0	0	0	4	0	0	0	0	0	0	4	0	0	0	0	0	0	0
	2215	G5ISJ6_9ENTE	Enterococcus saccharolyticus 30_1	HMPREF9478_01290	UniRef50_G6MWF0	IITNPEGNR	0	0	0	0	0	0	0	0	0	0	0	0	0	0	0	0	0	0	0	0	0	0	0	0	0	0	0	0	0	0	0	0	0	0	0	0	0	0	1	0	0	0	0
	2215	G5ISJ6_9ENTE	Enterococcus saccharolyticus 30_1	HMPREF9478_01290	UniRef50_G6MWF0	IAGLEVER	0	0	0	0	0	0	0	0	0	0	1	0	0	0	0	0	0	1	0	0	0	0	0	0	0	0	0	0	0	0	0	0	0	0	0	0	0	2	0	0	0	0	0
	2220	F4XA84_9FIRM	Ruminococcaceae bacterium D16	HMPREF0866_00202	UniRef50_G7WGR7	M[147.0354]VAAGYLGR	0	0	0	0	0	0	0	0	0	0	1	1	0	0	0	0	0	2	0	0	0	0	0	0	0	0	0	0	0	2	0	0	0	0	0	2	0	0	0	0	0	0	0
	2220	F4XA84_9FIRM	Ruminococcaceae bacterium D16	HMPREF0866_00202	UniRef50_G7WGR7	MVAAGYLGR	0	0	0	0	0	0	0	0	0	0	0	0	0	0	0	0	0	0	0	1	0	0	0	0	0	0	1	0	0	0	0	0	0	0	0	0	0	0	0	0	0	0	0
	2226	G9RB60_9ENTR	Klebsiella sp. 4_1_44FAA	HMPREF1024_01199	UniRef50_G8LPW6	HFAEVNNENLGTATEK	0	0	0	0	0	0	0	0	0	0	0	0	0	0	0	0	0	0	0	0	0	0	0	0	0	0	0	0	0	0	0	0	0	0	0	0	0	0	0	0	0	0	0
	2227	D3H691_STRM6	Streptococcus mitis (strain B6)	PTS-EIIB	UniRef50_G8PEB1	LSILPIEK	0	0	0	0	0	0	0	0	0	0	0	0	0	0	0	0	0	0	0	0	0	0	0	0	0	0	0	0	0	0	0	0	0	0	0	0	0	0	0	0	0	0	0
	2227	D3H691_STRM6	Streptococcus mitis (strain B6)	PTS-EIIB	UniRef50_G8PEB1	AAANILAGK	0	0	0	0	0	0	0	0	0	0	0	0	0	0	0	0	0	0	0	0	0	0	0	0	0	0	0	0	0	0	0	0	0	0	0	0	0	0	0	0	0	0	0
	2277	H1CAM8_9FIRM	Lachnospiraceae bacterium 7_1_58FAA	HMPREF0995_01506	UniRef50_H1CAM8	TVDAIM[147.0354]R	0	0	0	0	0	0	0	0	0	0	0	0	0	0	0	0	0	0	0	0	0	0	0	0	0	0	0	0	1	0	0	0	0	0	0	1	0	1	0	0	0	0	0
	2282	H1CYW8_9FIRM	Dialister succinatiphilus YIT 11850	HMPREF9453_00556	UniRef50_H1CYW8	KVVEDIR	0	0	0	0	0	0	0	0	0	0	0	0	0	0	0	0	0	0	0	0	0	0	0	0	0	0	0	0	0	0	0	0	0	0	0	0	0	0	0	0	0	0	0
	2284	H1D4X4_9FUSO	Fusobacterium necrophorum subsp. funduliforme 1_1_36S	HMPREF9466_00507	UniRef50_H1D4X4	LSSLEAIK	0	1	0	0	0	0	0	0	1	0	0	0	0	0	0	0	0	0	0	1	0	0	0	0	0	0	1	0	0	0	0	0	0	0	0	0	0	0	0	0	0	0	0
	2289	B7BGW1_9PORP	Parabacteroides johnsonii DSM 18315	PRABACTJOHN_04310	UniRef50_H1XNI3	NLTITPR	0	0	0	0	0	0	0	0	0	0	0	0	0	0	0	0	0	0	0	0	0	0	0	0	0	0	0	0	0	0	0	0	0	0	0	0	0	0	1	0	0	0	0
	2296	H3K6S8_9FIRM	Megamonas funiformis YIT 11815	HMPREF9454_00951	UniRef50_H3K6S8	VITDELK	0	0	0	0	0	0	0	0	0	0	0	0	0	0	0	0	0	0	0	0	0	0	0	0	0	0	0	0	0	0	0	0	0	0	0	0	0	0	0	0	0	0	0
	2311	F8DFT0_STREP	Streptococcus parasanguinis (strain ATCC 15912 / DSM 6778 / CIP 104372 / LMG 14537)	HMPREF0833_10260	UniRef50_H6PD14	TLIVAAEK	0	0	0	0	0	0	0	0	0	0	0	0	0	0	0	0	0	0	0	0	0	0	0	0	0	0	0	0	1	0	0	0	0	0	0	1	0	0	0	0	0	0	0
	2311	F8DFT0_STREP	Streptococcus parasanguinis (strain ATCC 15912 / DSM 6778 / CIP 104372 / LMG 14537)	HMPREF0833_10260	UniRef50_H6PD14	VIEIQAGDEK	0	0	0	0	0	0	0	0	0	0	0	0	0	0	0	0	0	0	0	0	0	0	0	0	0	0	0	0	1	0	0	0	0	0	0	1	0	0	0	0	0	0	0
	2311	D3H7T9_STRM6	Streptococcus mitis (strain B6)	smi_0682	UniRef50_H6PD14	VIEIQAGDEK	0	0	0	0	0	0	0	0	0	0	0	0	0	0	0	0	0	0	0	0	0	0	0	0	0	0	0	0	1	0	0	0	0	0	0	1	0	0	0	0	0	0	0
	2311	D3H7T9_STRM6	Streptococcus mitis (strain B6)	smi_0682	UniRef50_H6PD14	EIPVAAM[147.0354]PR	0	0	0	0	0	0	0	0	0	0	0	0	0	0	0	0	0	0	0	0	0	0	0	0	0	0	0	0	1	0	0	0	0	0	0	1	0	0	0	0	0	0	0
	2311	D3H7T9_STRM6	Streptococcus mitis (strain B6)	smi_0682	UniRef50_H6PD14	AEPSIAALAK	0	0	0	0	0	0	0	0	0	0	0	0	0	0	0	0	0	0	0	0	0	0	0	0	0	0	0	0	1	0	0	0	0	0	0	1	0	0	0	0	0	0	0
	2316	A4ED06_9ACTN	Collinsella aerofaciens ATCC 25986	COLAER_02346	UniRef50_H8L992	VGNTPDTPSPTGTVNR	0	0	0	0	0	0	0	0	0	0	0	0	0	0	0	0	0	0	0	1	0	0	0	0	0	0	1	0	0	0	0	0	0	0	0	0	0	0	0	0	0	0	0
	2316	A4ED06_9ACTN	Collinsella aerofaciens ATCC 25986	COLAER_02346	UniRef50_H8L992	DTLNIYR	0	0	0	0	0	0	0	0	0	0	0	0	0	0	0	0	0	0	0	0	0	0	0	0	0	0	0	0	0	0	0	0	0	0	0	0	0	0	0	0	0	0	0
	2317	H8LBP0_ENTFU	Enterococcus faecium (strain Aus0004)	EFAU004_02707	UniRef50_H8LBP0	LNDLVIAEK	0	0	0	0	0	0	0	0	0	0	0	0	0	0	0	0	0	0	0	0	0	0	0	0	0	0	0	0	0	0	0	0	0	0	0	0	0	1	0	0	0	0	0
	2317	H8LBP0_ENTFU	Enterococcus faecium (strain Aus0004)	EFAU004_02707	UniRef50_H8LBP0	SKFEITAK	0	0	0	0	0	0	0	0	0	0	0	0	0	0	0	0	0	0	0	0	0	0	0	0	0	0	0	0	0	0	0	0	0	0	0	0	0	0	0	0	0	0	0
	2330	G9QRQ7_9PROT	Campylobacter sp. 10_1_50	HMPREF1019_00287	UniRef50_I0ETE1	AIVEEFAK	0	0	0	0	0	0	0	0	0	0	0	0	0	0	0	0	0	0	0	0	0	0	0	0	0	0	0	0	0	0	0	0	0	0	0	0	0	0	0	0	0	0	0
	2339	E7H3J0_9BURK	Sutterella wadsworthensis 3_1_45B	HMPREF9464_01278	UniRef50_I1EHK4	VAIN[115.0269]GFGR	0	0	0	0	0	0	0	0	0	0	1	0	0	0	0	0	0	1	0	1	0	0	0	0	0	0	1	0	0	0	0	0	0	0	0	0	0	0	0	0	0	0	0
	2339	E7H3J0_9BURK	Sutterella wadsworthensis 3_1_45B	HMPREF9464_01278	UniRef50_I1EHK4	VAINGFGR	0	0	0	0	0	0	0	0	0	0	0	1	0	0	0	0	0	1	0	0	1	0	0	0	0	0	1	0	0	0	0	0	0	0	0	0	0	0	1	0	0	0	0
	2339	E7H3J0_9BURK	Sutterella wadsworthensis 3_1_45B	HMPREF9464_01278	UniRef50_I1EHK4	EASEGELK	0	0	0	0	0	0	0	0	0	0	0	0	0	0	0	0	0	0	0	0	0	0	0	0	0	0	0	0	0	0	0	0	0	0	0	0	0	0	0	0	0	0	0
	2351	G9PT41_9BACT	Synergistes sp. 3_1_syn1	HMPREF1006_01734	UniRef50_I1XNU0	TGFSN[115.0269]DDATK	0	0	0	0	0	0	0	0	0	0	0	0	0	0	0	0	0	0	0	0	0	0	0	0	0	0	0	1	0	0	0	0	0	0	0	1	1	0	0	0	0	0	0
	2351	G9PT41_9BACT	Synergistes sp. 3_1_syn1	HMPREF1006_01734	UniRef50_I1XNU0	TGFSNDDATK	0	0	0	0	0	0	0	0	0	0	0	0	0	0	0	0	0	0	1	0	0	0	0	0	0	0	1	0	0	0	0	0	0	0	0	0	0	0	0	0	0	0	0
	2353	A7M5M4_BACOV	Bacteroides ovatus ATCC 8483	BACOVA_05420	UniRef50_I1YRM1	KDESILR	0	0	0	0	0	0	0	0	0	0	0	0	0	0	0	0	0	0	0	0	0	0	0	0	0	0	0	0	0	0	0	0	0	0	0	0	0	0	0	0	0	0	0
	2359	C3XG23_9HELI	Helicobacter bilis ATCC 43879	HRAG_01019	UniRef50_I2FCV9	VIVIDDSLVR	0	0	0	0	0	0	0	0	0	0	0	0	0	0	0	0	0	0	1	0	0	0	0	0	0	0	1	0	0	0	0	0	0	0	0	0	0	0	0	0	0	0	0
	2375	I3BG31_BIFLN	Bifidobacterium longum subsp. longum 44B	HMPREF1312_1860	UniRef50_I3B9G5	M[147.0354]VNDTNADQVTASDQAIR	0	0	0	0	0	0	0	0	0	0	0	0	0	0	0	0	0	0	0	0	0	0	0	0	0	0	0	0	0	0	0	0	0	0	0	0	0	0	0	0	0	0	0
	2375	I3BG31_BIFLN	Bifidobacterium longum subsp. longum 44B	HMPREF1312_1860	UniRef50_I3B9G5	KAYAEYPDTR	0	0	0	0	0	0	0	0	0	0	0	0	0	0	0	0	0	0	0	0	0	0	0	0	1	0	1	0	0	0	0	0	0	0	0	0	0	0	0	0	0	0	0
	2375	I3BG31_BIFLN	Bifidobacterium longum subsp. longum 44B	HMPREF1312_1860	UniRef50_I3B9G5	AYAEYPDTR	0	0	0	0	0	0	0	0	0	0	0	0	0	0	0	0	0	0	1	0	0	0	0	0	0	0	1	0	0	0	0	0	0	0	0	0	0	0	0	0	0	0	0
	2383	F6C7F8_BIFBA	Bifidobacterium breve (strain ACS-071-V-Sch8b)	HMPREF9228_0408	UniRef50_I3WGA5	RLESAQTQANAVVASAQSR	0	0	0	0	0	0	0	0	0	0	0	0	0	0	0	0	0	0	0	0	0	0	0	0	0	0	0	0	0	0	0	0	0	0	1	1	0	0	0	0	0	0	0
	2383	F6C7F8_BIFBA	Bifidobacterium breve (strain ACS-071-V-Sch8b)	HMPREF9228_0408	UniRef50_I3WGA5	LTQDVQAGLNVLEER	1	0	0	0	0	0	0	0	1	0	0	0	0	0	0	0	0	0	0	0	0	0	0	0	0	0	0	0	0	0	0	0	0	0	0	0	0	0	0	0	0	0	0
	2383	F6C7F8_BIFBA	Bifidobacterium breve (strain ACS-071-V-Sch8b)	HMPREF9228_0408	UniRef50_I3WGA5	ETLQADSAENK	0	0	0	0	0	0	0	0	0	0	0	0	0	0	0	0	0	0	0	0	0	0	0	0	0	0	0	0	0	0	0	0	0	0	0	0	0	0	0	0	0	0	0
	2383	F6C7F8_BIFBA	Bifidobacterium breve (strain ACS-071-V-Sch8b)	HMPREF9228_0408	UniRef50_I3WGA5	LLPVQLER	0	0	0	0	0	0	0	0	0	0	0	0	0	0	0	0	0	0	0	0	0	0	0	0	0	0	0	0	0	0	0	0	0	0	0	0	0	0	1	0	0	0	0
	2383	F6C7F8_BIFBA	Bifidobacterium breve (strain ACS-071-V-Sch8b)	HMPREF9228_0408	UniRef50_I3WGA5	AAAFNMGTLPDLR	0	1	0	0	0	0	0	0	1	0	0	0	0	0	0	0	0	0	0	0	0	0	0	0	0	0	0	0	0	0	0	0	0	0	0	0	0	0	0	0	0	0	0
	2383	F6C7F8_BIFBA	Bifidobacterium breve (strain ACS-071-V-Sch8b)	HMPREF9228_0408	UniRef50_I3WGA5	LTLNDYPEAQ	0	0	0	0	0	0	0	0	0	0	0	0	0	0	0	0	0	0	0	0	0	0	0	0	0	0	0	1	0	0	0	0	0	0	0	1	0	0	0	0	0	0	0
	2385	E4V883_BIFBI	Bifidobacterium bifidum NCIMB 41171	BBNG_00372	UniRef50_I3WGL8	DVSYITVK	0	0	0	0	0	0	0	0	0	0	0	0	0	0	0	0	0	0	0	0	0	0	0	0	0	0	0	1	0	0	0	0	0	0	0	1	1	0	0	0	0	0	0
	2385	E4V883_BIFBI	Bifidobacterium bifidum NCIMB 41171	BBNG_00372	UniRef50_I3WGL8	AGLTVGDGSVANVYR	0	0	0	0	0	0	0	0	0	0	0	0	0	0	0	0	0	0	0	0	0	0	0	0	0	0	0	1	0	0	0	0	0	0	0	1	1	0	0	0	0	0	0
	2385	E4V883_BIFBI	Bifidobacterium bifidum NCIMB 41171	BBNG_00372	UniRef50_I3WGL8	FSVDAATGTSK	1	1	0	0	0	0	0	0	2	0	0	0	0	0	0	0	0	0	0	0	0	0	0	0	0	0	0	0	0	0	0	0	0	0	0	0	0	0	0	0	0	0	0
	2385	E4V883_BIFBI	Bifidobacterium bifidum NCIMB 41171	BBNG_00372	UniRef50_I3WGL8	ADSAAASIPAGTK	0	0	0	0	0	0	0	0	0	0	0	0	0	0	0	0	0	0	0	0	0	0	0	0	0	0	0	1	0	0	0	0	0	0	0	1	0	0	0	0	0	0	0
	2385	E4V883_BIFBI	Bifidobacterium bifidum NCIMB 41171	BBNG_00372	UniRef50_I3WGL8	ADGSVYGR	0	0	0	0	0	0	0	0	0	0	0	0	0	0	0	0	0	0	0	0	0	0	0	0	0	0	0	0	0	0	0	0	0	0	0	0	1	0	0	0	0	0	0
	2385	E4V883_BIFBI	Bifidobacterium bifidum NCIMB 41171	BBNG_00372	UniRef50_I3WGL8	SGSEFDGYKPVDGSPAINAGK	0	0	0	0	0	0	0	0	0	0	0	0	0	0	0	0	0	0	0	0	0	0	0	0	0	0	0	0	0	0	0	1	0	0	0	1	0	0	0	0	0	0	0
	2385	E4V883_BIFBI	Bifidobacterium bifidum NCIMB 41171	BBNG_00372	UniRef50_I3WGL8	VAVGDVLR	0	1	0	0	0	0	0	0	1	0	0	0	0	0	0	0	0	0	0	0	0	0	0	0	0	0	0	0	1	3	0	0	0	0	0	4	0	0	0	0	0	0	0
	2385	E4V883_BIFBI	Bifidobacterium bifidum NCIMB 41171	BBNG_00372	UniRef50_I3WGL8	SDKGTVQVNAGDVIR	0	0	0	0	0	0	0	0	0	0	0	0	0	0	0	0	0	0	0	0	0	0	0	0	0	0	0	0	0	0	0	0	0	2	0	2	0	0	0	0	0	0	0
	2385	E4V883_BIFBI	Bifidobacterium bifidum NCIMB 41171	BBNG_00372	UniRef50_I3WGL8	TVLANAGHAPSAPK	0	0	0	0	0	0	0	0	0	0	0	0	0	0	0	0	0	0	0	0	0	0	0	0	0	0	0	0	0	0	0	0	0	1	0	1	0	0	0	0	0	0	2
	2385	E4V883_BIFBI	Bifidobacterium bifidum NCIMB 41171	BBNG_00372	UniRef50_I3WGL8	QSGSN[115.0269]GKDVVLK	0	0	0	0	1	0	0	0	1	0	0	0	0	0	0	0	0	0	0	0	0	0	0	0	0	0	0	0	0	0	0	0	0	0	0	0	0	0	0	0	0	0	0
	2385	E4V883_BIFBI	Bifidobacterium bifidum NCIMB 41171	BBNG_00372	UniRef50_I3WGL8	VTGAHVEPYIR	0	0	0	0	0	0	0	0	0	0	0	0	0	0	0	0	0	0	0	0	0	0	0	0	0	0	0	0	0	0	0	0	0	2	0	2	0	0	0	0	0	0	2
	2385	E4V883_BIFBI	Bifidobacterium bifidum NCIMB 41171	BBNG_00372	UniRef50_I3WGL8	VNAYETATVGGSK	0	1	0	0	0	0	0	0	1	0	0	0	0	0	0	0	0	0	0	0	0	0	0	0	0	0	0	0	2	0	0	0	0	0	0	2	0	0	0	0	0	0	0
	2385	E4V883_BIFBI	Bifidobacterium bifidum NCIMB 41171	BBNG_00372	UniRef50_I3WGL8	STDTATVTFK	0	0	0	0	0	0	0	0	0	0	0	0	0	0	0	0	0	0	0	0	0	0	0	0	0	0	0	0	1	0	0	0	0	0	0	1	0	1	0	0	0	0	0
	2385	E4V883_BIFBI	Bifidobacterium bifidum NCIMB 41171	BBNG_00372	UniRef50_I3WGL8	YNISQNDR	0	0	0	0	0	0	0	0	0	0	0	0	0	0	0	0	0	0	0	2	0	0	0	0	0	0	2	0	1	0	0	0	0	0	0	1	0	0	0	0	0	0	0
	2385	E4V883_BIFBI	Bifidobacterium bifidum NCIMB 41171	BBNG_00372	UniRef50_I3WGL8	YGQTNVTIENNYVK	0	0	0	0	0	0	0	0	0	0	0	0	0	0	0	0	0	0	0	0	0	0	0	0	0	0	0	0	1	0	0	0	0	0	0	1	0	0	0	0	0	0	0
	2385	E4V883_BIFBI	Bifidobacterium bifidum NCIMB 41171	BBNG_00372	UniRef50_I3WGL8	FDHITIK	0	0	0	0	0	0	0	1	1	0	0	0	0	0	0	0	0	0	0	0	0	0	0	0	0	0	0	0	0	0	0	0	0	0	1	1	0	0	0	0	0	0	0
	2385	E4V883_BIFBI	Bifidobacterium bifidum NCIMB 41171	BBNG_00372	UniRef50_I3WGL8	HM[147.0354]NDVDYPHDR	0	0	0	0	0	0	0	0	0	0	0	0	0	0	0	0	0	0	0	0	0	0	0	0	0	0	0	0	0	0	0	0	0	0	2	2	0	0	0	0	0	0	0
	2385	E4V883_BIFBI	Bifidobacterium bifidum NCIMB 41171	BBNG_00372	UniRef50_I3WGL8	HMNDVDYPHDR	0	0	0	0	0	0	0	0	0	0	0	0	0	0	0	0	0	0	0	0	0	0	0	0	0	0	0	0	0	0	0	0	0	0	1	1	0	0	0	0	0	0	0
	2385	E4V883_BIFBI	Bifidobacterium bifidum NCIMB 41171	BBNG_00372	UniRef50_I3WGL8	ATATVKFTK	1	0	0	0	0	0	0	0	1	0	0	0	0	0	0	0	0	0	0	0	0	0	0	0	0	0	0	1	0	0	0	0	0	0	0	1	0	0	0	0	0	0	0
	2385	E4V883_BIFBI	Bifidobacterium bifidum NCIMB 41171	BBNG_00372	UniRef50_I3WGL8	GTVSSAILLK	0	0	0	0	0	0	0	0	0	0	0	0	0	0	0	0	0	0	0	0	0	0	0	0	0	0	0	0	1	1	0	0	0	0	0	2	0	1	0	0	0	0	0
	2385	E4V883_BIFBI	Bifidobacterium bifidum NCIMB 41171	BBNG_00372	UniRef50_I3WGL8	GTVQVNAGDVIR	0	1	0	0	0	0	0	0	1	0	0	0	0	0	0	0	0	0	0	0	0	0	0	0	0	0	0	0	1	0	0	0	0	0	0	1	0	1	0	0	0	0	0
	2385	E4V883_BIFBI	Bifidobacterium bifidum NCIMB 41171	BBNG_00372	UniRef50_I3WGL8	GTPDLGAVESNVLSVSGK	1	0	0	0	0	0	0	0	1	0	0	0	0	0	0	0	0	0	0	0	0	0	0	0	0	0	0	0	0	0	0	0	0	0	0	0	1	0	0	0	0	0	0
	2385	E4V883_BIFBI	Bifidobacterium bifidum NCIMB 41171	BBNG_00372	UniRef50_I3WGL8	GSTFQDQYLHIK	0	0	0	0	0	0	0	0	0	0	0	0	0	0	0	0	0	0	0	0	0	0	0	0	0	0	0	0	0	0	0	0	0	0	0	0	0	0	0	0	0	0	1
	2386	D4BRM7_BIFBR	Bifidobacterium breve DSM 20213 = JCM 1192	BIFBRE_04763	UniRef50_I3WGT0	TQVLQSPGITLQNK	0	1	0	0	0	0	0	0	1	0	0	0	0	0	0	0	0	0	0	0	0	0	0	0	0	0	0	0	0	0	0	0	0	0	0	0	0	0	0	0	0	0	0
	2386	D4BRM7_BIFBR	Bifidobacterium breve DSM 20213 = JCM 1192	BIFBRE_04763	UniRef50_I3WGT0	IAFEESR	0	1	0	0	0	0	0	0	1	0	0	0	0	0	0	0	0	0	0	0	0	0	0	0	0	0	0	0	0	0	0	0	0	0	0	0	0	0	0	0	0	0	0
	2386	D4BRM7_BIFBR	Bifidobacterium breve DSM 20213 = JCM 1192	BIFBRE_04763	UniRef50_I3WGT0	AHGIAVEAYSPLGHGK	0	0	0	0	0	0	0	1	1	0	0	0	0	0	0	0	0	0	0	0	0	0	0	0	0	0	0	0	0	0	0	0	0	0	0	0	0	0	0	0	0	0	0
	2395	F6C6M5_BIFBA	Bifidobacterium breve (strain ACS-071-V-Sch8b)	HMPREF9228_0263	UniRef50_I3WK61	AAAAADTSAADKPADEGK	0	0	0	0	0	0	0	0	0	0	0	0	0	2	0	0	0	2	0	0	0	0	0	0	0	0	0	0	0	0	0	3	0	0	0	3	0	0	1	2	2	0	0
	2395	F6C6M5_BIFBA	Bifidobacterium breve (strain ACS-071-V-Sch8b)	HMPREF9228_0263	UniRef50_I3WK61	SSELVDELVKK	0	0	0	0	0	0	0	0	0	0	0	0	0	0	0	0	0	0	0	0	0	0	0	0	0	0	0	0	0	0	0	0	1	0	0	1	0	0	0	0	0	0	0
	2395	F6C6M5_BIFBA	Bifidobacterium breve (strain ACS-071-V-Sch8b)	HMPREF9228_0263	UniRef50_I3WK61	ADFDLGDGLRK	0	0	0	0	0	1	0	0	1	0	0	0	0	0	0	0	0	0	0	0	0	0	0	0	0	0	0	0	0	0	0	0	0	0	0	0	0	0	0	0	0	0	1
	2395	F6C6M5_BIFBA	Bifidobacterium breve (strain ACS-071-V-Sch8b)	HMPREF9228_0263	UniRef50_I3WK61	ADFDLGDGLR	0	0	0	0	0	0	0	0	0	0	0	0	0	0	0	0	0	0	1	0	0	0	0	0	0	0	1	1	1	0	0	0	0	0	0	2	2	0	0	0	0	0	0
	2395	F6C6M5_BIFBA	Bifidobacterium breve (strain ACS-071-V-Sch8b)	HMPREF9228_0263	UniRef50_I3WK61	KVSETVDDVKK	0	0	0	0	0	0	0	1	1	0	0	0	0	0	0	0	0	0	0	0	0	0	0	0	0	2	2	0	0	0	0	0	0	0	2	2	0	0	0	0	0	0	0
	2395	F6C6M5_BIFBA	Bifidobacterium breve (strain ACS-071-V-Sch8b)	HMPREF9228_0263	UniRef50_I3WK61	KVSETVDDVK	0	0	0	0	0	0	1	0	1	0	0	0	0	0	0	0	0	0	0	0	0	0	0	0	1	0	1	0	0	0	0	0	0	0	0	0	0	0	0	0	0	0	0
	2395	F6C6M5_BIFBA	Bifidobacterium breve (strain ACS-071-V-Sch8b)	HMPREF9228_0263	UniRef50_I3WK61	KVLLAGIGALATGYEK	0	0	0	0	0	0	0	0	0	0	0	0	0	0	0	0	0	0	0	0	0	0	0	0	0	0	0	0	0	0	0	0	0	0	2	2	0	0	0	0	0	0	0
	2395	F6C6M5_BIFBA	Bifidobacterium breve (strain ACS-071-V-Sch8b)	HMPREF9228_0263	UniRef50_I3WK61	KGEITVEQGK	0	0	0	0	0	0	2	0	2	0	0	0	0	0	0	1	0	1	0	0	0	0	0	0	2	0	2	0	0	0	0	0	0	2	0	2	0	0	0	0	0	0	2
	2395	F6C6M5_BIFBA	Bifidobacterium breve (strain ACS-071-V-Sch8b)	HMPREF9228_0263	UniRef50_I3WK61	ALNTELKR	0	0	0	0	0	0	1	1	2	0	0	0	0	0	0	1	1	2	0	0	0	0	0	0	0	0	0	0	0	0	0	0	0	0	1	1	0	0	0	0	0	0	0
	2395	F6C6M5_BIFBA	Bifidobacterium breve (strain ACS-071-V-Sch8b)	HMPREF9228_0263	UniRef50_I3WK61	GEITVEQGK	0	0	0	0	0	0	0	0	0	0	1	0	0	0	0	0	0	1	2	0	0	0	0	0	0	0	2	0	0	0	0	0	0	0	0	0	0	0	0	0	0	0	0
	2395	F6C6M5_BIFBA	Bifidobacterium breve (strain ACS-071-V-Sch8b)	HMPREF9228_0263	UniRef50_I3WK61	VSETVDDVKK	0	0	0	0	0	1	0	0	1	0	0	0	0	0	0	0	0	0	0	0	0	0	0	1	0	0	1	0	0	0	0	0	1	0	0	1	0	0	0	0	0	1	0
	2395	F6C6M5_BIFBA	Bifidobacterium breve (strain ACS-071-V-Sch8b)	HMPREF9228_0263	UniRef50_I3WK61	VSETVDDVK	0	0	0	0	0	0	0	0	0	0	0	0	0	0	0	0	0	0	2	0	0	0	0	0	0	0	2	0	0	0	0	0	0	0	0	0	0	0	0	0	0	0	0
	2395	F6C6M5_BIFBA	Bifidobacterium breve (strain ACS-071-V-Sch8b)	HMPREF9228_0263	UniRef50_I3WK61	VLLAGIGALATGYEK	0	0	0	0	0	0	0	0	0	0	0	0	0	0	0	0	0	0	0	0	0	0	0	0	0	0	0	0	0	0	0	0	0	0	0	0	0	0	0	0	0	0	0
	2395	C4FCK0_9BIFI	Bifidobacterium angulatum DSM 20098 = JCM 7096	BIFANG_02025	UniRef50_I3WK61	ALNTELKR	0	0	0	0	0	0	1	1	2	0	0	0	0	0	0	1	1	2	0	0	0	0	0	0	0	0	0	0	0	0	0	0	0	0	1	1	0	0	0	0	0	0	0
	2395	C4FCK0_9BIFI	Bifidobacterium angulatum DSM 20098 = JCM 7096	BIFANG_02025	UniRef50_I3WK61	GEITVEQGK	0	0	0	0	0	0	0	0	0	0	1	0	0	0	0	0	0	1	2	0	0	0	0	0	0	0	2	0	0	0	0	0	0	0	0	0	0	0	0	0	0	0	0
	2395	C4FCK0_9BIFI	Bifidobacterium angulatum DSM 20098 = JCM 7096	BIFANG_02025	UniRef50_I3WK61	KGEITVEQGK	0	0	0	0	0	0	2	0	2	0	0	0	0	0	0	1	0	1	0	0	0	0	0	0	2	0	2	0	0	0	0	0	0	2	0	2	0	0	0	0	0	0	2
	2395	C4FCK0_9BIFI	Bifidobacterium angulatum DSM 20098 = JCM 7096	BIFANG_02025	UniRef50_I3WK61	SSEIVDELVK	0	0	0	0	0	0	0	0	0	2	1	0	0	0	0	0	0	3	0	0	0	0	0	0	0	0	0	0	0	0	0	0	0	0	0	0	0	0	0	0	0	0	0
	2395	D4BM36_BIFBR	Bifidobacterium breve DSM 20213 = JCM 1192	BIFBRE_03127	UniRef50_I3WK61	ALNTELKR	0	0	0	0	0	0	1	1	2	0	0	0	0	0	0	1	1	2	0	0	0	0	0	0	0	0	0	0	0	0	0	0	0	0	1	1	0	0	0	0	0	0	0
	2395	D4BM36_BIFBR	Bifidobacterium breve DSM 20213 = JCM 1192	BIFBRE_03127	UniRef50_I3WK61	GEITVEQGK	0	0	0	0	0	0	0	0	0	0	1	0	0	0	0	0	0	1	2	0	0	0	0	0	0	0	2	0	0	0	0	0	0	0	0	0	0	0	0	0	0	0	0
	2395	D4BM36_BIFBR	Bifidobacterium breve DSM 20213 = JCM 1192	BIFBRE_03127	UniRef50_I3WK61	ADFDLGDGLRK	0	0	0	0	0	1	0	0	1	0	0	0	0	0	0	0	0	0	0	0	0	0	0	0	0	0	0	0	0	0	0	0	0	0	0	0	0	0	0	0	0	0	1
	2395	D4BM36_BIFBR	Bifidobacterium breve DSM 20213 = JCM 1192	BIFBRE_03127	UniRef50_I3WK61	ADFDLGDGLR	0	0	0	0	0	0	0	0	0	0	0	0	0	0	0	0	0	0	1	0	0	0	0	0	0	0	1	1	1	0	0	0	0	0	0	2	2	0	0	0	0	0	0
	2395	D4BM36_BIFBR	Bifidobacterium breve DSM 20213 = JCM 1192	BIFBRE_03127	UniRef50_I3WK61	KVSETVDDVKK	0	0	0	0	0	0	0	1	1	0	0	0	0	0	0	0	0	0	0	0	0	0	0	0	0	2	2	0	0	0	0	0	0	0	2	2	0	0	0	0	0	0	0
	2395	D4BM36_BIFBR	Bifidobacterium breve DSM 20213 = JCM 1192	BIFBRE_03127	UniRef50_I3WK61	KVSETVDDVK	0	0	0	0	0	0	1	0	1	0	0	0	0	0	0	0	0	0	0	0	0	0	0	0	1	0	1	0	0	0	0	0	0	0	0	0	0	0	0	0	0	0	0
	2395	D4BM36_BIFBR	Bifidobacterium breve DSM 20213 = JCM 1192	BIFBRE_03127	UniRef50_I3WK61	KVLLAGIGALATGYEK	0	0	0	0	0	0	0	0	0	0	0	0	0	0	0	0	0	0	0	0	0	0	0	0	0	0	0	0	0	0	0	0	0	0	2	2	0	0	0	0	0	0	0
	2395	D4BM36_BIFBR	Bifidobacterium breve DSM 20213 = JCM 1192	BIFBRE_03127	UniRef50_I3WK61	KGEITVEQGK	0	0	0	0	0	0	2	0	2	0	0	0	0	0	0	1	0	1	0	0	0	0	0	0	2	0	2	0	0	0	0	0	0	2	0	2	0	0	0	0	0	0	2
	2395	D4BM36_BIFBR	Bifidobacterium breve DSM 20213 = JCM 1192	BIFBRE_03127	UniRef50_I3WK61	VSETVDDVKK	0	0	0	0	0	1	0	0	1	0	0	0	0	0	0	0	0	0	0	0	0	0	0	1	0	0	1	0	0	0	0	0	1	0	0	1	0	0	0	0	0	1	0
	2395	D4BM36_BIFBR	Bifidobacterium breve DSM 20213 = JCM 1192	BIFBRE_03127	UniRef50_I3WK61	VSETVDDVK	0	0	0	0	0	0	0	0	0	0	0	0	0	0	0	0	0	0	2	0	0	0	0	0	0	0	2	0	0	0	0	0	0	0	0	0	0	0	0	0	0	0	0
	2395	D4BM36_BIFBR	Bifidobacterium breve DSM 20213 = JCM 1192	BIFBRE_03127	UniRef50_I3WK61	VLLAGIGALATGYEK	0	0	0	0	0	0	0	0	0	0	0	0	0	0	0	0	0	0	0	0	0	0	0	0	0	0	0	0	0	0	0	0	0	0	0	0	0	0	0	0	0	0	0
	2395	D4BM36_BIFBR	Bifidobacterium breve DSM 20213 = JCM 1192	BIFBRE_03127	UniRef50_I3WK61	AAAAADTSAADKPADEGKE	0	0	1	2	0	0	0	0	3	0	0	0	0	0	0	0	0	0	0	0	0	0	0	0	0	0	0	0	0	0	0	0	0	0	0	0	0	0	0	0	0	0	0
	2395	D4BM36_BIFBR	Bifidobacterium breve DSM 20213 = JCM 1192	BIFBRE_03127	UniRef50_I3WK61	AAAAADTSAADKPADEGK	0	0	0	0	0	0	0	0	0	0	0	0	0	2	0	0	0	2	0	0	0	0	0	0	0	0	0	0	0	0	0	3	0	0	0	3	0	0	1	2	2	0	0
	2395	E4NZY4_BIFBP	Bifidobacterium bifidum (strain PRL2010)	BBPR_1686	UniRef50_I3WK61	SQQIVDGLVK	0	3	0	0	0	0	0	0	3	0	0	0	0	0	0	0	0	0	0	0	0	0	0	0	0	0	0	0	1	0	0	0	0	0	0	1	0	0	0	0	0	0	0
	2395	E4NZY4_BIFBP	Bifidobacterium bifidum (strain PRL2010)	BBPR_1686	UniRef50_I3WK61	ADFDLGEGLR	0	0	0	0	0	0	0	0	0	0	0	0	0	0	0	0	0	0	0	0	0	0	0	0	0	0	0	0	0	0	0	0	0	0	0	0	1	0	0	0	0	0	0
	2396	K4INA8_BIFAP	Bifidobacterium asteroides (strain PRL2011)	BAST_1538	UniRef50_I3WKB8	GGGPR	0	0	0	0	0	0	0	0	0	0	0	0	0	0	0	0	0	0	0	1	0	0	0	0	0	0	1	0	0	0	0	0	0	0	0	0	0	0	0	0	0	0	0
	2396	K4INA8_BIFAP	Bifidobacterium asteroides (strain PRL2011)	BAST_1538	UniRef50_I3WKB8	QGGSTITQQYAER	0	0	0	0	0	0	0	0	0	0	0	0	0	0	0	0	0	0	0	0	0	0	0	0	0	0	0	0	1	0	0	0	0	0	0	1	0	0	0	0	0	0	0
	2402	A7AIF0_9PORP	Parabacteroides merdae ATCC 43184	PARMER_03206	UniRef50_I3YKN2	SFIEEDVK	0	0	0	0	0	0	0	0	0	0	0	0	0	0	0	0	0	0	0	0	0	0	0	0	0	0	0	0	0	0	0	0	0	0	0	0	0	0	0	0	0	0	0
	2402	A7AIF0_9PORP	Parabacteroides merdae ATCC 43184	PARMER_03206	UniRef50_I3YKN2	QEADGNSGVFIR	0	0	0	0	0	0	0	0	0	0	0	0	0	0	0	0	0	0	0	0	0	0	0	0	0	0	0	0	0	0	0	0	0	0	0	0	0	0	0	0	0	0	0
	2402	A7AIF0_9PORP	Parabacteroides merdae ATCC 43184	PARMER_03206	UniRef50_I3YKN2	LGVDYAM[147.0354]HLPDK	0	0	0	0	0	0	0	0	0	0	0	0	0	0	0	0	0	0	0	0	0	0	0	0	0	0	0	0	0	0	0	0	0	0	0	0	0	0	0	0	0	0	0
	2402	A7AIF0_9PORP	Parabacteroides merdae ATCC 43184	PARMER_03206	UniRef50_I3YKN2	IALQIHDGGGIK	0	0	0	0	0	0	0	0	0	0	0	0	0	0	0	0	0	0	0	0	0	0	0	0	0	0	0	0	0	0	0	0	0	0	0	0	0	0	0	0	0	0	0
	2402	A7AIF0_9PORP	Parabacteroides merdae ATCC 43184	PARMER_03206	UniRef50_I3YKN2	GHDTGGIYESYGR	0	0	0	0	0	0	0	0	0	0	0	0	0	0	0	0	0	0	0	0	0	0	0	0	0	0	0	0	0	0	0	0	0	0	0	0	0	0	0	0	0	0	0
	2402	A7AIF0_9PORP	Parabacteroides merdae ATCC 43184	PARMER_03206	UniRef50_I3YKN2	GDGSDASGYIVTDK	0	0	0	0	0	0	0	0	0	0	0	0	0	0	0	0	0	0	0	0	0	0	0	0	0	0	0	0	0	0	0	0	0	0	0	0	0	0	0	0	0	0	0
	2412	C0W6K6_9ACTO	Actinomyces urogenitalis DSM 15434	HMPREF0058_1500	UniRef50_I4EWN1	ALADQAEEFSR	0	0	0	0	0	0	0	0	0	0	0	0	0	0	0	0	0	0	0	0	0	0	0	0	0	0	0	0	0	0	0	0	0	0	0	0	0	0	0	0	0	0	0
	2412	C0W6K6_9ACTO	Actinomyces urogenitalis DSM 15434	HMPREF0058_1500	UniRef50_I4EWN1	SDEDLDGLVR	0	0	0	0	0	0	0	0	0	0	0	0	0	0	0	0	0	0	0	0	0	0	0	0	0	0	0	0	0	0	0	0	0	0	0	0	0	0	0	0	0	0	0
	2424	B6ZHG2_ENTFL	Enterococcus faecalis (Streptococcus faecalis)	0	UniRef50_I7AQN5	LAN[115.0269]LGADIGR	0	0	0	0	0	0	0	0	0	0	0	0	0	0	0	0	0	0	0	1	0	0	0	0	0	0	1	0	0	0	0	0	0	0	0	0	0	0	0	0	0	0	0
	2433	E2N905_9BACE	Bacteroides cellulosilyticus DSM 14838	BACCELL_00750	UniRef50_I8VFT5	KLATLIR	0	0	0	0	0	0	0	1	1	0	0	0	0	0	0	0	0	0	0	0	0	0	0	0	0	0	0	0	0	0	0	0	0	0	1	1	0	0	0	0	0	0	0
	2466	F2MIN3_LACCD	Lactobacillus casei (strain BD-II)	cas9	UniRef50_K0MXA7	VIEDIKR	0	0	0	0	0	0	0	0	0	0	0	0	0	0	0	0	0	0	0	0	0	0	0	0	0	0	0	0	0	0	0	0	0	0	0	0	0	0	0	0	0	0	0
	2487	F6C5B8_BIFBA	Bifidobacterium breve (strain ACS-071-V-Sch8b)	HMPREF9228_0007	UniRef50_K4ILF5	SVSSEPEEVTSSPK	0	1	0	0	0	0	0	0	1	0	0	0	0	0	0	0	0	0	0	1	0	0	0	0	0	0	1	0	1	0	0	0	0	0	0	1	1	0	0	0	0	0	0
	2496	B7GR21_BIFLS	Bifidobacterium longum subsp. infantis (strain ATCC 15697 / DSM 20088 / JCM 1222 / NCTC 11817 / S12)	BLIJ_1188	UniRef50_K4INJ5	LGGSKPIVVR	0	0	0	0	0	0	0	1	1	0	0	0	0	0	0	0	1	1	0	0	0	0	0	0	0	0	0	0	0	0	0	0	0	0	0	0	0	0	0	0	0	0	0
	2496	B7GR21_BIFLS	Bifidobacterium longum subsp. infantis (strain ATCC 15697 / DSM 20088 / JCM 1222 / NCTC 11817 / S12)	BLIJ_1188	UniRef50_K4INJ5	DNDATLVEINPLAK	1	0	0	0	0	0	0	0	1	0	0	0	0	0	0	0	0	0	0	0	0	0	0	0	0	0	0	0	0	0	0	0	0	0	0	0	0	0	0	0	0	0	0
	2496	B7GR21_BIFLS	Bifidobacterium longum subsp. infantis (strain ATCC 15697 / DSM 20088 / JCM 1222 / NCTC 11817 / S12)	BLIJ_1188	UniRef50_K4INJ5	ISLDDNAAFR	0	1	0	0	0	0	0	0	1	0	2	0	0	0	0	0	0	2	0	0	0	0	0	0	0	0	0	0	1	0	0	0	0	0	0	1	0	1	0	0	0	0	0
	2496	B7GR21_BIFLS	Bifidobacterium longum subsp. infantis (strain ATCC 15697 / DSM 20088 / JCM 1222 / NCTC 11817 / S12)	BLIJ_1188	UniRef50_K4INJ5	AAQLAGEAIQSK	0	0	0	0	0	0	0	0	0	0	1	0	0	0	0	0	0	1	0	0	0	0	0	0	0	0	0	0	0	0	0	0	0	0	0	0	0	0	0	0	0	0	0
	2496	B7GR21_BIFLS	Bifidobacterium longum subsp. infantis (strain ATCC 15697 / DSM 20088 / JCM 1222 / NCTC 11817 / S12)	BLIJ_1188	UniRef50_K4INJ5	IGDPDDESTK	1	0	0	0	0	0	0	0	1	0	0	0	0	0	0	0	0	0	2	0	0	0	0	0	0	0	2	1	0	0	0	0	0	0	0	1	1	0	0	0	0	0	0
	2500	D4BLJ0_BIFBR	Bifidobacterium breve DSM 20213 = JCM 1192	BIFBRE_02925	UniRef50_K4INR1	SLDDDNEEAHR	0	0	0	0	0	0	0	0	0	0	0	0	0	0	0	0	0	0	0	0	0	0	1	0	0	0	1	0	0	0	0	0	0	0	0	0	0	0	0	0	0	0	0
	2500	D4BLJ0_BIFBR	Bifidobacterium breve DSM 20213 = JCM 1192	BIFBRE_02925	UniRef50_K4INR1	EYAEHFNER	0	0	0	0	0	0	1	0	1	0	0	0	0	0	0	0	0	0	0	0	0	0	0	0	0	0	0	0	0	0	0	0	0	0	0	0	0	0	0	0	0	0	0
	2500	D4BLJ0_BIFBR	Bifidobacterium breve DSM 20213 = JCM 1192	BIFBRE_02925	UniRef50_K4INR1	ITEVVDLPTTGVNTER	1	0	0	0	0	0	0	0	1	0	0	0	0	0	0	0	0	0	0	0	0	0	0	0	0	0	0	0	0	0	0	0	0	0	0	0	0	0	0	0	0	0	0
	2500	D4BLJ0_BIFBR	Bifidobacterium breve DSM 20213 = JCM 1192	BIFBRE_02925	UniRef50_K4INR1	ASEGDAADAATEPSSAK	1	0	0	0	0	0	0	0	1	0	0	0	0	0	0	0	0	0	0	0	0	0	0	0	0	0	0	0	0	0	0	0	0	0	0	0	0	0	0	0	0	0	0
	2500	D4BLJ0_BIFBR	Bifidobacterium breve DSM 20213 = JCM 1192	BIFBRE_02925	UniRef50_K4INR1	GSM[147.0354]YHVDSQLSDGVVK	0	0	0	0	0	1	0	0	1	0	0	0	0	0	0	0	0	0	0	0	0	0	0	0	0	0	0	0	0	0	0	0	0	0	0	0	0	0	0	0	0	0	0
	2500	D4BLJ0_BIFBR	Bifidobacterium breve DSM 20213 = JCM 1192	BIFBRE_02925	UniRef50_K4INR1	HEAGNAPDNDENAAGEPAR	0	0	0	0	0	0	1	0	1	0	0	0	0	0	0	0	0	0	0	0	0	0	0	0	0	0	0	0	0	0	0	0	0	0	0	0	0	0	0	0	0	0	0
	2502	K4IP48_BIFAP	Bifidobacterium asteroides (strain PRL2011)	BAST_0214	UniRef50_K4IP48	LPAALIQGQR	0	0	1	2	1	0	0	0	4	0	0	0	0	0	0	0	0	0	0	0	0	1	0	0	0	0	1	0	0	0	0	1	0	0	0	1	0	0	0	2	1	0	0
	2502	K4IP48_BIFAP	Bifidobacterium asteroides (strain PRL2011)	BAST_0214	UniRef50_K4IP48	DLFGAHTYGR	0	0	0	0	0	1	0	0	1	0	0	0	0	0	0	0	0	0	0	0	0	0	0	0	0	0	0	0	0	0	0	0	0	0	0	0	0	0	0	0	0	1	0
	2505	C0BRH6_9BIFI	Bifidobacterium pseudocatenulatum DSM 20438 = JCM 1200	BIFPSEUDO_03240	UniRef50_K4IPK5	HIDGAAGYNNEAGVGR	0	0	0	0	0	0	0	0	0	0	0	0	0	0	0	0	0	0	0	0	0	0	0	0	0	0	0	0	0	0	0	0	0	0	0	0	0	0	0	0	0	0	1
	2505	C0BRH6_9BIFI	Bifidobacterium pseudocatenulatum DSM 20438 = JCM 1200	BIFPSEUDO_03240	UniRef50_K4IPK5	ALNNAGFTEGEQR	0	0	0	0	0	0	0	0	0	0	0	0	0	0	0	0	0	0	0	0	0	0	0	0	0	0	0	0	0	0	0	0	0	0	0	0	0	0	0	0	0	0	0
	2505	F9Y1U9_BIFBU	Bifidobacterium breve (strain NCIMB 8807 / UCC2003)	Bbr_0424	UniRef50_K4IPK5	LRDSEQGYDSALK	0	0	0	0	0	0	1	0	1	0	0	0	0	0	0	0	0	0	0	0	0	0	0	0	0	0	0	0	0	0	0	0	0	0	0	0	0	0	0	0	0	0	0
	2505	F9Y1U9_BIFBU	Bifidobacterium breve (strain NCIMB 8807 / UCC2003)	Bbr_0424	UniRef50_K4IPK5	HIDGAAGYNNEAGVGR	0	0	0	0	0	0	0	0	0	0	0	0	0	0	0	0	0	0	0	0	0	0	0	0	0	0	0	0	0	0	0	0	0	0	0	0	0	0	0	0	0	0	1
	2505	F9Y1U9_BIFBU	Bifidobacterium breve (strain NCIMB 8807 / UCC2003)	Bbr_0424	UniRef50_K4IPK5	ALAASGYNIGAK	0	1	0	0	0	0	0	0	1	0	0	0	0	0	0	0	0	0	0	0	0	0	0	0	0	0	0	0	0	0	0	0	0	0	0	0	0	0	0	0	0	0	0
	2505	F9Y1U9_BIFBU	Bifidobacterium breve (strain NCIMB 8807 / UCC2003)	Bbr_0424	UniRef50_K4IPK5	INPANVPDIALK	0	1	0	0	0	0	0	0	1	0	0	0	0	0	0	0	0	0	0	0	0	0	0	0	0	0	0	0	0	0	0	0	0	0	0	0	0	0	0	0	0	0	0
	2506	D6ZV29_BIFLJ	Bifidobacterium longum subsp. longum (strain JDM301)	BLJ_1284	UniRef50_K4IQ22	SIDESTLEGK	0	0	0	0	0	0	0	0	0	0	0	0	0	0	0	0	0	0	1	0	0	0	0	0	0	0	1	0	0	0	0	0	0	0	0	0	0	0	0	0	0	0	0
	2506	D6ZV29_BIFLJ	Bifidobacterium longum subsp. longum (strain JDM301)	BLJ_1284	UniRef50_K4IQ22	SVTM[147.0354]QGN[115.0269]GIEK	0	0	0	0	0	0	0	0	0	0	0	0	0	0	0	0	0	0	1	0	0	0	0	0	0	0	1	0	0	0	0	0	0	0	0	0	0	0	0	0	0	0	0
	2506	D6ZV29_BIFLJ	Bifidobacterium longum subsp. longum (strain JDM301)	BLJ_1284	UniRef50_K4IQ22	SVTMQGNGIEK	0	0	0	0	0	0	0	0	0	0	0	0	0	0	0	0	0	0	0	1	0	0	0	0	0	0	1	0	0	0	0	0	0	0	0	0	0	0	0	0	0	0	0
	2506	D6ZV29_BIFLJ	Bifidobacterium longum subsp. longum (strain JDM301)	BLJ_1284	UniRef50_K4IQ22	HPDVAIDFAR	0	0	0	0	0	0	0	0	0	0	0	0	0	0	0	0	0	0	0	0	0	0	0	0	0	1	1	0	0	0	0	0	0	0	0	0	0	0	0	0	0	0	0
	2506	D6ZV29_BIFLJ	Bifidobacterium longum subsp. longum (strain JDM301)	BLJ_1284	UniRef50_K4IQ22	ASVFPSAK	0	0	0	0	0	0	0	0	0	0	0	0	0	0	0	0	0	0	0	2	0	0	0	0	0	0	2	0	0	0	0	0	0	0	0	0	0	0	0	0	0	0	0
	2506	D6ZV29_BIFLJ	Bifidobacterium longum subsp. longum (strain JDM301)	BLJ_1284	UniRef50_K4IQ22	DHPDVTVK	0	0	0	0	0	0	0	0	0	0	0	0	0	0	0	0	0	0	0	0	0	0	0	1	0	0	1	0	0	0	0	0	0	0	0	0	0	0	0	0	0	0	0
	2585	W0RZ17_KLEPN	Klebsiella pneumoniae	0	UniRef50_M4RAG4	N[115.0269]SVVSIPR	0	0	0	0	0	0	0	0	0	0	0	0	0	0	0	0	0	0	0	0	1	0	0	0	0	0	1	0	0	4	2	0	0	0	0	6	0	0	0	0	0	0	0
	2585	W0RZ17_KLEPN	Klebsiella pneumoniae	0	UniRef50_M4RAG4	NSVVSIPR	0	0	0	0	0	0	0	0	0	0	0	0	0	0	0	0	0	0	0	0	0	0	0	0	0	0	0	0	0	0	0	0	0	0	0	0	0	0	3	0	0	0	0
	2591	D2Q788_BIFDB	Bifidobacterium dentium (strain ATCC 27534 / DSM 20436 / JCM 1195 / Bd1)	BDP_0151	UniRef50_M4RD24	TM[147.0354]EPAVR	0	0	0	0	0	0	0	0	0	0	0	0	0	0	0	0	0	0	0	0	0	0	0	0	0	0	0	0	0	0	0	0	0	0	0	0	0	0	0	0	0	0	0
	2591	D2Q788_BIFDB	Bifidobacterium dentium (strain ATCC 27534 / DSM 20436 / JCM 1195 / Bd1)	BDP_0151	UniRef50_M4RD24	VNNEQIDLAR	0	0	0	0	0	0	0	0	0	0	0	0	0	0	0	0	0	0	0	0	0	0	0	0	0	0	0	0	0	0	0	0	0	0	0	0	0	0	0	0	0	0	0
	2592	B7GNP5_BIFLS	Bifidobacterium longum subsp. infantis (strain ATCC 15697 / DSM 20088 / JCM 1222 / NCTC 11817 / S12)	BLIJ_2420	UniRef50_M4RDF9	QGEVVDNALAAR	0	0	0	0	0	0	0	0	0	1	0	0	0	0	0	0	0	1	0	0	0	0	0	0	0	0	0	0	0	0	0	0	0	0	0	0	0	0	0	0	0	0	0
	2597	F9Y1V3_BIFBU	Bifidobacterium breve (strain NCIMB 8807 / UCC2003)	Bbr_0429	UniRef50_M4REL1	NAYATGNTQLTK	0	1	0	0	0	0	0	0	1	0	0	0	0	0	0	0	0	0	0	3	0	0	0	0	0	0	3	0	0	0	0	0	0	0	0	0	0	0	0	0	0	0	0
	2597	F9Y1V3_BIFBU	Bifidobacterium breve (strain NCIMB 8807 / UCC2003)	Bbr_0429	UniRef50_M4REL1	VAQLMGSMAEGR	0	1	0	0	0	0	0	0	1	0	0	0	0	0	0	0	0	0	0	0	0	0	0	0	0	0	0	0	0	0	0	0	0	0	0	0	0	0	0	0	0	0	0
	2597	F9Y1V3_BIFBU	Bifidobacterium breve (strain NCIMB 8807 / UCC2003)	Bbr_0429	UniRef50_M4REL1	SN[115.0269]GEYIPYGAGDPTEDEQR	1	0	0	0	0	0	0	0	1	0	0	0	0	0	0	0	0	0	0	0	0	0	0	0	0	0	0	0	0	0	0	0	0	0	0	0	0	0	0	0	0	0	0
	2597	F9Y1V3_BIFBU	Bifidobacterium breve (strain NCIMB 8807 / UCC2003)	Bbr_0429	UniRef50_M4REL1	NIATANQSLQQQVQK	0	0	0	0	0	0	0	0	0	0	0	0	0	0	0	0	0	0	0	0	0	0	0	0	0	0	0	0	0	0	0	0	0	0	0	0	0	1	0	0	0	0	0
	2597	F9Y1V3_BIFBU	Bifidobacterium breve (strain NCIMB 8807 / UCC2003)	Bbr_0429	UniRef50_M4REL1	ISIGDFR	0	1	0	0	0	0	0	0	1	0	0	0	0	0	0	0	0	0	0	1	0	0	0	0	0	0	1	0	0	0	0	0	0	0	0	0	0	0	0	0	0	0	0
	2650	W0S900_KLEPN	Klebsiella pneumoniae	wzc	UniRef50_N2NFP6	SLQFLSQQLPK	0	0	0	0	0	0	0	0	0	0	0	0	0	0	0	0	0	0	0	0	0	0	0	0	0	0	0	0	0	0	0	0	0	0	0	0	0	0	0	0	0	0	0
	2650	W0S900_KLEPN	Klebsiella pneumoniae	wzc	UniRef50_N2NFP6	VEGDGIIAEGK	0	0	0	0	0	0	0	0	0	0	0	0	0	0	0	0	0	0	0	0	0	0	0	0	0	0	0	0	0	0	0	0	0	0	0	0	0	0	0	0	0	0	0
	2650	W0S900_KLEPN	Klebsiella pneumoniae	wzc	UniRef50_N2NFP6	QQELNIAK	0	0	0	0	0	0	0	0	0	0	0	0	0	0	0	0	0	0	0	0	0	0	0	0	0	0	0	0	0	0	0	0	0	0	0	0	0	0	0	0	0	0	0
	2650	W0S900_KLEPN	Klebsiella pneumoniae	wzc	UniRef50_N2NFP6	QKDSVDLTM[147.0354]EAK	0	0	0	0	0	0	0	0	0	0	0	0	0	0	0	0	0	0	0	0	0	0	0	0	0	0	0	0	0	0	0	0	0	0	0	0	0	0	0	0	0	0	0
	2650	W0S900_KLEPN	Klebsiella pneumoniae	wzc	UniRef50_N2NFP6	NVSESDEIELGR	0	0	0	0	0	0	0	0	0	0	0	0	0	0	0	0	0	0	0	0	0	0	0	0	0	0	0	0	0	0	0	0	0	0	0	0	0	0	0	0	0	0	0
	2650	W0S900_KLEPN	Klebsiella pneumoniae	wzc	UniRef50_N2NFP6	LDFIN[115.0269]FK	0	0	0	0	0	0	0	0	0	0	0	0	0	0	0	0	0	0	0	0	0	0	0	0	0	0	0	0	0	0	0	0	0	0	0	0	0	1	0	0	0	0	0
	2650	W0S900_KLEPN	Klebsiella pneumoniae	wzc	UniRef50_N2NFP6	AVYLQLLNR	0	0	0	0	0	0	0	0	0	0	0	0	0	0	0	0	0	0	0	0	0	0	0	0	0	0	0	0	0	0	0	0	0	0	0	0	0	0	0	0	0	0	0
	2650	W0S900_KLEPN	Klebsiella pneumoniae	wzc	UniRef50_N2NFP6	ILDNISDNYLTQNVAR	0	0	0	0	0	0	0	0	0	0	0	0	0	0	0	0	0	0	0	0	0	0	0	0	0	0	0	0	0	0	0	0	0	0	0	0	0	0	0	0	0	0	0
	2655	SDCB1_HUMAN	Homo sapiens (Human)	SDCBP	UniRef50_O00560	DSTGHVGFIFK	0	0	0	0	0	1	0	0	1	0	0	0	0	0	0	0	0	0	0	0	0	0	0	0	0	0	0	0	0	0	0	0	0	0	0	0	0	0	0	0	0	0	0
	2655	SDCB1_HUMAN	Homo sapiens (Human)	SDCBP	UniRef50_O00560	AEIKQGIR	0	0	0	0	0	0	0	0	0	0	0	0	0	0	0	0	0	0	0	0	0	0	0	0	0	0	0	0	0	0	0	0	0	0	0	0	0	0	1	1	0	0	0
	2665	NHRF1_HUMAN	Homo sapiens (Human)	SLC9A3R1	UniRef50_O14745	KGPSGYGFNLHSDK	0	0	0	0	0	0	0	0	0	0	0	0	0	0	0	0	0	0	0	0	0	0	0	0	0	0	0	0	0	0	0	0	0	0	0	0	0	0	0	0	0	0	0
	2665	NHRF1_HUMAN	Homo sapiens (Human)	SLC9A3R1	UniRef50_O14745	SVDPDSPAEASGLR	0	0	0	0	0	0	0	0	0	0	0	0	0	0	0	0	0	0	0	0	0	0	0	0	0	0	0	0	0	0	0	0	0	0	0	0	0	0	0	0	0	0	0
	2665	NHRF1_HUMAN	Homo sapiens (Human)	SLC9A3R1	UniRef50_O14745	LLVVDPETDEQLQK	0	0	0	0	0	0	0	0	0	0	0	0	0	0	0	0	0	0	0	0	0	0	0	0	0	0	0	0	0	0	0	0	0	0	0	0	0	0	0	0	0	0	0
	2666	ERC2_HUMAN	Homo sapiens (Human)	ERC2	UniRef50_O15083	TITNLEGSPSR	0	0	0	0	0	0	0	0	0	0	0	0	0	0	0	0	0	0	0	0	0	0	0	0	0	0	0	0	0	0	0	0	0	0	0	0	0	1	0	0	0	0	0
	2670	H1DGE7_9PORP	Odoribacter laneus YIT 12061	HMPREF9449_01333	UniRef50_O27657	KVALFDR	0	0	0	0	0	0	0	0	0	0	0	0	0	0	0	0	0	0	0	0	0	0	0	0	0	0	0	0	0	0	0	0	0	0	0	0	0	0	0	0	0	0	0
	2670	H1DGE7_9PORP	Odoribacter laneus YIT 12061	HMPREF9449_01333	UniRef50_O27657	M[147.0354]GPIFGGM[147.0354]LM[147.0354]SGK	0	0	0	0	0	0	0	0	0	0	0	0	0	0	0	0	0	0	0	0	0	0	0	0	0	0	0	0	0	0	0	0	0	0	0	0	0	0	0	0	0	0	0
	2670	H1DGE7_9PORP	Odoribacter laneus YIT 12061	HMPREF9449_01333	UniRef50_O27657	GIIDSYFAK	0	0	0	0	0	0	0	0	0	0	0	0	0	0	0	0	0	0	0	0	0	0	0	0	0	0	0	0	0	0	0	0	0	0	0	0	0	0	0	0	0	0	0
	2670	H1DGE7_9PORP	Odoribacter laneus YIT 12061	HMPREF9449_01333	UniRef50_O27657	EGM[147.0354]HVDPLTIM[147.0354]AK	0	0	0	0	0	0	0	0	0	0	0	0	0	0	0	0	0	0	0	0	0	0	0	0	0	0	0	0	0	0	0	0	0	0	0	0	0	0	0	0	0	0	0
	2670	H1DGE7_9PORP	Odoribacter laneus YIT 12061	HMPREF9449_01333	UniRef50_O27657	VALFDRK	0	0	0	0	0	0	0	0	0	0	0	0	0	0	0	0	0	0	0	0	0	0	0	0	0	0	0	0	0	0	0	0	0	0	0	0	0	0	0	0	0	0	0
	2682	B7B8S8_9PORP	Parabacteroides johnsonii DSM 18315	PRABACTJOHN_01430	UniRef50_O33406	VHPVDANSPEEIK	0	0	0	0	0	0	0	0	0	0	0	0	0	0	0	0	0	0	0	0	0	0	0	0	0	0	0	0	0	0	0	0	0	0	0	0	0	0	0	0	0	0	0
	2682	B7B8S8_9PORP	Parabacteroides johnsonii DSM 18315	PRABACTJOHN_01430	UniRef50_O33406	IKDAYSSGTM[147.0354]VR	0	0	0	0	0	0	0	0	0	0	0	0	0	0	0	0	0	0	0	0	0	0	0	0	0	0	0	0	0	0	0	0	0	0	0	0	0	0	0	0	0	0	0
	2686	Q6U643_KLEPN	Klebsiella pneumoniae	terE	UniRef50_O34384	KQNFGM[147.0354]VSNSFM[147.0354]R	0	0	0	0	0	0	0	0	0	0	0	0	0	0	0	0	0	0	0	0	0	0	0	0	0	0	0	0	0	0	0	0	0	0	0	0	0	0	0	0	0	0	0
	2686	Q6U643_KLEPN	Klebsiella pneumoniae	terE	UniRef50_O34384	KQNFGMVSNSFM[147.0354]R	0	0	0	0	0	0	0	0	0	0	0	0	0	0	0	0	0	0	0	0	0	0	0	0	0	0	0	0	0	0	0	0	0	0	0	0	0	0	0	0	0	0	0
	2686	Q6U643_KLEPN	Klebsiella pneumoniae	terE	UniRef50_O34384	KQNFGMVSNSFMR	0	0	0	0	0	0	0	0	0	0	0	0	0	0	0	0	0	0	0	0	0	0	0	0	0	0	0	0	0	0	0	0	0	0	0	0	0	0	0	0	0	0	0
	2686	Q6U643_KLEPN	Klebsiella pneumoniae	terE	UniRef50_O34384	TGEGDGDDEQVK	0	0	0	0	0	0	0	0	0	0	0	0	0	0	0	0	0	0	0	0	0	0	0	0	0	0	0	0	0	0	0	0	0	0	0	0	0	0	0	0	0	0	0
	2686	Q6U643_KLEPN	Klebsiella pneumoniae	terE	UniRef50_O34384	VVNNDN[115.0269]GSEIAR	0	0	0	0	0	0	0	0	0	0	0	0	0	0	0	0	0	0	0	0	0	0	0	0	0	0	0	0	0	0	0	0	0	0	0	0	0	0	0	0	0	0	0
	2686	Q6U643_KLEPN	Klebsiella pneumoniae	terE	UniRef50_O34384	VVNNDNGSEIAR	0	0	0	0	0	0	0	0	0	0	0	0	0	0	0	0	0	0	0	0	0	0	0	0	0	0	0	0	0	0	0	0	0	0	0	0	0	0	0	0	0	0	0
	2686	Q6U643_KLEPN	Klebsiella pneumoniae	terE	UniRef50_O34384	VVNN[115.0269]DNGSEIAR	0	0	0	0	0	0	0	0	0	0	0	0	0	0	0	0	0	0	0	0	0	0	0	0	0	0	0	0	0	0	0	0	0	0	0	0	0	0	0	0	0	0	0
	2689	MGA_HUMAN	Homo sapiens (Human)	MGAM	UniRef50_O43451	NEM[147.0354]LQFK	0	0	0	0	0	0	0	0	0	0	0	0	0	0	0	0	0	0	0	0	0	0	0	0	0	0	0	0	1	0	0	0	0	0	0	1	0	2	0	0	0	0	0
	2689	MGA_HUMAN	Homo sapiens (Human)	MGAM	UniRef50_O43451	NEMLQFK	0	0	0	0	0	0	0	0	0	0	0	0	0	0	0	0	0	0	0	0	0	0	0	0	0	0	0	0	0	0	0	0	0	0	0	0	0	1	0	0	0	0	0
	2689	MGA_HUMAN	Homo sapiens (Human)	MGAM	UniRef50_O43451	QLDFTLSPK	0	1	0	0	0	0	0	0	1	0	0	0	0	0	0	0	0	0	0	1	0	0	0	0	0	0	1	0	0	0	0	0	0	0	0	0	0	1	0	0	0	0	0
	2689	MGA_HUMAN	Homo sapiens (Human)	MGAM	UniRef50_O43451	NPFGIEIR	0	0	0	0	0	0	0	0	0	0	0	0	0	0	0	0	0	0	0	0	0	0	0	0	0	0	0	0	0	0	0	0	0	0	0	0	0	0	0	1	0	0	0
	2689	MGA_HUMAN	Homo sapiens (Human)	MGAM	UniRef50_O43451	HYLNIR	0	0	0	0	0	0	0	0	0	0	0	0	0	0	0	0	0	0	0	0	0	0	0	0	0	0	0	0	0	0	0	0	0	0	1	1	0	0	0	0	0	0	0
	2689	MGA_HUMAN	Homo sapiens (Human)	MGAM	UniRef50_O43451	DASLNHPPYM[147.0354]PHLESR	0	0	0	0	0	0	0	0	0	0	0	0	0	0	0	0	0	0	0	0	0	0	0	0	0	0	0	0	0	0	0	0	0	0	0	0	0	0	0	0	0	0	0
	2689	MGA_HUMAN	Homo sapiens (Human)	MGAM	UniRef50_O43451	EIEELYNNPQNPER	0	0	0	0	0	0	0	0	0	0	0	0	0	0	0	0	0	0	0	0	0	0	0	0	0	0	0	0	0	0	0	0	0	0	0	0	1	0	0	0	0	0	0
	2690	XPP2_HUMAN	Homo sapiens (Human)	XPNPEP2	UniRef50_O43895	GTVDEFSGAEIVDK	1	0	0	0	0	0	0	0	1	1	0	0	0	0	0	0	0	1	1	0	0	0	0	0	0	0	1	1	0	0	0	0	0	0	0	1	1	0	0	0	0	0	0
	2690	XPP2_HUMAN	Homo sapiens (Human)	XPNPEP2	UniRef50_O43895	AAVWTDSR	0	1	0	0	0	0	0	0	1	0	1	0	0	0	0	0	0	1	0	0	0	0	0	0	0	0	0	0	1	0	0	0	0	0	0	1	0	1	0	0	0	0	0
	2690	XPP2_HUMAN	Homo sapiens (Human)	XPNPEP2	UniRef50_O43895	M[147.0354]VEAFAR	0	0	0	0	0	0	0	0	0	0	0	0	0	0	0	0	0	0	0	0	0	0	0	0	0	0	0	0	0	2	0	0	0	0	0	2	0	0	0	0	0	0	0
	2690	XPP2_HUMAN	Homo sapiens (Human)	XPNPEP2	UniRef50_O43895	TVHWGTPSAFQK	0	0	0	0	0	0	0	1	1	0	0	0	0	0	0	0	0	0	0	0	0	0	0	0	0	0	0	0	0	0	0	0	0	0	1	1	0	0	0	0	0	0	0
	2690	XPP2_HUMAN	Homo sapiens (Human)	XPNPEP2	UniRef50_O43895	LIFPAATSGR	0	1	0	0	0	0	0	0	1	0	0	3	0	0	0	0	0	3	0	0	0	0	0	0	0	0	0	0	0	1	0	0	0	0	0	1	0	0	0	0	0	0	0
	2690	XPP2_HUMAN	Homo sapiens (Human)	XPNPEP2	UniRef50_O43895	VLIGNIDLSR	0	1	0	0	0	0	0	0	1	0	1	0	0	0	0	0	0	1	0	0	0	0	0	0	0	0	0	0	1	0	0	0	0	0	0	1	0	0	0	0	0	0	0
	2690	XPP2_HUMAN	Homo sapiens (Human)	XPNPEP2	UniRef50_O43895	YYQTIR	0	1	0	0	0	0	0	0	1	0	0	0	0	0	0	0	0	0	0	0	0	0	0	0	0	0	0	0	2	0	0	0	0	0	0	2	0	1	0	0	0	0	0
	2690	XPP2_HUMAN	Homo sapiens (Human)	XPNPEP2	UniRef50_O43895	YLVWLEK	0	2	0	0	0	0	0	0	2	0	0	0	0	0	0	0	0	0	0	0	0	0	0	0	0	0	0	0	0	0	0	0	0	0	0	0	0	0	0	0	0	0	0
	2697	ZG16_HUMAN	Homo sapiens (Human)	ZG16	UniRef50_O60844	VWSDYVGGR	0	1	0	0	0	0	0	0	1	0	2	0	0	0	0	0	0	2	0	1	0	0	0	0	0	0	1	0	0	0	0	0	0	0	0	0	0	1	0	0	0	0	0
	2697	ZG16_HUMAN	Homo sapiens (Human)	ZG16	UniRef50_O60844	SSSYSGEYGSGGGKR	0	0	0	0	0	0	2	0	2	0	0	0	0	0	0	3	0	3	0	0	0	0	0	0	0	0	0	0	0	0	0	0	0	2	0	2	0	0	0	0	0	0	2
	2697	ZG16_HUMAN	Homo sapiens (Human)	ZG16	UniRef50_O60844	SSSYSGEYGSGGGK	2	1	0	0	0	0	0	0	3	0	1	0	0	0	0	0	0	1	2	4	0	0	0	0	1	0	7	0	1	0	0	0	0	0	0	1	1	2	0	0	0	0	0
	2697	ZG16_HUMAN	Homo sapiens (Human)	ZG16	UniRef50_O60844	FSHSGN[115.0269]QLDGPITALR	0	0	0	0	0	0	0	0	0	0	0	0	0	0	0	0	0	0	0	0	0	0	0	0	0	0	0	0	0	0	0	0	0	0	0	0	0	0	0	0	0	0	1
	2697	ZG16_HUMAN	Homo sapiens (Human)	ZG16	UniRef50_O60844	FSHSGNQLDGPITALR	0	0	0	0	0	0	0	2	2	0	0	0	0	0	0	0	2	2	0	0	0	0	0	0	0	0	0	0	0	0	0	0	0	0	2	2	0	0	0	0	0	0	0
	2697	ZG16_HUMAN	Homo sapiens (Human)	ZG16	UniRef50_O60844	KLVFVTDK	0	0	0	0	0	0	0	1	1	0	0	0	0	0	0	0	1	1	0	0	0	0	0	0	0	0	0	0	0	0	0	0	0	0	1	1	0	0	0	0	0	0	0
	2697	ZG16_HUMAN	Homo sapiens (Human)	ZG16	UniRef50_O60844	LVFVTDK	0	2	0	0	0	0	0	0	2	0	2	0	0	0	0	0	0	2	0	0	0	0	0	0	0	0	0	0	1	0	0	0	0	0	0	1	0	1	0	0	0	0	0
	2697	ZG16_HUMAN	Homo sapiens (Human)	ZG16	UniRef50_O60844	VNTYYIVGLQVR	0	0	0	0	0	0	0	0	0	0	0	0	0	0	0	0	0	0	0	0	0	0	0	0	0	0	0	0	0	0	0	0	0	0	0	0	0	0	0	0	0	0	0
	2722	VNN1_HUMAN	Homo sapiens (Human)	VNN1	UniRef50_O95498	QNLFM[147.0354]GENQFNVPK	0	0	0	0	0	0	0	0	0	0	0	0	0	0	0	0	0	0	0	0	0	0	0	0	0	0	0	0	0	0	0	0	0	0	0	0	0	0	0	0	0	0	0
	2722	VNN1_HUMAN	Homo sapiens (Human)	VNN1	UniRef50_O95498	YQYNTDVVFDSQGK	0	0	0	0	0	0	0	0	0	1	0	0	0	0	0	0	0	1	0	0	0	0	0	0	0	0	0	0	0	0	0	0	0	0	0	0	0	0	0	0	0	0	0
	2722	VNN1_HUMAN	Homo sapiens (Human)	VNN1	UniRef50_O95498	EEALALM[147.0354]NR	0	0	0	0	0	0	0	0	0	0	0	0	0	0	0	0	0	0	0	0	0	0	0	0	0	0	0	0	1	0	0	0	0	0	0	1	0	0	0	0	0	0	0
	2722	VNN1_HUMAN	Homo sapiens (Human)	VNN1	UniRef50_O95498	AFHYDM[147.0354]K	0	0	0	0	0	0	0	0	0	0	0	0	0	0	0	0	1	1	0	0	0	0	0	0	0	0	0	0	0	0	0	0	0	0	0	0	0	0	0	0	0	0	0
	2722	VNN1_HUMAN	Homo sapiens (Human)	VNN1	UniRef50_O95498	FGQTPVQER	0	0	0	0	0	0	0	0	0	0	1	0	0	0	0	0	0	1	0	0	0	0	0	0	0	0	0	0	0	2	0	0	0	0	0	2	0	1	1	0	0	0	0
	2723	AP2A1_HUMAN	Homo sapiens (Human)	AP2A1	UniRef50_O95782	VLQIVTNR	0	0	0	0	0	0	0	0	0	0	0	0	5	1	0	0	0	6	0	0	0	0	0	0	0	0	0	0	0	0	0	0	0	0	0	0	0	0	0	0	0	0	0
	2723	AP2A1_HUMAN	Homo sapiens (Human)	AP2A1	UniRef50_O95782	ANHPM[147.0354]DAEVTK	0	0	0	0	0	0	2	0	2	0	0	0	0	0	0	0	0	0	0	1	0	0	0	0	2	0	3	0	0	0	0	0	0	0	0	0	0	0	0	0	0	0	1
	2724	AIFM1_HUMAN	Homo sapiens (Human)	AIFM1	UniRef50_O95831	ELWFSDDPN[115.0269]VTK	4	13	1	1	1	10	11	1	42	7	8	13	12	11	8	11	13	83	7	11	1	0	0	3	10	10	42	9	13	0	0	12	11	12	13	70	5	12	0	17	10	9	11
	2724	AIFM1_HUMAN	Homo sapiens (Human)	AIFM1	UniRef50_O95831	VNAELQAR	0	0	0	0	0	0	0	0	0	0	1	0	0	0	0	0	0	1	0	0	0	0	0	0	0	0	0	0	0	0	0	0	0	0	0	0	0	0	0	0	0	0	0
	2725	AGR2_HUMAN	Homo sapiens (Human)	AGR2	UniRef50_O95994	HLSPDGQYVPR	0	0	0	0	0	0	0	1	1	0	0	0	0	0	0	0	0	0	0	0	0	0	0	0	0	0	0	0	0	0	0	0	0	0	0	0	0	0	0	0	0	0	0
	2729	COX2_HUMAN	Homo sapiens (Human)	MT-CO2	UniRef50_P00403	VVLPIEAPIR	0	1	1	0	0	0	0	0	2	0	1	1	0	0	0	0	0	2	0	0	0	0	0	0	0	0	0	0	0	0	0	0	0	0	0	0	0	0	0	0	0	0	0
	2729	COX2_HUMAN	Homo sapiens (Human)	MT-CO2	UniRef50_P00403	LLDVDNR	0	1	0	0	0	0	0	0	1	0	0	0	0	0	0	0	0	0	0	0	0	0	0	0	0	0	0	0	0	0	0	0	0	0	0	0	0	0	0	0	0	0	0
	2730	SODC_HUMAN	Homo sapiens (Human)	SOD1	UniRef50_P00441	HVGDLGNVTADK	0	0	0	0	0	0	2	0	2	0	0	0	0	0	0	1	0	1	0	0	0	0	0	0	3	0	3	0	0	0	0	0	0	1	0	1	0	0	0	0	0	0	2
	2739	ANT3_HUMAN	Homo sapiens (Human)	SERPINC1	UniRef50_P01008	SKLPGIVAEGR	0	0	0	0	0	0	0	2	2	0	0	0	0	0	0	0	0	0	0	0	0	0	0	0	0	0	0	0	0	0	0	0	0	0	1	1	0	0	0	0	0	0	0
	2739	ANT3_HUMAN	Homo sapiens (Human)	SERPINC1	UniRef50_P01008	DDLYVSDAFHK	0	2	0	0	0	0	0	0	2	0	0	0	0	0	0	0	0	0	0	0	0	0	0	0	0	0	0	0	0	0	0	0	0	0	0	0	0	2	0	0	0	0	0
	2739	ANT3_HUMAN	Homo sapiens (Human)	SERPINC1	UniRef50_P01008	SKFSPENTR	0	0	0	0	0	0	0	0	0	0	0	0	0	0	0	0	1	1	0	0	0	0	0	0	0	0	0	0	0	0	0	0	0	0	0	0	0	0	0	0	0	0	0
	2739	ANT3_HUMAN	Homo sapiens (Human)	SERPINC1	UniRef50_P01008	VAEGTQVLELPFK	1	0	0	0	0	0	0	0	1	0	0	0	0	0	0	0	0	0	0	0	0	0	0	0	0	0	0	0	0	0	0	0	0	0	0	0	1	0	0	0	0	0	0
	2739	ANT3_HUMAN	Homo sapiens (Human)	SERPINC1	UniRef50_P01008	FSPENTR	0	0	1	0	0	0	0	0	1	0	0	1	0	0	0	0	0	1	0	0	1	0	0	0	0	0	1	0	0	2	0	0	0	0	0	2	0	0	1	0	0	0	0
	2739	ANT3_HUMAN	Homo sapiens (Human)	SERPINC1	UniRef50_P01008	IEDGFSLK	1	1	0	0	0	0	0	0	2	0	1	0	0	0	0	0	0	1	0	1	0	0	0	0	0	0	1	0	1	0	0	0	0	0	0	1	0	2	0	0	0	0	0
	2740	A1AT_HUMAN	Homo sapiens (Human)	SERPINA1	UniRef50_P01009	FLENEDR	0	1	0	0	0	0	0	0	1	0	0	0	0	0	0	0	0	0	0	2	0	0	0	0	0	0	2	0	1	0	0	0	0	0	0	1	0	3	1	0	0	0	0
	2740	A1AT_HUMAN	Homo sapiens (Human)	SERPINA1	UniRef50_P01009	SASLHLPK	0	0	0	0	0	0	0	2	2	0	0	0	0	0	0	0	2	2	0	0	0	0	0	0	0	2	2	0	0	0	0	0	0	0	2	2	0	0	0	0	0	0	0
	2740	A1AT_HUMAN	Homo sapiens (Human)	SERPINA1	UniRef50_P01009	LSITGTYDLK	0	1	0	0	0	0	0	0	1	0	2	0	0	0	0	0	0	2	0	0	0	0	0	0	0	0	0	0	3	0	0	0	0	0	0	3	0	3	0	0	0	0	0
	2740	A1AT_HUMAN	Homo sapiens (Human)	SERPINA1	UniRef50_P01009	DTEEEDFHVDQVTTVK	0	1	0	0	0	0	0	0	1	1	3	0	0	0	0	0	0	4	2	3	0	0	0	0	0	0	5	0	5	0	0	0	0	0	0	5	1	5	0	0	0	0	0
	2740	A1AT_HUMAN	Homo sapiens (Human)	SERPINA1	UniRef50_P01009	FLENEDRR	0	0	0	0	0	0	1	0	1	0	0	0	0	0	0	1	0	1	0	0	0	0	0	0	0	0	0	0	0	0	0	0	0	0	0	0	0	0	0	0	0	0	0
	2740	A1AT_HUMAN	Homo sapiens (Human)	SERPINA1	UniRef50_P01009	VFSN[115.0269]GADLSGVTEEAPLK	3	0	0	0	0	0	0	0	3	2	0	0	0	0	0	0	0	2	1	0	0	0	0	0	0	0	1	1	0	0	0	0	0	0	0	1	3	0	0	0	0	0	0
	2740	A1AT_HUMAN	Homo sapiens (Human)	SERPINA1	UniRef50_P01009	LQHLENELTHDIITK	0	0	0	0	0	0	0	4	4	0	0	0	0	0	0	0	0	0	0	0	0	0	0	0	0	0	0	0	0	0	0	0	0	0	0	0	0	0	0	0	0	0	0
	2740	A1AT_HUMAN	Homo sapiens (Human)	SERPINA1	UniRef50_P01009	QINDYVEK	0	2	0	0	0	0	0	0	2	0	1	0	0	0	0	0	0	1	0	2	0	0	0	0	0	0	2	0	2	0	0	0	0	0	0	2	0	3	0	0	0	0	0
	2740	A1AT_HUMAN	Homo sapiens (Human)	SERPINA1	UniRef50_P01009	SVLGQLGITK	0	2	0	0	0	0	0	0	2	0	2	2	0	0	0	0	0	4	0	2	2	0	0	0	0	0	4	0	0	2	0	0	0	0	0	2	0	2	2	0	0	0	0
	2740	A1AT_HUMAN	Homo sapiens (Human)	SERPINA1	UniRef50_P01009	AVLTIDEK	0	0	0	0	0	0	0	0	0	0	0	0	0	0	0	0	0	0	0	0	0	0	0	0	0	0	0	0	1	0	0	0	0	0	0	1	0	1	0	0	0	0	0
	2740	A1AT_HUMAN	Homo sapiens (Human)	SERPINA1	UniRef50_P01009	VFSNGADLSGVTEEAPLK	2	0	0	0	0	0	0	0	2	1	0	0	0	0	0	0	0	1	1	0	0	0	0	0	0	0	1	1	0	0	0	0	0	0	0	1	3	0	0	0	0	0	0
	2740	A1AT_HUMAN	Homo sapiens (Human)	SERPINA1	UniRef50_P01009	KQIN[115.0269]DYVEK	0	0	0	0	0	0	0	0	0	0	0	0	0	0	0	0	0	0	0	0	0	0	0	0	0	0	0	0	0	0	0	0	0	0	0	0	0	0	0	0	0	0	1
	2740	A1AT_HUMAN	Homo sapiens (Human)	SERPINA1	UniRef50_P01009	KQINDYVEK	0	0	0	0	0	0	0	1	1	0	0	0	0	0	0	0	1	1	0	0	0	0	0	0	1	1	2	0	0	0	0	0	0	0	1	1	0	0	0	0	0	0	1
	2741	AACT_HUMAN	Homo sapiens (Human)	SERPINA3	UniRef50_P01011	KLINDYVK	0	0	0	0	0	0	0	0	0	0	0	0	0	0	0	0	1	1	0	0	0	0	0	0	0	0	0	0	0	0	0	0	0	0	0	0	0	0	0	0	0	0	0
	2741	AACT_HUMAN	Homo sapiens (Human)	SERPINA3	UniRef50_P01011	NLAVSQVVHK	0	0	0	0	0	0	1	0	1	0	0	0	0	0	0	1	0	1	0	0	0	0	0	0	0	0	0	0	0	0	0	0	0	0	0	0	0	0	0	0	0	0	1
	2741	AACT_HUMAN	Homo sapiens (Human)	SERPINA3	UniRef50_P01011	EQLSLLDR	0	1	0	0	0	0	0	0	1	0	2	0	0	0	0	0	0	2	0	0	0	0	0	0	0	0	0	0	0	0	0	0	0	0	0	0	0	0	0	0	0	0	0
	2741	AACT_HUMAN	Homo sapiens (Human)	SERPINA3	UniRef50_P01011	EIGELYLPK	1	3	0	0	0	0	0	0	4	0	0	0	0	0	0	0	0	0	0	0	0	0	0	0	0	0	0	0	0	0	0	0	0	0	0	0	0	1	0	0	0	0	0
	2741	AACT_HUMAN	Homo sapiens (Human)	SERPINA3	UniRef50_P01011	ADLSGITGAR	1	0	0	0	0	0	0	0	1	1	0	0	0	0	0	0	0	1	0	0	0	0	0	0	0	0	0	0	0	0	0	0	0	0	0	0	0	0	0	0	0	0	0
	2742	IGJ_HUMAN	Homo sapiens (Human)	IGJ	UniRef50_P01591	IIVPLN[115.0269]NR	0	1	1	1	0	0	0	0	3	0	0	1	0	0	0	0	0	1	0	1	0	0	0	0	0	0	1	0	1	3	1	1	0	0	0	6	0	2	2	0	0	0	0
	2742	IGJ_HUMAN	Homo sapiens (Human)	IGJ	UniRef50_P01591	IIVPLNNR	0	0	1	1	1	0	0	0	3	0	0	1	1	1	1	0	0	4	0	0	0	0	0	0	0	0	0	0	0	2	1	1	1	0	0	5	0	0	1	2	1	0	0
	2742	IGJ_HUMAN	Homo sapiens (Human)	IGJ	UniRef50_P01591	SSEDPN[115.0269]EDIVER	0	0	0	0	0	0	0	0	0	2	0	0	0	0	0	0	0	2	0	0	0	0	0	0	0	0	0	2	0	0	0	0	0	0	0	2	2	0	0	0	0	0	0
	2742	IGJ_HUMAN	Homo sapiens (Human)	IGJ	UniRef50_P01591	SSEDPNEDIVER	2	0	0	0	0	0	0	0	2	2	0	0	0	0	0	0	0	2	1	0	0	0	0	0	0	0	1	1	1	0	0	0	0	0	1	3	3	0	0	0	0	0	0
	2742	IGJ_HUMAN	Homo sapiens (Human)	IGJ	UniRef50_P01591	IVLVDN[115.0269]K	0	0	0	0	0	0	0	0	0	0	0	0	0	0	0	0	0	0	0	0	0	0	0	0	0	0	0	0	1	0	0	0	0	0	0	1	0	1	0	0	0	0	0
	2742	IGJ_HUMAN	Homo sapiens (Human)	IGJ	UniRef50_P01591	IVLVDNK	0	1	0	0	0	0	0	0	1	0	2	0	0	0	0	0	0	2	0	0	0	0	0	0	0	0	0	0	2	1	0	0	0	0	0	3	0	2	0	0	0	0	0
	2743	KV106_HUMAN	Homo sapiens (Human)		UniRef50_P01598	ASSLESGVPSR	0	0	0	0	0	0	0	0	0	0	1	0	0	0	0	0	0	1	0	0	0	0	0	0	0	0	0	0	1	0	0	0	0	0	0	1	0	1	0	0	0	0	0
	2743	KV106_HUMAN	Homo sapiens (Human)		UniRef50_P01598	DIQM[147.0354]TQSPSTLSASVGDR	0	0	0	0	0	0	0	0	0	3	0	0	0	0	0	0	0	3	0	0	0	0	0	0	0	0	0	1	0	0	0	0	0	0	0	1	1	0	0	0	0	0	0
	2743	KV106_HUMAN	Homo sapiens (Human)		UniRef50_P01598	DIQMTQSPSTLSASVGDR	1	0	0	0	0	0	0	0	1	0	0	0	0	0	0	0	0	0	0	0	0	0	0	0	0	0	0	0	0	0	0	0	0	0	0	0	0	0	0	0	0	0	0
	2745	KV116_HUMAN	Homo sapiens (Human)		UniRef50_P01611	LLIYDASK	0	0	0	0	0	0	0	0	0	0	1	0	0	0	0	0	0	1	0	0	0	0	0	0	0	0	0	0	0	0	0	0	0	0	0	0	0	0	0	0	0	0	0
	2745	KV116_HUMAN	Homo sapiens (Human)		UniRef50_P01611	DIQM[147.0354]TQSPSSLSASVGDR	1	0	0	0	0	0	0	0	1	3	0	0	0	0	0	0	0	3	0	0	0	0	0	0	0	0	0	6	0	0	0	0	0	0	0	6	4	0	0	0	0	0	0
	2745	KV116_HUMAN	Homo sapiens (Human)		UniRef50_P01611	DIQMTQSPSSLSASVGDR	3	0	0	0	0	0	0	0	3	3	0	0	0	0	0	0	0	3	0	0	0	0	0	0	0	0	0	3	0	0	0	0	0	0	0	3	1	0	0	0	0	0	0
	2748	LV301_HUMAN	Homo sapiens (Human)		UniRef50_P01714	SELTQDPAVSVALGQTVR	0	0	0	0	0	0	0	0	0	0	0	0	0	0	0	0	0	0	0	0	0	0	0	0	0	0	0	1	0	0	0	0	0	0	0	1	1	0	0	0	0	0	0
	2748	LV301_HUMAN	Homo sapiens (Human)		UniRef50_P01714	N[115.0269]NRPSGIPDR	0	0	0	0	0	0	0	0	0	0	0	0	0	0	0	0	0	0	0	0	0	0	0	0	0	0	0	0	0	0	0	0	0	0	0	0	0	0	1	0	0	0	0
	2748	LV301_HUMAN	Homo sapiens (Human)		UniRef50_P01714	NNRPSGIPDR	0	0	0	0	0	0	0	2	2	0	0	0	0	0	0	0	2	2	0	0	0	0	0	0	0	2	2	0	0	0	0	0	0	0	0	0	0	0	0	0	0	0	0
	2749	LV403_HUMAN	Homo sapiens (Human)		UniRef50_P01717	SYELTQPPSVSVSPGQTAR	4	0	0	0	0	0	0	0	4	0	0	0	0	0	0	0	0	0	3	0	0	0	0	0	0	0	3	0	0	0	0	0	0	0	0	0	2	0	0	0	0	0	0
	2756	PIGR_HUMAN	Homo sapiens (Human)	PIGR	UniRef50_P01833	IIEGEPNLK	0	3	0	0	0	0	0	0	3	0	3	2	0	0	0	0	0	5	0	2	0	0	0	0	0	0	2	0	3	0	0	0	0	0	0	3	0	3	1	0	0	0	0
	2756	PIGR_HUMAN	Homo sapiens (Human)	PIGR	UniRef50_P01833	RAPAFEGR	0	0	0	0	0	0	0	1	1	0	0	0	0	0	0	0	2	2	0	0	0	0	0	0	0	0	0	0	0	0	0	0	0	0	1	1	0	0	0	0	0	0	0
	2756	PIGR_HUMAN	Homo sapiens (Human)	PIGR	UniRef50_P01833	VYTVDLGR	1	3	0	0	0	0	0	0	4	2	3	0	0	0	0	0	0	5	0	0	0	0	0	0	0	0	0	0	2	0	0	0	0	0	0	2	2	3	0	0	0	0	0
	2756	PIGR_HUMAN	Homo sapiens (Human)	PIGR	UniRef50_P01833	ILLN[115.0269]PQDK	0	0	0	0	0	0	0	0	0	0	1	0	0	0	0	0	0	1	0	0	0	0	0	0	0	0	0	0	1	0	0	0	0	0	0	1	0	1	0	0	0	0	0
	2756	PIGR_HUMAN	Homo sapiens (Human)	PIGR	UniRef50_P01833	ILLNPQDK	0	3	1	1	0	0	0	0	5	0	3	3	3	1	0	0	0	10	0	0	2	0	0	0	0	0	2	0	3	3	3	1	0	0	0	10	0	4	4	1	0	0	0
	2757	IGKC_HUMAN	Homo sapiens (Human)	IGKC	UniRef50_P01834	VDNALQSGNSQESVTEQDSK	13	2	0	1	0	0	0	1	17	19	1	0	0	0	0	0	1	21	15	0	0	0	0	0	0	0	15	12	2	0	0	0	0	0	1	15	16	1	0	0	3	0	0
	2757	IGKC_HUMAN	Homo sapiens (Human)	IGKC	UniRef50_P01834	TVAAPSVFIFPPSDEQLK	10	0	0	0	0	0	0	0	10	4	0	0	0	0	0	0	0	4	2	0	0	0	0	0	0	0	2	0	0	0	0	0	0	0	0	0	7	0	0	0	0	0	0
	2757	IGKC_HUMAN	Homo sapiens (Human)	IGKC	UniRef50_P01834	VDN[115.0269]ALQSGNSQESVTEQDSK	4	0	0	0	0	0	0	0	4	11	0	0	0	0	0	0	0	11	0	0	0	0	0	0	0	0	0	0	0	0	0	0	0	0	0	0	3	0	0	0	0	0	0
	2757	IGKC_HUMAN	Homo sapiens (Human)	IGKC	UniRef50_P01834	DSTYSLSSTLTLSK	1	0	0	0	0	0	0	0	1	1	0	0	0	0	0	0	0	1	0	0	0	0	0	0	0	0	0	1	0	0	0	0	0	0	0	1	0	0	0	0	0	0	0
	2757	IGKC_HUMAN	Homo sapiens (Human)	IGKC	UniRef50_P01834	VDNALQSGN[115.0269]SQESVTEQDSK	3	0	0	0	0	0	0	0	3	2	0	0	0	0	0	0	0	2	3	0	0	0	0	0	0	0	3	8	0	0	0	0	0	0	0	8	3	0	0	0	0	0	0
	2758	IGHG1_HUMAN	Homo sapiens (Human)	IGHG1	UniRef50_P01857	GPSVFPLAPSSK	0	2	2	1	0	0	0	0	5	0	3	2	0	0	0	0	0	5	0	0	1	0	0	0	0	0	1	0	0	2	0	0	0	0	0	2	0	2	2	0	0	0	0
	2759	IGHM_HUMAN	Homo sapiens (Human)	IGHM	UniRef50_P01871	YVTSAPM[147.0354]PEPQAPGR	0	2	0	0	0	0	0	0	2	0	0	0	0	0	0	0	0	0	0	0	0	0	0	0	0	0	0	0	5	0	0	0	0	0	0	5	2	2	0	0	0	0	0
	2759	IGHM_HUMAN	Homo sapiens (Human)	IGHM	UniRef50_P01871	YVTSAPMPEPQAPGR	1	2	0	0	0	0	0	0	3	0	0	0	0	0	0	0	0	0	0	0	0	0	0	0	0	0	0	0	0	0	0	0	0	0	0	0	0	0	0	0	0	0	0
	2759	IGHM_HUMAN	Homo sapiens (Human)	IGHM	UniRef50_P01871	ESGPTTYK	0	0	0	0	0	0	0	0	0	0	0	0	0	0	0	0	0	0	0	0	0	0	0	0	0	0	0	0	1	0	0	0	0	0	0	1	0	0	0	0	0	0	0
	2759	IGHM_HUMAN	Homo sapiens (Human)	IGHM	UniRef50_P01871	GQPLSPEK	0	1	2	0	0	0	0	0	3	0	1	0	0	0	0	0	0	1	0	0	0	0	0	0	0	0	0	0	1	1	0	0	0	0	0	2	0	1	3	0	0	0	0
	2759	IGHM_HUMAN	Homo sapiens (Human)	IGHM	UniRef50_P01871	DGFFGNPR	2	0	0	0	0	0	0	0	2	0	0	0	0	0	0	0	0	0	0	0	0	0	0	0	0	0	0	1	0	0	0	0	0	0	0	1	1	0	0	0	0	0	0
	2759	IGHM_HUMAN	Homo sapiens (Human)	IGHM	UniRef50_P01871	VSVFVPPR	0	0	3	2	0	0	0	0	5	0	0	0	0	0	0	0	0	0	0	0	0	0	0	0	0	0	0	0	0	4	4	2	0	0	0	10	0	0	3	2	0	0	0
	2759	IGHM_HUMAN	Homo sapiens (Human)	IGHM	UniRef50_P01871	QVGSGVTTDQVQAEAK	1	0	0	0	0	0	0	0	1	0	0	0	0	0	0	0	0	0	0	0	0	0	0	0	0	0	0	2	2	0	0	0	0	0	0	4	0	0	0	0	0	0	0
	2759	IGHM_HUMAN	Homo sapiens (Human)	IGHM	UniRef50_P01871	YAATSQVLLPSK	1	0	0	0	0	0	0	0	1	1	0	0	0	0	0	0	0	1	0	0	0	0	0	0	0	0	0	0	2	0	0	0	0	0	0	2	0	1	0	0	0	0	0
	2759	IGHM_HUMAN	Homo sapiens (Human)	IGHM	UniRef50_P01871	VTSTLTIK	0	1	0	0	0	0	0	0	1	0	0	0	0	0	0	0	0	0	0	0	0	0	0	0	0	0	0	0	1	1	0	0	0	0	0	2	0	1	0	0	0	0	0
	2760	IGHA1_HUMAN	Homo sapiens (Human)	IGHA1	UniRef50_P01876	SAVQGPPER	1	2	3	1	1	0	0	0	8	1	1	4	1	1	1	1	0	10	0	1	2	1	1	0	0	0	5	1	1	5	1	1	1	1	0	11	1	2	3	1	1	1	0
	2760	IGHA1_HUMAN	Homo sapiens (Human)	IGHA1	UniRef50_P01876	DASGVTFTWTPSSGK	1	0	0	0	0	0	0	0	1	2	0	0	0	0	0	0	0	2	0	0	0	0	0	0	0	0	0	2	0	0	0	0	0	0	0	2	2	0	0	0	0	0	0
	2760	IGHA1_HUMAN	Homo sapiens (Human)	IGHA1	UniRef50_P01876	TPLTATLSK	0	1	1	1	0	0	0	0	3	0	2	4	0	1	0	1	0	8	0	0	0	0	0	0	0	0	0	0	2	4	2	1	1	0	0	10	0	2	2	1	1	0	0
	2760	IGHA1_HUMAN	Homo sapiens (Human)	IGHA1	UniRef50_P01876	QEPSQGTTTFAVTSILR	1	0	0	0	0	0	0	0	1	1	0	0	0	0	0	0	0	1	0	0	0	0	0	0	0	0	0	3	0	0	0	0	0	0	0	3	3	0	0	0	0	0	0
	2760	IGHA1_HUMAN	Homo sapiens (Human)	IGHA1	UniRef50_P01876	WLQGSQELPR	0	4	2	0	0	0	0	1	7	0	1	2	0	0	0	0	0	3	0	2	1	0	0	0	0	0	3	0	1	0	0	0	0	0	1	2	0	2	0	0	0	0	0
	2760	IGHA1_HUMAN	Homo sapiens (Human)	IGHA1	UniRef50_P01876	YLTWASR	0	1	1	0	0	0	0	0	2	0	0	1	0	0	0	0	0	1	0	0	0	0	0	0	0	0	0	0	0	0	0	0	0	0	0	0	0	1	0	0	0	0	0
	2760	IGHA1_HUMAN	Homo sapiens (Human)	IGHA1	UniRef50_P01876	VAAEDWK	0	2	0	0	0	0	0	0	2	0	2	0	0	0	0	0	0	2	0	0	0	0	0	0	0	0	0	0	0	0	0	0	0	0	0	0	0	1	0	0	0	0	0
	2761	IGHA2_HUMAN	Homo sapiens (Human)	IGHA2	UniRef50_P01877	DASGATFTWTPSSGK	2	0	0	0	0	0	0	0	2	3	0	0	0	0	0	0	0	3	2	0	0	0	0	0	0	0	2	2	0	0	0	0	0	0	0	2	0	0	0	0	0	0	0
	2761	IGHA2_HUMAN	Homo sapiens (Human)	IGHA2	UniRef50_P01877	VAAEDWK	0	2	0	0	0	0	0	0	2	0	2	0	0	0	0	0	0	2	0	0	0	0	0	0	0	0	0	0	0	0	0	0	0	0	0	0	0	1	0	0	0	0	0
	2761	IGHA2_HUMAN	Homo sapiens (Human)	IGHA2	UniRef50_P01877	SAVQGPPER	1	2	3	1	1	0	0	0	8	1	1	4	1	1	1	1	0	10	0	1	2	1	1	0	0	0	5	1	1	5	1	1	1	1	0	11	1	2	3	1	1	1	0
	2761	IGHA2_HUMAN	Homo sapiens (Human)	IGHA2	UniRef50_P01877	QEPSQGTTTFAVTSILR	1	0	0	0	0	0	0	0	1	1	0	0	0	0	0	0	0	1	0	0	0	0	0	0	0	0	0	3	0	0	0	0	0	0	0	3	3	0	0	0	0	0	0
	2761	IGHA2_HUMAN	Homo sapiens (Human)	IGHA2	UniRef50_P01877	WLQGSQELPR	0	4	2	0	0	0	0	1	7	0	1	2	0	0	0	0	0	3	0	2	1	0	0	0	0	0	3	0	1	0	0	0	0	0	1	2	0	2	0	0	0	0	0
	2761	IGHA2_HUMAN	Homo sapiens (Human)	IGHA2	UniRef50_P01877	YLTWASR	0	1	1	0	0	0	0	0	2	0	0	1	0	0	0	0	0	1	0	0	0	0	0	0	0	0	0	0	0	0	0	0	0	0	0	0	0	1	0	0	0	0	0
	2764	CRYAB_HUMAN	Homo sapiens (Human)	CRYAB	UniRef50_P02511	IPADVDPLTITSSLSSDGVLTVNGPR	1	1	2	0	0	0	0	0	4	1	1	1	0	0	0	0	0	3	1	1	0	0	0	0	0	0	2	0	1	0	0	1	1	0	0	3	0	2	0	1	0	0	0
	2764	CRYAB_HUMAN	Homo sapiens (Human)	CRYAB	UniRef50_P02511	YRIPADVDPLTITSSLSSDGVLTVNGPR	2	0	0	0	0	0	0	0	2	1	0	0	0	0	0	0	0	1	0	1	0	0	0	0	0	0	1	0	0	0	0	0	0	0	0	0	0	0	0	0	0	0	0
	2765	K1C14_HUMAN	Homo sapiens (Human)	KRT14	UniRef50_P02533	VTMQNLNDR	0	1	0	0	0	0	0	0	1	0	1	0	0	0	0	0	0	1	0	1	0	0	0	0	0	0	1	0	0	0	0	0	0	0	0	0	0	1	0	0	0	0	0
	2765	K1C14_HUMAN	Homo sapiens (Human)	KRT14	UniRef50_P02533	VLDELTLAR	0	3	0	0	0	0	0	0	3	0	0	0	0	0	0	0	0	0	0	0	0	0	0	0	0	0	0	0	2	0	0	0	0	0	0	2	0	2	0	0	0	0	0
	2765	K1C14_HUMAN	Homo sapiens (Human)	KRT14	UniRef50_P02533	LEQEIATYR	0	0	0	0	0	0	0	0	0	1	0	0	0	0	0	0	0	1	0	0	0	0	0	0	0	0	0	0	0	0	0	0	0	0	0	0	0	0	0	0	0	0	0
	2765	K1C14_HUMAN	Homo sapiens (Human)	KRT14	UniRef50_P02533	LASYLDK	0	0	0	0	0	0	0	0	0	0	1	0	0	0	0	0	0	1	0	0	0	0	0	0	0	0	0	0	0	0	0	0	0	0	0	0	0	2	0	0	0	0	0
	2765	K1C14_HUMAN	Homo sapiens (Human)	KRT14	UniRef50_P02533	EVATNSELVQSGK	0	0	0	0	0	0	0	0	0	1	0	0	0	0	0	0	0	1	0	0	0	0	0	0	0	0	0	1	0	0	0	0	0	0	0	1	1	0	0	0	0	0	0
	2765	K1C14_HUMAN	Homo sapiens (Human)	KRT14	UniRef50_P02533	APSTYGGGLSVSSSR	0	0	0	0	0	0	0	0	0	0	1	0	0	0	0	0	0	1	0	0	0	0	0	0	0	0	0	0	0	0	0	0	0	0	0	0	0	0	0	0	0	0	0
	2765	K1C14_HUMAN	Homo sapiens (Human)	KRT14	UniRef50_P02533	ALEEANADLEVK	0	0	0	0	0	0	0	0	0	2	0	0	0	0	0	0	0	2	0	0	0	0	0	0	0	0	0	0	0	0	0	0	0	0	0	0	0	0	0	0	0	0	0
	2765	K1C14_HUMAN	Homo sapiens (Human)	KRT14	UniRef50_P02533	LAADDFR	0	0	0	0	0	0	0	0	0	0	2	0	0	0	0	0	0	2	0	0	0	0	0	0	0	0	0	0	0	0	0	0	0	0	0	0	0	3	0	0	0	0	0
	2765	K1C14_HUMAN	Homo sapiens (Human)	KRT14	UniRef50_P02533	M[147.0354]SVEADIN[115.0269]GLRR	0	0	0	0	0	0	0	0	0	0	0	0	0	0	1	0	0	1	0	0	0	0	0	0	0	0	0	0	0	0	0	0	0	0	0	0	0	0	0	0	0	0	0
	2766	K2C6A_HUMAN	Homo sapiens (Human)	KRT6A	UniRef50_P02538	FASFIDK	0	1	0	0	0	0	0	0	1	0	1	1	0	0	0	0	0	2	0	1	0	0	0	0	0	0	1	0	1	0	0	0	0	0	0	1	0	1	1	0	0	0	0
	2766	K2C6A_HUMAN	Homo sapiens (Human)	KRT6A	UniRef50_P02538	AQYEEIAQR	0	0	0	0	0	0	0	0	0	0	1	0	0	0	0	0	0	1	0	0	0	0	0	0	0	0	0	0	0	0	0	0	0	0	0	0	0	0	0	0	0	0	0
	2766	K2C6A_HUMAN	Homo sapiens (Human)	KRT6A	UniRef50_P02538	GRLDSELR	0	0	0	0	0	0	0	0	0	0	0	0	0	0	0	0	1	1	0	0	0	0	0	0	0	0	0	0	0	0	0	0	0	0	0	0	0	0	0	0	0	0	0
	2766	K2C6A_HUMAN	Homo sapiens (Human)	KRT6A	UniRef50_P02538	GM[147.0354]QDLVEDFK	0	0	0	0	0	0	0	0	0	1	0	0	0	0	0	0	0	1	0	0	0	0	0	0	0	0	0	0	0	0	0	0	0	0	0	0	0	0	0	0	0	0	0
	2766	K2C6A_HUMAN	Homo sapiens (Human)	KRT6A	UniRef50_P02538	DVDAAYM[147.0354]NK	0	0	0	0	0	0	0	0	0	1	0	0	0	0	0	0	0	1	0	0	0	0	0	0	0	0	0	0	0	0	0	0	0	0	0	0	0	0	0	0	0	0	0
	2766	K2C6A_HUMAN	Homo sapiens (Human)	KRT6A	UniRef50_P02538	KLLEGEECR	0	0	0	0	0	0	0	0	0	0	0	0	0	0	0	0	0	0	0	0	0	0	0	0	0	0	0	0	0	0	0	0	0	0	0	0	0	0	0	0	0	0	0
	2766	K2C6A_HUMAN	Homo sapiens (Human)	KRT6A	UniRef50_P02538	YEELQVTAGR	0	0	0	0	0	0	0	0	0	1	0	0	0	0	0	0	0	1	0	0	0	0	0	0	0	0	0	0	0	0	0	0	0	0	0	0	0	0	0	0	0	0	0
	2766	K2C6A_HUMAN	Homo sapiens (Human)	KRT6A	UniRef50_P02538	YEDEINKR	0	0	0	0	0	1	0	0	1	0	0	0	0	0	1	0	0	1	0	0	0	0	0	0	0	0	0	0	0	0	0	0	0	0	0	0	0	0	0	0	0	0	1
	2766	K2C6A_HUMAN	Homo sapiens (Human)	KRT6A	UniRef50_P02538	QLDSIVGER	0	0	0	0	0	0	0	0	0	0	0	0	0	0	0	0	0	0	0	0	0	0	0	0	0	0	0	0	1	0	0	0	0	0	0	1	0	0	0	0	0	0	0
	2766	K2C6A_HUMAN	Homo sapiens (Human)	KRT6A	UniRef50_P02538	QEIAEIN[115.0269]R	0	0	0	0	0	0	0	0	0	0	0	0	0	0	0	0	1	1	0	0	0	0	0	0	0	0	0	0	0	0	0	0	0	0	0	0	0	0	0	0	0	0	0
	2766	K2C6A_HUMAN	Homo sapiens (Human)	KRT6A	UniRef50_P02538	LEGLEDALQK	0	0	0	0	0	0	0	0	0	1	0	0	0	0	0	0	0	1	0	0	0	0	0	0	0	0	0	0	0	0	0	0	0	0	0	0	0	0	0	0	0	0	0
	2766	K2C6A_HUMAN	Homo sapiens (Human)	KRT6A	UniRef50_P02538	NKYEDEINKR	0	0	0	0	0	0	0	2	2	0	0	0	0	0	0	0	1	1	0	0	0	0	0	0	0	2	2	0	0	0	0	0	0	0	1	1	0	0	0	0	0	0	0
	2767	SAMP_HUMAN	Homo sapiens (Human)	APCS	UniRef50_P02743	DNELLVYK	1	0	0	0	0	0	0	0	1	1	0	0	0	0	0	0	0	1	0	0	0	0	0	0	0	0	0	1	0	0	0	0	0	0	0	1	1	0	0	0	0	0	0
	2767	SAMP_HUMAN	Homo sapiens (Human)	APCS	UniRef50_P02743	VGEYSLYIGR	0	0	0	0	0	0	0	0	0	0	0	0	0	0	0	0	0	0	0	0	0	0	0	0	0	0	0	0	0	0	0	0	0	0	0	0	0	2	0	0	0	0	0
	2767	SAMP_HUMAN	Homo sapiens (Human)	APCS	UniRef50_P02743	QGYFVEAQPK	0	0	0	0	0	0	0	0	0	0	1	0	0	0	0	0	0	1	0	0	0	0	0	0	0	0	0	0	1	0	0	0	0	0	0	1	0	0	0	0	0	0	0
	2767	SAMP_HUMAN	Homo sapiens (Human)	APCS	UniRef50_P02743	AYSLFSYNTQGR	0	0	0	0	0	0	0	0	0	0	0	0	0	0	0	0	0	0	0	0	0	0	0	0	0	0	0	0	1	0	0	0	0	0	0	1	0	0	0	0	0	0	0
	2767	SAMP_HUMAN	Homo sapiens (Human)	APCS	UniRef50_P02743	AYSDLSR	0	0	0	0	0	0	0	0	0	1	0	0	0	0	0	0	0	1	0	0	0	0	0	0	0	0	0	0	1	0	0	0	0	0	0	1	1	0	0	0	0	0	0
	2767	SAMP_HUMAN	Homo sapiens (Human)	APCS	UniRef50_P02743	IVLGQEQDSYGGK	1	0	0	0	0	0	0	0	1	3	2	0	0	0	0	0	0	5	0	0	0	0	0	0	0	0	0	1	0	0	0	0	0	0	0	1	1	0	0	0	0	0	0
	2768	ALBU_HUMAN	Homo sapiens (Human)	ALB	UniRef50_P02768	KVPQVSTPTLVEVSR	0	0	0	0	0	0	0	0	0	0	0	0	0	0	0	0	0	0	0	0	0	0	0	0	0	0	0	0	0	0	0	0	0	0	0	0	0	0	0	0	0	0	0
	2768	ALBU_HUMAN	Homo sapiens (Human)	ALB	UniRef50_P02768	TYETTLEK	0	0	0	0	0	0	0	0	0	0	1	0	0	0	0	0	0	1	0	0	0	0	0	0	0	0	0	0	0	0	0	0	0	0	0	0	0	0	0	0	0	0	0
	2768	ALBU_HUMAN	Homo sapiens (Human)	ALB	UniRef50_P02768	RHPYFYAPELLFFAK	0	0	0	0	0	0	0	0	0	0	0	0	0	0	0	0	0	0	0	0	0	0	0	0	0	0	0	0	0	0	0	0	1	0	0	1	0	0	0	0	1	0	0
	2769	TFR1_HUMAN	Homo sapiens (Human)	TFRC	UniRef50_P02786	QNNGAFN[115.0269]ETLFR	3	10	13	10	10	14	12	12	84	7	9	12	13	10	13	13	13	90	2	11	9	2	14	10	14	15	77	8	11	11	9	15	10	14	12	90	6	10	13	10	15	14	13
	2769	TFR1_HUMAN	Homo sapiens (Human)	TFRC	UniRef50_P02786	QNN[115.0269]GAFNETLFR	0	0	0	0	2	0	0	0	2	1	0	0	0	2	0	0	2	5	0	0	2	2	0	2	0	0	6	1	0	2	0	0	2	0	2	7	1	2	0	0	0	0	0
	2770	TRFL_HUMAN	Homo sapiens (Human)	LTF	UniRef50_P02788	GEADAM[147.0354]SLDGGYVYTAGK	0	0	0	0	0	0	0	0	0	2	0	0	0	0	0	0	0	2	0	0	0	0	0	0	0	0	0	9	0	0	0	0	0	0	0	9	0	0	0	0	0	0	0
	2770	TRFL_HUMAN	Homo sapiens (Human)	LTF	UniRef50_P02788	GEADAMSLDGGYVYTAGK	0	0	0	0	0	0	0	0	0	0	0	0	0	0	0	0	0	0	0	0	0	0	0	0	0	0	0	3	0	0	0	0	0	0	0	3	2	0	0	0	0	0	0
	2770	TRFL_HUMAN	Homo sapiens (Human)	LTF	UniRef50_P02788	DSAIGFSR	1	0	0	0	0	0	0	0	1	2	0	0	0	0	0	0	0	2	0	0	0	0	0	0	0	0	0	0	2	0	0	0	0	1	0	3	2	0	0	0	0	0	0
	2770	TRFL_HUMAN	Homo sapiens (Human)	LTF	UniRef50_P02788	FQLFGSPSGQK	0	2	2	0	0	0	0	0	4	0	3	3	0	0	0	0	0	6	0	1	0	0	0	0	0	0	1	1	0	4	2	0	0	0	1	8	0	3	3	0	0	0	0
	2770	TRFL_HUMAN	Homo sapiens (Human)	LTF	UniRef50_P02788	YYGYTGAFR	0	1	0	0	0	0	0	0	1	0	1	0	0	0	0	0	0	1	0	0	0	0	0	0	0	0	0	0	3	0	0	0	0	0	0	3	0	2	0	0	0	0	0
	2770	TRFL_HUMAN	Homo sapiens (Human)	LTF	UniRef50_P02788	YLGPQYVAGITNLKK	0	0	0	0	0	0	0	0	0	0	0	0	0	0	0	2	0	2	0	0	0	0	0	0	0	0	0	0	0	0	0	0	0	0	0	0	0	0	0	0	0	0	4
	2770	TRFL_HUMAN	Homo sapiens (Human)	LTF	UniRef50_P02788	YLGPQYVAGITNLK	0	0	0	0	0	0	0	0	0	0	0	0	0	0	0	0	0	0	0	0	0	0	0	0	0	0	0	0	0	0	0	0	0	0	0	0	0	0	0	0	0	0	0
	2770	TRFL_HUMAN	Homo sapiens (Human)	LTF	UniRef50_P02788	CVPNSNER	0	0	0	0	0	0	0	0	0	0	0	0	0	0	0	0	0	0	0	0	0	0	0	0	0	0	0	0	0	0	0	0	0	0	0	0	2	0	0	0	0	0	0
	2770	TRFL_HUMAN	Homo sapiens (Human)	LTF	UniRef50_P02788	ESTVFEDLSDEAER	1	0	0	0	0	0	0	0	1	1	0	0	0	0	0	0	0	1	0	0	0	0	0	0	0	0	0	2	0	0	0	0	0	0	0	2	1	0	0	0	0	0	0
	2770	TRFL_HUMAN	Homo sapiens (Human)	LTF	UniRef50_P02788	DVTVLQNTDGN[115.0269]NNEAWAK	0	0	0	0	0	0	0	0	0	0	0	0	0	0	0	0	0	0	0	0	0	0	0	0	0	0	0	0	0	0	0	0	0	0	0	0	0	0	0	0	0	0	0
	2770	TRFL_HUMAN	Homo sapiens (Human)	LTF	UniRef50_P02788	DVTVLQNTDGNN[115.0269]NEAWAK	2	0	0	0	0	0	0	0	2	0	0	0	0	0	0	0	0	0	0	0	0	0	0	0	0	0	0	1	0	0	0	0	0	0	0	1	0	0	0	0	0	0	0
	2770	TRFL_HUMAN	Homo sapiens (Human)	LTF	UniRef50_P02788	DVTVLQNTDGNNNEAWAK	1	0	0	0	0	0	0	0	1	1	0	0	0	0	0	0	0	1	0	0	0	0	0	0	0	0	0	0	0	0	0	0	0	0	0	0	0	0	0	0	0	0	0
	2770	TRFL_HUMAN	Homo sapiens (Human)	LTF	UniRef50_P02788	SDTSLTWNSVK	1	1	0	0	0	0	0	0	2	1	0	0	0	0	0	0	0	1	0	0	0	0	0	0	0	0	0	1	2	0	0	0	0	0	0	3	0	2	0	0	0	0	0
	2770	TRFL_HUMAN	Homo sapiens (Human)	LTF	UniRef50_P02788	KGGSFQLN[115.0269]ELQGLK	0	0	0	0	0	0	0	0	0	0	0	0	0	0	0	0	2	2	0	0	0	0	0	0	0	0	0	0	0	0	0	0	0	0	0	0	0	0	0	0	0	0	0
	2770	TRFL_HUMAN	Homo sapiens (Human)	LTF	UniRef50_P02788	KGGSFQLNELQGLK	0	0	0	0	0	0	0	2	2	0	0	0	0	0	0	0	2	2	0	0	0	0	0	0	0	0	0	0	0	0	0	0	0	0	4	4	0	0	0	0	0	0	0
	2770	TRFL_HUMAN	Homo sapiens (Human)	LTF	UniRef50_P02788	RSDTSLTWN[115.0269]SVK	0	0	0	0	0	0	0	0	0	0	0	0	0	0	0	1	0	1	0	0	0	0	0	0	0	0	0	0	0	0	0	0	0	0	0	0	0	0	0	0	0	0	0
	2770	TRFL_HUMAN	Homo sapiens (Human)	LTF	UniRef50_P02788	RSDTSLTWNSVK	0	0	0	0	0	0	0	0	0	0	0	0	0	0	0	0	1	1	0	0	0	0	0	0	0	0	0	0	0	0	0	0	0	0	2	2	0	0	0	0	0	0	0
	2770	TRFL_HUMAN	Homo sapiens (Human)	LTF	UniRef50_P02788	DGAGDVAFIR	1	0	0	0	0	0	0	0	1	4	0	0	0	0	0	0	0	4	0	0	0	0	0	0	0	0	0	7	0	0	0	0	0	0	0	7	2	1	0	0	0	0	1
	2770	TRFL_HUMAN	Homo sapiens (Human)	LTF	UniRef50_P02788	THYYAVAVVK	0	0	0	0	0	0	0	0	0	0	0	0	0	0	0	0	3	3	0	0	0	0	0	0	0	0	0	0	0	0	0	0	0	0	6	6	0	0	0	0	0	0	0
	2770	TRFL_HUMAN	Homo sapiens (Human)	LTF	UniRef50_P02788	VPSHAVVAR	0	0	0	0	0	0	0	1	1	0	0	0	0	0	0	0	1	1	0	0	0	0	0	0	0	0	0	0	0	0	0	0	0	0	1	1	0	0	0	0	0	0	0
	2770	TRFL_HUMAN	Homo sapiens (Human)	LTF	UniRef50_P02788	LKQVLLHQQAK	0	0	0	0	0	0	0	2	2	0	0	0	0	0	0	0	5	5	0	0	0	0	0	0	0	0	0	0	0	0	0	0	0	0	4	4	0	0	0	0	0	0	0
	2770	TRFL_HUMAN	Homo sapiens (Human)	LTF	UniRef50_P02788	RKPVTEAR	0	0	0	0	0	0	0	0	0	0	0	0	0	0	0	0	0	0	0	0	0	0	0	0	0	0	0	0	0	0	0	0	0	0	0	0	0	0	0	0	0	0	0
	2770	TRFL_HUMAN	Homo sapiens (Human)	LTF	UniRef50_P02788	QVLLHQQAK	0	0	0	0	0	0	0	1	1	0	0	0	0	0	0	0	1	1	0	0	0	0	0	0	0	0	0	0	0	0	0	0	0	0	2	2	0	0	0	0	0	0	0
	2770	TRFL_HUMAN	Homo sapiens (Human)	LTF	UniRef50_P02788	LRPVAAEVYGTER	0	0	0	0	0	0	0	1	1	0	0	0	0	0	0	0	2	2	0	0	0	0	0	0	0	0	0	0	0	0	0	0	0	0	4	4	0	0	0	0	0	0	0
	2770	TRFL_HUMAN	Homo sapiens (Human)	LTF	UniRef50_P02788	THYYAVAVVKK	0	0	0	0	0	0	0	0	0	0	0	0	0	0	0	0	0	0	0	0	0	0	0	0	0	0	0	0	0	0	0	0	0	0	2	2	0	0	0	0	0	0	0
	2770	TRFL_HUMAN	Homo sapiens (Human)	LTF	UniRef50_P02788	KSEEEVAAR	0	0	0	0	0	0	1	0	1	0	0	0	0	0	0	1	1	2	0	0	0	0	0	0	0	0	0	0	0	0	0	0	0	1	1	2	0	0	0	0	0	0	1
	2770	TRFL_HUMAN	Homo sapiens (Human)	LTF	UniRef50_P02788	EDAIWNLLR	0	0	0	0	0	0	0	0	0	1	0	0	0	0	0	0	0	1	0	0	0	0	0	0	0	0	0	0	1	0	0	0	0	0	0	1	0	0	0	0	0	0	0
	2770	TRFL_HUMAN	Homo sapiens (Human)	LTF	UniRef50_P02788	GGSFQLN[115.0269]ELQGLK	0	0	0	0	0	0	0	0	0	0	0	0	0	0	0	0	0	0	0	0	0	0	0	0	0	0	0	0	0	0	0	0	0	0	0	0	0	0	0	0	0	0	0
	2770	TRFL_HUMAN	Homo sapiens (Human)	LTF	UniRef50_P02788	GGSFQLNELQGLK	0	1	0	0	0	0	0	0	1	0	1	0	0	0	0	0	0	1	0	0	0	0	0	0	0	0	0	0	0	0	0	0	0	0	0	0	0	3	0	0	0	0	0
	2770	TRFL_HUMAN	Homo sapiens (Human)	LTF	UniRef50_P02788	DVTVLQNTDGN[115.0269]NN[115.0269]EAWAK	0	0	0	0	0	0	0	0	0	0	0	0	0	0	0	0	0	0	0	0	0	0	0	0	0	0	0	3	0	0	0	0	0	0	0	3	3	0	0	0	0	0	0
	2770	TRFL_HUMAN	Homo sapiens (Human)	LTF	UniRef50_P02788	SEEEVAAR	0	0	0	0	0	0	0	0	0	1	0	0	0	0	0	0	0	1	0	0	0	0	0	0	0	0	0	0	1	0	0	0	0	0	0	1	1	1	0	0	0	0	0
	2770	TRFL_HUMAN	Homo sapiens (Human)	LTF	UniRef50_P02788	SDTSLTWN[115.0269]SVK	0	0	0	0	0	0	0	0	0	1	0	0	0	0	0	0	0	1	0	0	0	0	0	0	0	0	0	1	2	0	0	0	0	0	0	3	1	0	0	0	0	0	0
	2771	FRIL_HUMAN	Homo sapiens (Human)	FTL	UniRef50_P02792	M[147.0354]GDHLTNLHR	0	0	0	0	0	0	0	0	0	0	0	0	0	0	0	0	1	1	0	0	0	0	0	0	0	2	2	0	0	0	0	0	0	0	1	1	0	0	0	0	0	0	0
	2771	FRIL_HUMAN	Homo sapiens (Human)	FTL	UniRef50_P02792	ALFQDIK	0	1	0	0	0	0	0	0	1	0	0	1	0	0	0	0	0	1	0	1	0	0	0	0	0	0	1	0	1	1	0	0	0	0	0	2	0	1	1	0	0	0	0
	2771	FRIL_HUMAN	Homo sapiens (Human)	FTL	UniRef50_P02792	KLNQALLDLHALGSAR	0	0	0	0	0	0	0	0	0	0	0	0	0	0	0	0	0	0	0	0	0	0	0	0	0	0	0	0	0	0	0	0	0	0	1	1	0	0	0	0	0	0	0
	2772	FRIH_HUMAN	Homo sapiens (Human)	FTH1	UniRef50_P02794	QNYHQDSEAAINR	0	0	0	0	0	0	1	0	1	0	0	0	0	0	0	3	0	3	0	0	0	0	0	0	3	0	3	0	0	0	0	0	0	1	0	1	0	0	0	0	0	0	1
	2772	FRIH_HUMAN	Homo sapiens (Human)	FTH1	UniRef50_P02794	N[115.0269]VNQSLLELHK	6	8	9	10	10	11	10	1	65	5	6	13	16	7	13	11	12	83	5	7	8	11	11	16	11	12	81	9	9	11	12	13	2	13	12	81	7	7	12	11	15	23	11
	2772	FRIH_HUMAN	Homo sapiens (Human)	FTH1	UniRef50_P02794	NVN[115.0269]QSLLELHK	1	5	6	8	8	6	7	19	60	0	0	7	7	7	7	9	7	44	2	5	6	7	8	8	9	8	53	1	5	8	6	9	21	7	8	65	1	5	6	8	7	0	8
	2772	FRIH_HUMAN	Homo sapiens (Human)	FTH1	UniRef50_P02794	YFLHQSHEER	0	0	0	0	0	0	0	3	3	0	0	0	0	0	0	0	2	2	0	0	0	0	0	0	0	0	0	0	0	0	0	0	0	0	3	3	0	0	0	0	0	0	0
	2772	FRIH_HUMAN	Homo sapiens (Human)	FTH1	UniRef50_P02794	N[115.0269]VN[115.0269]QSLLELHK	0	0	0	0	0	0	0	0	0	0	0	0	0	1	0	0	0	1	0	0	0	1	0	0	0	0	1	0	0	0	0	0	0	0	0	0	0	0	0	1	2	0	0
	2772	FRIH_HUMAN	Homo sapiens (Human)	FTH1	UniRef50_P02794	NVNQSLLELHK	0	0	0	0	0	0	2	0	2	0	0	0	0	0	0	1	0	1	0	0	0	0	0	0	1	0	1	0	0	0	0	0	0	1	0	1	0	0	0	0	0	0	1
	2772	FRIH_HUMAN	Homo sapiens (Human)	FTH1	UniRef50_P02794	ELGDHVTNLR	0	0	0	0	0	0	0	0	0	0	0	0	0	0	0	0	0	0	0	0	0	0	0	0	0	0	0	0	0	0	0	0	0	1	0	1	0	0	0	0	0	0	1
	2773	SMR3B_HUMAN	Homo sapiens (Human)	SMR3B	UniRef50_P02814	IPPPPPAPYGPGIFPPPPPQP	0	0	0	0	0	0	0	0	0	0	0	0	0	0	0	0	0	0	0	0	0	0	0	0	0	0	0	0	0	0	0	0	0	0	0	0	0	0	0	0	0	0	0
	2782	PA21B_HUMAN	Homo sapiens (Human)	PLA2G1B	UniRef50_P04054	AVWQFR	0	0	2	2	1	0	0	0	5	0	0	2	2	1	0	0	0	5	0	0	1	3	1	0	0	0	5	0	0	0	1	0	0	0	0	1	0	0	0	1	0	0	0
	2782	PA21B_HUMAN	Homo sapiens (Human)	PLA2G1B	UniRef50_P04054	NAAICFSK	0	0	0	0	0	0	0	0	0	0	0	0	0	0	0	0	0	0	0	0	0	0	0	0	0	0	0	0	0	0	0	0	0	0	0	0	1	0	0	0	0	0	0
	2783	ANXA1_HUMAN	Homo sapiens (Human)	ANXA1	UniRef50_P04083	NALLSLAK	0	0	1	0	0	0	0	0	1	0	0	0	0	0	0	0	0	0	0	0	0	0	0	0	0	0	0	0	0	0	0	0	0	0	0	0	0	0	0	0	0	0	0
	2783	ANXA1_HUMAN	Homo sapiens (Human)	ANXA1	UniRef50_P04083	SEDFGVNEDLADSDAR	1	0	0	0	0	0	0	0	1	0	0	0	0	0	0	0	0	0	0	0	0	0	0	0	0	0	0	0	0	0	0	0	0	0	0	0	0	0	0	0	0	0	0
	2783	ANXA1_HUMAN	Homo sapiens (Human)	ANXA1	UniRef50_P04083	TPAQFDADELR	0	1	0	0	0	0	0	0	1	0	0	0	0	0	0	0	0	0	0	0	0	0	0	0	0	0	0	0	0	0	0	0	0	0	0	0	0	0	0	0	0	0	0
	2783	ANXA1_HUMAN	Homo sapiens (Human)	ANXA1	UniRef50_P04083	DITSDTSGDFR	1	0	0	0	0	0	0	0	1	0	0	0	0	0	0	0	0	0	0	0	0	0	0	0	0	0	0	0	0	0	0	0	0	0	0	0	0	0	0	0	0	0	0
	2784	APOB_HUMAN	Homo sapiens (Human)	APOB	UniRef50_P04114	LTLDIQN[115.0269]K	0	2	0	0	0	0	0	0	2	0	0	0	0	0	0	0	0	0	0	0	0	0	0	0	0	0	0	0	2	0	0	0	0	0	0	2	0	0	0	0	0	0	0
	2784	APOB_HUMAN	Homo sapiens (Human)	APOB	UniRef50_P04114	HIN[115.0269]IDQFVR	0	0	0	0	0	0	0	0	0	0	0	0	0	0	0	0	0	0	0	0	0	0	0	0	0	0	0	0	0	0	0	0	0	1	0	1	0	0	0	0	0	0	0
	2784	APOB_HUMAN	Homo sapiens (Human)	APOB	UniRef50_P04114	INNQLTLDSNTK	0	0	0	0	0	0	0	0	0	0	0	0	0	0	0	0	0	0	0	0	0	0	0	0	0	0	0	0	0	0	0	0	0	0	0	0	0	0	0	0	0	0	0
	2784	APOB_HUMAN	Homo sapiens (Human)	APOB	UniRef50_P04114	FIIPSPK	0	0	0	0	0	0	0	0	0	0	0	0	0	0	0	0	0	0	0	0	0	0	0	0	0	0	0	0	0	0	0	0	0	0	0	0	0	0	0	0	0	0	0
	2785	COL_HUMAN	Homo sapiens (Human)	CLPS	UniRef50_P04118	TLYGIYYK	0	1	0	0	0	0	0	0	1	0	2	0	0	0	0	0	0	2	0	0	0	0	0	0	0	0	0	0	3	0	0	0	0	0	0	3	0	2	0	0	0	0	0
	2786	SODM_HUMAN	Homo sapiens (Human)	SOD2	UniRef50_P04179	HHAAYVNNLNVTEEK	0	0	0	0	0	0	0	0	0	0	0	0	0	0	0	0	0	0	0	0	0	0	0	0	0	0	0	0	0	0	0	0	0	0	0	0	0	0	0	0	0	0	0
	2788	K2C6B_HUMAN	Homo sapiens (Human)	KRT6B	UniRef50_P04259	YEELQITAGR	0	0	0	0	0	0	0	0	0	1	0	0	0	0	0	0	0	1	1	0	0	0	0	0	0	0	1	0	0	0	0	0	0	0	0	0	0	0	0	0	0	0	0
	2788	K2C6B_HUMAN	Homo sapiens (Human)	KRT6B	UniRef50_P04259	KLLEGEECR	0	0	0	0	0	0	0	0	0	0	0	0	0	0	0	0	0	0	0	0	0	0	0	0	0	0	0	0	0	0	0	0	0	0	0	0	0	0	0	0	0	0	0
	2788	K2C6B_HUMAN	Homo sapiens (Human)	KRT6B	UniRef50_P04259	YEDEINKR	0	0	0	0	0	1	0	0	1	0	0	0	0	0	1	0	0	1	0	0	0	0	0	0	0	0	0	0	0	0	0	0	0	0	0	0	0	0	0	0	0	0	1
	2788	K2C6B_HUMAN	Homo sapiens (Human)	KRT6B	UniRef50_P04259	QEIAEIN[115.0269]R	0	0	0	0	0	0	0	0	0	0	0	0	0	0	0	0	1	1	0	0	0	0	0	0	0	0	0	0	0	0	0	0	0	0	0	0	0	0	0	0	0	0	0
	2788	K2C6B_HUMAN	Homo sapiens (Human)	KRT6B	UniRef50_P04259	LEGLEDALQK	0	0	0	0	0	0	0	0	0	1	0	0	0	0	0	0	0	1	0	0	0	0	0	0	0	0	0	0	0	0	0	0	0	0	0	0	0	0	0	0	0	0	0
	2788	K2C6B_HUMAN	Homo sapiens (Human)	KRT6B	UniRef50_P04259	NKYEDEINKR	0	0	0	0	0	0	0	2	2	0	0	0	0	0	0	0	1	1	0	0	0	0	0	0	0	2	2	0	0	0	0	0	0	0	1	1	0	0	0	0	0	0	0
	2788	K2C6B_HUMAN	Homo sapiens (Human)	KRT6B	UniRef50_P04259	FASFIDK	0	1	0	0	0	0	0	0	1	0	1	1	0	0	0	0	0	2	0	1	0	0	0	0	0	0	1	0	1	0	0	0	0	0	0	1	0	1	1	0	0	0	0
	2788	K2C6B_HUMAN	Homo sapiens (Human)	KRT6B	UniRef50_P04259	AQYEEIAQR	0	0	0	0	0	0	0	0	0	0	1	0	0	0	0	0	0	1	0	0	0	0	0	0	0	0	0	0	0	0	0	0	0	0	0	0	0	0	0	0	0	0	0
	2788	K2C6B_HUMAN	Homo sapiens (Human)	KRT6B	UniRef50_P04259	GRLDSELR	0	0	0	0	0	0	0	0	0	0	0	0	0	0	0	0	1	1	0	0	0	0	0	0	0	0	0	0	0	0	0	0	0	0	0	0	0	0	0	0	0	0	0
	2788	K2C6B_HUMAN	Homo sapiens (Human)	KRT6B	UniRef50_P04259	DVDAAYM[147.0354]NK	0	0	0	0	0	0	0	0	0	1	0	0	0	0	0	0	0	1	0	0	0	0	0	0	0	0	0	0	0	0	0	0	0	0	0	0	0	0	0	0	0	0	0
	2789	K22O_HUMAN	Homo sapiens (Human)	KRT76	UniRef50_P04264	FASFIDK	0	1	0	0	0	0	0	0	1	0	1	1	0	0	0	0	0	2	0	1	0	0	0	0	0	0	1	0	1	0	0	0	0	0	0	1	0	1	1	0	0	0	0
	2789	K22O_HUMAN	Homo sapiens (Human)	KRT76	UniRef50_P04264	AQYEEIAQR	0	0	0	0	0	0	0	0	0	0	1	0	0	0	0	0	0	1	0	0	0	0	0	0	0	0	0	0	0	0	0	0	0	0	0	0	0	0	0	0	0	0	0
	2789	K22O_HUMAN	Homo sapiens (Human)	KRT76	UniRef50_P04264	SKSEAEALYQTK	0	0	0	0	0	0	0	0	0	0	0	0	0	0	0	1	0	1	0	0	0	0	0	0	0	0	0	0	0	0	0	0	0	0	0	0	0	0	0	0	0	0	0
	2789	K22O_HUMAN	Homo sapiens (Human)	KRT76	UniRef50_P04264	KYEDEINKR	0	0	0	0	0	0	0	0	0	0	0	0	0	0	0	0	1	1	0	0	0	0	0	0	0	0	0	0	0	0	0	0	0	0	0	0	0	0	0	0	0	0	0
	2789	K22O_HUMAN	Homo sapiens (Human)	KRT76	UniRef50_P04264	KLLEGEECR	0	0	0	0	0	0	0	0	0	0	0	0	0	0	0	0	0	0	0	0	0	0	0	0	0	0	0	0	0	0	0	0	0	0	0	0	0	0	0	0	0	0	0
	2789	K22O_HUMAN	Homo sapiens (Human)	KRT76	UniRef50_P04264	LRAEIEN[115.0269]VKK	0	0	0	0	0	0	0	0	0	0	0	0	0	0	0	1	0	1	0	0	0	0	0	0	0	0	0	0	0	0	0	0	0	0	0	0	0	0	0	0	0	0	0
	2789	K22O_HUMAN	Homo sapiens (Human)	KRT76	UniRef50_P04264	YEDEINKR	0	0	0	0	0	1	0	0	1	0	0	0	0	0	1	0	0	1	0	0	0	0	0	0	0	0	0	0	0	0	0	0	0	0	0	0	0	0	0	0	0	0	1
	2789	K22O_HUMAN	Homo sapiens (Human)	KRT76	UniRef50_P04264	LQDLQTALQK	0	0	0	0	0	0	0	0	0	0	2	0	0	0	0	0	0	2	0	0	0	0	0	0	0	0	0	0	0	0	0	0	0	0	0	0	0	0	0	0	0	0	0
	2789	K22O_HUMAN	Homo sapiens (Human)	KRT76	UniRef50_P04264	TAAENEFVGLKK	0	0	0	0	0	0	0	0	0	0	0	0	0	0	0	2	0	2	0	0	0	0	0	0	0	0	0	0	0	0	0	0	0	0	0	0	0	0	0	0	0	0	0
	2789	K22O_HUMAN	Homo sapiens (Human)	KRT76	UniRef50_P04264	LGELQTTAGR	0	0	0	0	0	0	0	0	0	0	2	0	0	0	0	0	0	2	0	0	0	0	0	0	0	0	0	0	0	0	0	0	0	0	0	0	0	0	0	0	0	0	0
	2789	K22E_HUMAN	Homo sapiens (Human)	KRT2	UniRef50_P04264	FASFIDK	0	1	0	0	0	0	0	0	1	0	1	1	0	0	0	0	0	2	0	1	0	0	0	0	0	0	1	0	1	0	0	0	0	0	0	1	0	1	1	0	0	0	0
	2789	K22E_HUMAN	Homo sapiens (Human)	KRT2	UniRef50_P04264	HGGGGGGFGGGGFGSR	0	0	0	0	0	0	0	0	0	0	0	0	0	0	0	0	1	1	0	0	0	0	0	0	0	1	1	0	0	0	0	0	0	0	0	0	0	0	0	0	0	0	0
	2789	K22E_HUMAN	Homo sapiens (Human)	KRT2	UniRef50_P04264	AQYEEIAQR	0	0	0	0	0	0	0	0	0	0	1	0	0	0	0	0	0	1	0	0	0	0	0	0	0	0	0	0	0	0	0	0	0	0	0	0	0	0	0	0	0	0	0
	2789	K22E_HUMAN	Homo sapiens (Human)	KRT2	UniRef50_P04264	GGSISGGGYGSGGGK	0	0	0	0	0	0	0	0	0	0	1	0	0	0	0	0	0	1	0	0	0	0	0	0	0	0	0	0	0	0	0	0	0	0	0	0	0	1	0	0	0	0	0
	2789	K22E_HUMAN	Homo sapiens (Human)	KRT2	UniRef50_P04264	GFSSGSAVVSGGSR	0	0	0	0	0	0	0	0	0	0	1	0	0	0	0	0	0	1	0	1	0	0	0	0	0	0	1	0	0	0	0	0	0	0	0	0	0	0	0	0	0	0	0
	2789	K22E_HUMAN	Homo sapiens (Human)	KRT2	UniRef50_P04264	IEISELNR	0	0	0	0	0	0	0	0	0	0	1	0	0	0	0	0	0	1	0	0	0	0	0	0	0	0	0	0	1	0	0	0	0	0	0	1	0	1	0	0	0	0	0
	2789	K22E_HUMAN	Homo sapiens (Human)	KRT2	UniRef50_P04264	FLEQQNQVLQTK	0	1	0	0	0	0	0	0	1	0	0	0	0	0	0	0	0	0	0	0	0	0	0	0	0	0	0	0	1	0	0	0	0	0	0	1	0	2	0	0	0	0	0
	2789	K22E_HUMAN	Homo sapiens (Human)	KRT2	UniRef50_P04264	SKEEAEALYHSK	0	0	0	0	0	0	0	0	0	0	0	0	0	0	0	0	0	0	0	0	0	0	0	0	0	0	0	0	0	0	0	0	0	0	0	0	0	0	0	0	0	0	0
	2789	K22E_HUMAN	Homo sapiens (Human)	KRT2	UniRef50_P04264	KYEDEINKR	0	0	0	0	0	0	0	0	0	0	0	0	0	0	0	0	1	1	0	0	0	0	0	0	0	0	0	0	0	0	0	0	0	0	0	0	0	0	0	0	0	0	0
	2789	K22E_HUMAN	Homo sapiens (Human)	KRT2	UniRef50_P04264	KLLEGEECR	0	0	0	0	0	0	0	0	0	0	0	0	0	0	0	0	0	0	0	0	0	0	0	0	0	0	0	0	0	0	0	0	0	0	0	0	0	0	0	0	0	0	0
	2789	K22E_HUMAN	Homo sapiens (Human)	KRT2	UniRef50_P04264	YEDEINKR	0	0	0	0	0	1	0	0	1	0	0	0	0	0	1	0	0	1	0	0	0	0	0	0	0	0	0	0	0	0	0	0	0	0	0	0	0	0	0	0	0	0	1
	2789	K22E_HUMAN	Homo sapiens (Human)	KRT2	UniRef50_P04264	TAAENDFVTLK	0	0	0	0	0	0	0	0	0	0	0	0	0	0	0	0	0	0	0	0	0	0	0	0	0	0	0	0	0	0	0	0	0	0	0	0	0	1	0	0	0	0	0
	2789	K22E_HUMAN	Homo sapiens (Human)	KRT2	UniRef50_P04264	SLVGLGGTK	0	0	0	0	0	0	0	0	0	0	0	0	0	0	0	0	0	0	0	0	0	0	0	0	0	0	0	0	0	1	0	0	0	0	0	1	0	2	1	0	0	0	0
	2789	K2C1_HUMAN	Homo sapiens (Human)	KRT1	UniRef50_P04264	NM[147.0354]QDM[147.0354]VEDYR	0	0	0	0	0	0	0	0	0	1	0	0	0	0	0	0	0	1	0	0	0	0	0	0	0	0	0	0	2	0	0	0	0	0	0	2	1	2	0	0	0	0	0
	2789	K2C1_HUMAN	Homo sapiens (Human)	KRT1	UniRef50_P04264	NKYEDEINKR	0	0	0	0	0	0	0	2	2	0	0	0	0	0	0	0	1	1	0	0	0	0	0	0	0	2	2	0	0	0	0	0	0	0	1	1	0	0	0	0	0	0	0
	2789	K2C1_HUMAN	Homo sapiens (Human)	KRT1	UniRef50_P04264	SLVNLGGSK	0	0	0	0	0	0	0	0	0	0	4	4	0	0	0	0	0	8	0	0	0	0	0	0	0	0	0	0	0	0	0	0	0	0	0	0	0	0	0	0	0	0	0
	2789	K2C1_HUMAN	Homo sapiens (Human)	KRT1	UniRef50_P04264	AQYEDIAQK	0	0	0	0	0	0	0	0	0	1	2	0	0	0	0	0	0	3	0	0	0	0	0	0	0	0	0	0	1	0	0	0	0	0	0	1	0	0	0	0	0	0	0
	2789	K2C1_HUMAN	Homo sapiens (Human)	KRT1	UniRef50_P04264	DYQELM[147.0354]NTK	0	0	0	0	0	0	0	0	0	1	0	0	0	0	0	0	0	1	0	0	0	0	0	0	0	0	0	0	0	0	0	0	0	0	0	0	1	0	0	0	0	0	0
	2789	K2C1_HUMAN	Homo sapiens (Human)	KRT1	UniRef50_P04264	DVDGAYM[147.0354]TK	0	0	0	0	0	0	0	0	0	1	0	0	0	0	0	0	0	1	0	0	0	0	0	0	0	0	0	0	0	0	0	0	0	0	0	0	0	0	0	0	0	0	0
	2789	K2C1_HUMAN	Homo sapiens (Human)	KRT1	UniRef50_P04264	IEISELNR	0	0	0	0	0	0	0	0	0	0	1	0	0	0	0	0	0	1	0	0	0	0	0	0	0	0	0	0	1	0	0	0	0	0	0	1	0	1	0	0	0	0	0
	2789	K2C1_HUMAN	Homo sapiens (Human)	KRT1	UniRef50_P04264	AEAESLYQSK	0	0	0	0	0	0	0	0	0	1	0	0	0	0	0	0	0	1	0	0	0	0	0	0	0	0	0	0	0	0	0	0	0	0	0	0	0	0	0	0	0	0	0
	2789	K2C1_HUMAN	Homo sapiens (Human)	KRT1	UniRef50_P04264	FLEQQNQVLQTK	0	1	0	0	0	0	0	0	1	0	0	0	0	0	0	0	0	0	0	0	0	0	0	0	0	0	0	0	1	0	0	0	0	0	0	1	0	2	0	0	0	0	0
	2789	K2C1_HUMAN	Homo sapiens (Human)	KRT1	UniRef50_P04264	SKAEAESLYQSK	0	0	0	0	0	0	0	0	0	0	0	0	0	0	0	2	1	3	0	0	0	0	0	0	1	0	1	0	0	0	0	0	0	0	0	0	0	0	0	0	0	0	1
	2789	K2C1_HUMAN	Homo sapiens (Human)	KRT1	UniRef50_P04264	SISISVAR	0	0	0	0	0	0	0	0	0	0	0	1	0	0	0	0	0	1	0	0	1	0	0	0	0	0	1	0	0	0	0	0	0	0	0	0	0	1	1	0	0	0	0
	2789	K2C1_HUMAN	Homo sapiens (Human)	KRT1	UniRef50_P04264	KQISNLQQSISDAEQR	0	0	0	0	0	0	0	0	0	0	0	0	0	0	0	0	0	0	0	0	0	0	0	0	0	0	0	0	0	0	0	0	0	0	1	1	0	0	0	0	0	0	0
	2789	K2C1_HUMAN	Homo sapiens (Human)	KRT1	UniRef50_P04264	TNAENEFVTIKK	0	0	0	0	0	0	0	0	0	0	0	0	0	0	0	1	0	1	0	0	0	0	0	0	0	0	0	0	0	0	0	0	0	0	0	0	0	0	0	0	0	0	0
	2789	K2C1_HUMAN	Homo sapiens (Human)	KRT1	UniRef50_P04264	TNAENEFVTIK	0	0	0	0	0	0	0	0	0	0	0	0	0	0	0	0	0	0	0	1	0	0	0	0	0	0	1	0	0	0	0	0	0	0	0	0	0	0	0	0	0	0	0
	2789	K2C1_HUMAN	Homo sapiens (Human)	KRT1	UniRef50_P04264	YEELQITAGR	0	0	0	0	0	0	0	0	0	1	0	0	0	0	0	0	0	1	1	0	0	0	0	0	0	0	1	0	0	0	0	0	0	0	0	0	0	0	0	0	0	0	0
	2789	K2C1_HUMAN	Homo sapiens (Human)	KRT1	UniRef50_P04264	YEDEINKR	0	0	0	0	0	1	0	0	1	0	0	0	0	0	1	0	0	1	0	0	0	0	0	0	0	0	0	0	0	0	0	0	0	0	0	0	0	0	0	0	0	0	1
	2789	K2C1_HUMAN	Homo sapiens (Human)	KRT1	UniRef50_P04264	TLLEGEESR	0	0	0	0	0	0	0	0	0	0	1	0	0	0	0	0	0	1	0	0	0	0	0	0	0	0	0	0	1	0	0	0	0	0	0	1	0	1	0	0	0	0	0
	2789	K2C1_HUMAN	Homo sapiens (Human)	KRT1	UniRef50_P04264	QISNLQQSISDAEQR	0	0	0	0	0	0	0	0	0	0	0	0	0	0	0	0	0	0	0	0	0	0	0	0	0	0	0	0	0	0	0	0	0	0	0	0	0	1	0	0	0	0	0
	2790	AMY1_HUMAN	Homo sapiens (Human)	AMY1A	UniRef50_P04745	SGNEDEFR	0	0	0	0	0	0	0	0	0	0	1	0	0	0	0	0	0	1	0	1	0	0	0	0	0	0	1	0	1	0	0	0	0	0	0	1	0	1	0	0	0	0	0
	2790	AMY1_HUMAN	Homo sapiens (Human)	AMY1A	UniRef50_P04745	LSGLLDLALGK	0	1	0	0	0	0	0	0	1	0	0	0	0	0	0	0	0	0	0	0	0	0	0	0	0	0	0	0	1	0	0	0	0	0	0	1	0	0	0	0	0	0	0
	2790	AMY1_HUMAN	Homo sapiens (Human)	AMY1A	UniRef50_P04745	TGSGDIEN[115.0269]YN[115.0269]DATQVR	0	0	0	0	0	0	0	0	0	0	0	0	0	0	0	0	0	0	0	0	0	0	0	0	0	0	0	0	0	0	0	0	0	0	0	0	0	0	0	0	0	0	0
	2790	AMY1_HUMAN	Homo sapiens (Human)	AMY1A	UniRef50_P04745	TGSGDIENYN[115.0269]DATQVR	0	0	0	0	0	0	0	0	0	0	0	0	0	0	0	0	0	0	0	0	0	0	0	0	0	0	0	0	0	0	0	0	0	0	0	0	0	0	0	0	0	0	0
	2790	AMY1_HUMAN	Homo sapiens (Human)	AMY1A	UniRef50_P04745	TGSGDIENYNDATQVR	1	0	0	0	0	0	0	0	1	3	0	0	0	0	0	0	0	3	1	0	0	0	0	0	0	0	1	3	0	0	0	0	0	0	0	3	2	0	0	0	0	0	0
	2790	AMY1_HUMAN	Homo sapiens (Human)	AMY1A	UniRef50_P04745	SSDYFGN[115.0269]GR	0	0	0	0	0	0	0	0	0	1	0	0	0	0	0	0	0	1	0	0	0	0	0	0	0	0	0	1	0	0	0	0	0	0	0	1	0	0	0	0	0	0	0
	2790	AMY1_HUMAN	Homo sapiens (Human)	AMY1A	UniRef50_P04745	YQPVSYK	0	0	0	0	0	0	0	0	0	0	1	0	0	0	0	0	0	1	0	0	0	0	0	0	0	0	0	0	1	0	0	0	0	0	0	1	0	0	0	0	0	0	0
	2790	AMY1_HUMAN	Homo sapiens (Human)	AMY1A	UniRef50_P04745	HM[147.0354]WPGDIK	0	0	0	0	0	0	0	0	0	0	0	0	0	0	0	0	0	0	0	0	0	0	0	0	0	2	2	0	0	0	0	0	0	0	0	0	0	0	0	0	0	0	0
	2790	AMY1_HUMAN	Homo sapiens (Human)	AMY1A	UniRef50_P04745	IYVSDDGK	2	0	0	0	0	0	0	0	2	3	0	0	0	0	0	0	0	3	4	0	0	0	0	0	0	0	4	0	2	0	0	0	0	0	0	2	2	0	0	0	0	0	0
	2790	AMY1_HUMAN	Homo sapiens (Human)	AMY1A	UniRef50_P04745	ALVFVDNHDNQR	0	0	0	0	0	0	2	0	2	0	0	0	0	0	0	2	0	2	0	0	0	0	0	0	0	0	0	0	0	0	0	0	0	0	0	0	0	0	0	0	0	0	1
	2790	AMY1_HUMAN	Homo sapiens (Human)	AMY1A	UniRef50_P04745	DVN[115.0269]DWVGPPNDN[115.0269]GVTK	0	0	0	0	0	0	0	0	0	0	0	0	0	0	0	0	0	0	2	0	0	0	0	0	0	0	2	0	0	0	0	0	0	0	0	0	0	0	0	0	0	0	0
	2790	AMY1_HUMAN	Homo sapiens (Human)	AMY1A	UniRef50_P04745	DVNDWVGPPNDN[115.0269]GVTK	0	0	0	0	0	0	0	0	0	0	0	0	0	0	0	0	0	0	2	0	0	0	0	0	0	0	2	0	0	0	0	0	0	0	0	0	0	0	0	0	0	0	0
	2793	AT1A1_HUMAN	Homo sapiens (Human)	ATP1A1	UniRef50_P05023	AAVPDAVGK	0	0	0	0	0	0	0	0	0	0	1	0	0	0	0	0	0	1	0	0	0	0	0	0	0	0	0	0	0	0	0	0	0	0	0	0	0	0	0	0	0	0	0
	2793	AT1A1_HUMAN	Homo sapiens (Human)	ATP1A1	UniRef50_P05023	LNIPVSQVNPR	0	2	1	0	0	0	0	0	3	0	0	0	0	0	0	0	0	0	0	0	0	0	0	0	0	0	0	0	0	0	0	0	0	0	0	0	0	0	0	0	0	0	0
	2793	AT1A1_HUMAN	Homo sapiens (Human)	ATP1A1	UniRef50_P05023	LIFDNLK	0	1	0	0	0	0	0	0	1	0	0	0	0	0	0	0	0	0	0	0	0	0	0	0	0	0	0	0	0	0	0	0	0	0	0	0	0	0	0	0	0	0	0
	2793	AT1A1_HUMAN	Homo sapiens (Human)	ATP1A1	UniRef50_P05023	IVEIPFNSTNK	0	1	0	0	0	0	0	0	1	0	0	0	0	0	0	0	0	0	0	0	0	0	0	0	0	0	0	0	0	0	0	0	0	0	0	0	0	0	0	0	0	0	0
	2794	APOD_HUMAN	Homo sapiens (Human)	APOD	UniRef50_P05090	IPTTFENGR	0	3	2	2	0	0	0	0	7	0	1	2	0	0	0	0	0	3	0	0	0	0	0	0	0	0	0	0	0	1	1	0	0	0	0	2	0	0	1	1	0	0	0
	2794	APOD_HUMAN	Homo sapiens (Human)	APOD	UniRef50_P05090	WYEIEK	0	1	0	0	0	0	0	0	1	0	0	0	0	0	0	0	0	0	0	0	0	0	0	0	0	0	0	0	0	0	0	0	0	0	0	0	0	1	0	0	0	0	0
	2794	APOD_HUMAN	Homo sapiens (Human)	APOD	UniRef50_P05090	VLNQELR	0	0	4	2	0	0	0	0	6	0	0	3	0	0	0	0	0	3	0	0	0	0	0	0	0	0	0	0	0	2	2	0	0	0	0	4	0	2	3	0	0	0	0
	2794	APOD_HUMAN	Homo sapiens (Human)	APOD	UniRef50_P05090	NPNLPPETVDSLK	0	6	0	0	0	0	0	0	6	0	7	0	0	0	0	0	0	7	0	0	0	0	0	0	0	0	0	0	0	0	0	0	0	0	0	0	0	3	0	0	0	0	0
	2794	APOD_HUMAN	Homo sapiens (Human)	APOD	UniRef50_P05090	NILTSN[115.0269]NIDVK	0	0	0	0	0	0	0	0	0	1	0	0	0	0	0	0	0	1	0	0	0	0	0	0	0	0	0	1	0	0	0	0	0	0	0	1	1	0	0	0	0	0	0
	2794	APOD_HUMAN	Homo sapiens (Human)	APOD	UniRef50_P05090	NILTSNNIDVK	0	2	0	0	0	0	0	0	2	0	2	0	0	0	0	0	0	2	0	0	0	0	0	0	0	0	0	0	0	0	0	0	0	0	0	0	0	0	0	0	0	0	0
	2794	APOD_HUMAN	Homo sapiens (Human)	APOD	UniRef50_P05090	IPTTFEN[115.0269]GR	0	0	0	0	0	0	0	0	0	0	2	0	0	0	0	0	0	2	0	0	0	0	0	0	0	0	0	0	0	0	0	0	0	0	0	0	0	1	0	0	0	0	0
	2796	S10A8_HUMAN	Homo sapiens (Human)	S100A8	UniRef50_P05109	GADVWFK	0	2	0	0	0	0	0	0	2	0	1	0	0	0	0	0	0	1	0	2	0	0	0	0	0	0	2	0	1	0	0	0	0	0	0	1	0	1	0	0	0	0	0
	2796	S10A8_HUMAN	Homo sapiens (Human)	S100A8	UniRef50_P05109	KGADVWFK	0	0	0	0	0	0	0	0	0	0	0	0	0	0	0	0	0	0	0	0	0	0	0	0	0	0	0	0	0	0	0	0	0	0	0	0	0	0	0	0	0	0	0
	2796	S10A8_HUMAN	Homo sapiens (Human)	S100A8	UniRef50_P05109	GNFHAVYR	0	0	0	0	0	0	0	1	1	0	0	0	0	0	0	0	1	1	0	0	0	0	0	0	0	1	1	0	0	0	0	0	0	0	1	1	0	0	0	0	0	0	0
	2796	S10A8_HUMAN	Homo sapiens (Human)	S100A8	UniRef50_P05109	ALNSIIDVYHK	0	0	0	0	0	2	3	0	5	0	0	0	0	0	0	2	0	2	0	0	0	0	0	0	2	0	2	0	0	0	0	0	0	0	0	0	0	0	0	0	0	0	2
	2798	IPSP_HUMAN	Homo sapiens (Human)	SERPINA5	UniRef50_P05154	M[147.0354]QQVEN[115.0269]GLSEK	1	0	0	0	0	0	0	0	1	0	0	0	0	0	0	0	0	0	0	0	0	0	0	0	0	0	0	0	1	0	0	0	0	0	0	1	0	0	0	0	0	0	0
	2798	IPSP_HUMAN	Homo sapiens (Human)	SERPINA5	UniRef50_P05154	M[147.0354]QQVENGLSEK	0	1	0	0	0	0	0	0	1	0	0	0	0	0	0	0	0	0	0	0	0	0	0	0	0	0	0	0	2	0	0	0	0	0	0	2	0	1	0	0	0	0	0
	2798	IPSP_HUMAN	Homo sapiens (Human)	SERPINA5	UniRef50_P05154	MQQVENGLSEK	0	0	0	0	0	0	0	0	0	0	0	0	0	0	0	0	0	0	0	0	0	0	0	0	0	0	0	0	0	0	0	0	0	0	0	0	0	0	0	0	0	0	0
	2798	IPSP_HUMAN	Homo sapiens (Human)	SERPINA5	UniRef50_P05154	AVVEVDESGTR	0	0	0	0	0	0	0	0	0	2	0	0	0	0	0	0	0	2	0	0	0	0	0	0	0	0	0	0	1	0	0	0	0	0	0	1	0	0	0	0	0	0	0
	2798	IPSP_HUMAN	Homo sapiens (Human)	SERPINA5	UniRef50_P05154	AAAATGTIFTFR	0	0	0	0	0	0	0	0	0	0	1	0	0	0	0	0	0	1	0	0	0	0	0	0	0	0	0	0	0	0	0	0	0	0	0	0	0	0	0	0	0	0	0
	2798	IPSP_HUMAN	Homo sapiens (Human)	SERPINA5	UniRef50_P05154	EDQYHYLLDR	0	0	0	0	0	0	0	0	0	0	0	0	0	0	0	0	0	0	0	0	0	0	0	0	0	0	0	0	0	0	0	1	0	0	0	1	0	0	0	0	1	0	0
	2799	IC1_HUMAN	Homo sapiens (Human)	SERPING1	UniRef50_P05155	TLYSSSPR	0	1	0	0	0	0	0	0	1	0	1	0	0	0	0	0	0	1	0	0	0	0	0	0	0	0	0	0	0	0	0	0	0	0	0	0	0	0	0	0	0	0	0
	2799	IC1_HUMAN	Homo sapiens (Human)	SERPING1	UniRef50_P05155	LLDSLPSDTR	0	0	0	0	0	0	0	0	0	1	0	0	0	0	0	0	0	1	0	0	0	0	0	0	0	0	0	0	1	0	0	0	0	0	0	1	0	0	0	0	0	0	0
	2800	PERM_HUMAN	Homo sapiens (Human)	MPO	UniRef50_P05164	YLPTYR	0	1	1	0	0	0	0	0	2	0	1	1	0	0	0	0	0	2	0	0	2	0	0	0	0	0	2	0	1	1	0	0	0	0	0	2	0	0	0	0	0	0	0
	2800	PERM_HUMAN	Homo sapiens (Human)	MPO	UniRef50_P05164	AVSNEIVR	0	0	0	0	0	0	0	0	0	0	2	0	0	0	0	0	0	2	0	0	0	0	0	0	0	0	0	0	0	0	0	0	0	0	0	0	0	0	0	0	0	0	0
	2800	PERM_HUMAN	Homo sapiens (Human)	MPO	UniRef50_P05164	IPPN[115.0269]DPR	0	0	3	0	0	0	0	0	3	0	0	0	0	0	0	0	0	0	0	0	4	0	0	0	0	0	4	0	0	0	0	0	0	0	0	0	0	0	0	0	0	0	0
	2800	PERM_HUMAN	Homo sapiens (Human)	MPO	UniRef50_P05164	IPPNDPR	0	0	2	3	2	0	0	0	7	0	0	0	3	2	0	0	0	5	0	0	1	2	1	0	0	0	4	0	0	0	2	2	0	0	0	4	0	0	0	2	0	0	0
	2800	PERM_HUMAN	Homo sapiens (Human)	MPO	UniRef50_P05164	RSPTLGASNR	0	0	0	0	0	0	0	2	2	0	0	0	0	0	0	0	0	0	0	0	0	0	0	0	0	0	0	0	0	0	0	0	0	0	0	0	0	0	0	0	0	0	0
	2800	PERM_HUMAN	Homo sapiens (Human)	MPO	UniRef50_P05164	VVLEGGIDPILR	1	1	0	0	0	0	0	0	2	0	1	0	0	0	0	0	0	1	0	0	0	0	0	0	0	0	0	0	1	0	0	0	0	0	0	1	0	0	0	0	0	0	0
	2800	PERM_HUMAN	Homo sapiens (Human)	MPO	UniRef50_P05164	QNQIAVDEIR	1	3	0	0	0	0	0	0	4	0	0	0	0	0	0	0	0	0	0	1	0	0	0	0	0	0	1	0	2	0	0	0	0	0	0	2	0	2	0	0	0	0	0
	2800	PERM_HUMAN	Homo sapiens (Human)	MPO	UniRef50_P05164	QALAQISLPR	0	2	0	0	0	0	0	0	2	0	2	0	0	0	0	0	0	2	0	0	0	0	0	0	0	0	0	0	0	2	0	0	0	0	0	2	0	0	0	0	0	0	0
	2800	PERM_HUMAN	Homo sapiens (Human)	MPO	UniRef50_P05164	N[115.0269]NIFM[147.0354]SNSYPR	1	0	0	0	0	0	0	0	1	0	0	0	0	0	0	0	0	0	0	0	0	0	0	0	0	0	0	0	0	0	0	0	0	0	0	0	0	0	0	0	0	0	0
	2800	PERM_HUMAN	Homo sapiens (Human)	MPO	UniRef50_P05164	LFEQVM[147.0354]R	0	2	1	0	0	0	0	0	3	0	1	1	0	0	0	0	0	2	0	1	0	0	0	0	0	0	1	0	1	0	0	0	0	0	0	1	0	0	0	0	0	0	0
	2800	PERM_HUMAN	Homo sapiens (Human)	MPO	UniRef50_P05164	SRDHGLPGYNAWR	0	0	0	0	0	0	0	1	1	0	0	0	0	0	0	0	0	0	0	0	0	0	0	0	0	0	0	0	0	0	0	0	0	0	0	0	0	0	0	0	0	0	0
	2800	PERM_HUMAN	Homo sapiens (Human)	MPO	UniRef50_P05164	SPTLGASN[115.0269]R	0	0	0	0	0	0	0	0	0	0	0	1	0	0	0	0	0	1	0	0	0	0	0	0	0	0	0	0	0	0	0	0	0	0	0	0	0	0	0	0	0	0	0
	2800	PERM_HUMAN	Homo sapiens (Human)	MPO	UniRef50_P05164	SPTLGASNR	0	0	0	1	1	0	0	0	2	0	0	1	0	0	0	0	0	1	0	0	0	1	0	0	0	0	1	0	0	1	0	0	0	0	0	1	0	0	0	0	0	0	0
	2800	PERM_HUMAN	Homo sapiens (Human)	MPO	UniRef50_P05164	FPTDQLTPDQER	4	0	0	0	0	0	0	0	4	3	1	0	0	0	0	0	0	4	4	1	0	0	0	0	0	0	5	0	3	0	0	0	0	0	0	3	2	2	0	0	0	0	0
	2800	PERM_HUMAN	Homo sapiens (Human)	MPO	UniRef50_P05164	DHGLPGYN[115.0269]AWR	0	0	0	0	0	0	1	0	1	0	0	0	0	0	0	0	0	0	0	0	0	0	0	0	0	0	0	0	0	0	0	0	0	0	0	0	0	0	0	0	0	0	0
	2800	PERM_HUMAN	Homo sapiens (Human)	MPO	UniRef50_P05164	DHGLPGYNAWR	0	0	0	0	0	0	1	0	1	0	0	0	0	0	0	0	0	0	0	0	0	0	0	0	0	0	0	0	0	0	0	0	0	0	0	0	0	0	0	0	0	0	0
	2800	PERM_HUMAN	Homo sapiens (Human)	MPO	UniRef50_P05164	IANVFTNAFR	0	1	1	0	0	0	0	0	2	0	0	1	0	0	0	0	0	1	0	0	0	0	0	0	0	0	0	0	0	0	0	0	0	0	0	0	0	0	0	0	0	0	0
	2800	PERM_HUMAN	Homo sapiens (Human)	MPO	UniRef50_P05164	NNIFM[147.0354]SNSYPR	0	3	1	0	0	0	0	0	4	0	2	2	0	0	0	0	0	4	0	2	0	0	0	0	0	0	2	0	1	2	0	0	0	0	0	3	0	1	0	0	0	0	0
	2800	PERM_HUMAN	Homo sapiens (Human)	MPO	UniRef50_P05164	YQPM[147.0354]EPNPR	0	0	2	0	0	0	0	0	2	0	2	0	0	0	0	0	0	2	0	2	0	0	0	0	0	0	2	0	0	2	0	0	0	0	0	2	0	1	0	0	0	0	0
	2800	PERM_HUMAN	Homo sapiens (Human)	MPO	UniRef50_P05164	YQPMEPNPR	0	1	0	0	0	0	0	0	1	0	0	0	0	0	0	0	0	0	0	0	0	0	0	0	0	0	0	0	0	0	0	0	0	0	0	0	0	0	0	0	0	0	0
	2800	PERM_HUMAN	Homo sapiens (Human)	MPO	UniRef50_P05164	GLM[147.0354]ATPAK	0	0	0	0	0	0	0	0	0	0	1	2	0	0	0	0	0	3	0	0	0	0	0	0	0	0	0	0	0	0	0	0	0	0	0	0	0	0	0	0	0	0	0
	2800	PERM_HUMAN	Homo sapiens (Human)	MPO	UniRef50_P05164	DYLPLVLGPTAM[147.0354]R	2	0	0	0	0	0	0	0	2	0	0	0	0	0	0	0	0	0	0	0	0	0	0	0	0	0	0	0	0	0	0	0	0	0	0	0	0	0	0	0	0	0	0
	2800	PERM_HUMAN	Homo sapiens (Human)	MPO	UniRef50_P05164	DYLPLVLGPTAMR	1	0	0	0	0	0	0	0	1	0	0	0	0	0	0	0	0	0	0	0	0	0	0	0	0	0	0	0	0	0	0	0	0	0	0	0	0	0	0	0	0	0	0
	2800	PERM_HUMAN	Homo sapiens (Human)	MPO	UniRef50_P05164	IGLDLPALNM[147.0354]QR	0	0	0	0	0	0	0	0	0	0	0	0	0	0	0	0	0	0	0	0	0	0	0	0	0	0	0	0	0	0	0	0	0	0	0	0	0	0	0	0	0	0	0
	2800	PERM_HUMAN	Homo sapiens (Human)	MPO	UniRef50_P05164	KYLPTYR	0	0	0	0	0	0	0	0	0	0	0	0	0	0	0	0	1	1	0	0	0	0	0	0	0	1	1	0	0	0	0	0	0	0	2	2	0	0	0	0	0	0	0
	2800	PERM_HUMAN	Homo sapiens (Human)	MPO	UniRef50_P05164	KIVGAM[147.0354]VQIITYR	0	0	0	0	0	0	0	0	0	0	0	0	0	0	0	0	0	0	0	0	0	0	0	0	0	0	0	0	0	0	0	0	0	0	1	1	0	0	0	0	0	0	0
	2800	PERM_HUMAN	Homo sapiens (Human)	MPO	UniRef50_P05164	NNIFM[147.0354]SN[115.0269]SYPR	0	2	0	0	0	0	0	0	2	0	0	0	0	0	0	0	0	0	0	0	0	0	0	0	0	0	0	0	0	0	0	0	0	0	0	0	0	0	0	0	0	0	0
	2803	FABPH_HUMAN	Homo sapiens (Human)	FABP3	UniRef50_P05413	N[115.0269]TEISFK	0	0	0	0	0	0	0	0	0	1	0	0	0	0	0	0	0	1	0	0	0	0	0	0	0	0	0	1	0	0	0	0	0	0	0	1	0	0	0	0	0	0	0
	2803	FABPH_HUMAN	Homo sapiens (Human)	FABP3	UniRef50_P05413	N[115.0269]GDILTLK	2	0	0	0	0	0	0	0	2	1	0	0	0	0	0	0	0	1	0	0	0	0	0	0	0	0	0	0	0	0	0	0	0	0	0	0	0	0	0	0	0	0	0
	2803	FABPH_HUMAN	Homo sapiens (Human)	FABP3	UniRef50_P05413	LGVEFDETTADDRK	0	0	0	0	2	0	0	0	2	0	0	0	0	0	0	0	0	0	0	0	0	0	0	0	0	0	0	0	0	0	0	1	0	0	0	1	0	0	0	0	0	0	0
	2803	FABPH_HUMAN	Homo sapiens (Human)	FABP3	UniRef50_P05413	LGVEFDETTADDR	0	0	0	0	0	0	0	0	0	1	0	0	0	0	0	0	0	1	0	0	0	0	0	0	0	0	0	0	0	0	0	0	0	0	0	0	1	0	0	0	0	0	0
	2803	FABPH_HUMAN	Homo sapiens (Human)	FABP3	UniRef50_P05413	NTEISFK	0	1	0	0	0	0	0	0	1	0	2	0	0	0	0	0	0	2	0	1	0	0	0	0	0	0	1	0	0	0	0	0	0	0	0	0	0	1	0	0	0	0	0
	2803	FABPH_HUMAN	Homo sapiens (Human)	FABP3	UniRef50_P05413	SLGVGFATR	0	0	1	0	0	0	0	0	1	0	0	1	0	0	0	0	0	1	0	0	0	0	0	0	0	0	0	0	0	0	0	0	0	0	0	0	0	0	1	1	0	0	0
	2803	FABPH_HUMAN	Homo sapiens (Human)	FABP3	UniRef50_P05413	SIVTLDGGK	0	1	0	0	0	0	0	0	1	0	2	0	0	0	0	0	0	2	0	0	0	0	0	0	0	0	0	0	1	0	0	0	0	0	0	1	0	2	0	0	0	0	0
	2803	FABPH_HUMAN	Homo sapiens (Human)	FABP3	UniRef50_P05413	WDGQETTLVR	0	1	0	0	0	0	0	0	1	0	0	0	0	0	0	0	0	0	0	0	0	0	0	0	0	0	0	0	0	0	0	0	0	0	0	0	0	0	0	0	0	0	0
	2804	K1C18_HUMAN	Homo sapiens (Human)	KRT18	UniRef50_P05783	LAADDFR	0	0	0	0	0	0	0	0	0	0	2	0	0	0	0	0	0	2	0	0	0	0	0	0	0	0	0	0	0	0	0	0	0	0	0	0	0	3	0	0	0	0	0
	2804	K1C18_HUMAN	Homo sapiens (Human)	KRT18	UniRef50_P05783	KNHEEEVK	0	0	0	0	0	1	0	0	1	0	0	0	0	0	0	0	0	0	0	0	0	0	0	0	0	0	0	0	0	0	0	0	0	0	0	0	0	0	0	0	0	0	0
	2804	K1C18_HUMAN	Homo sapiens (Human)	KRT18	UniRef50_P05783	LASYLDR	0	0	0	0	0	0	0	0	0	0	0	0	0	0	0	0	0	0	0	1	0	0	0	0	0	0	1	0	0	0	0	0	0	0	0	0	0	0	0	0	0	0	0
	2804	K1C18_HUMAN	Homo sapiens (Human)	KRT18	UniRef50_P05783	AQIFANTVDNAR	0	1	0	0	0	0	0	0	1	0	0	0	0	0	0	0	0	0	0	0	0	0	0	0	0	0	0	0	0	0	0	0	0	0	0	0	0	0	0	0	0	0	0
	2805	K2C8_HUMAN	Homo sapiens (Human)	KRT8	UniRef50_P05787	LSELEAALQR	0	1	0	0	0	0	0	0	1	0	0	0	0	0	0	0	0	0	0	0	0	0	0	0	0	0	0	0	0	0	0	0	0	0	0	0	0	0	0	0	0	0	0
	2805	K2C8_HUMAN	Homo sapiens (Human)	KRT8	UniRef50_P05787	YEDEINKR	0	0	0	0	0	1	0	0	1	0	0	0	0	0	1	0	0	1	0	0	0	0	0	0	0	0	0	0	0	0	0	0	0	0	0	0	0	0	0	0	0	0	1
	2805	K2C8_HUMAN	Homo sapiens (Human)	KRT8	UniRef50_P05787	TEM[147.0354]ENEFVLIK	1	0	0	0	0	0	0	0	1	0	0	0	0	0	0	0	0	0	0	0	0	0	0	0	0	0	0	0	0	0	0	0	0	0	0	0	0	0	0	0	0	0	0
	2805	K2C8_HUMAN	Homo sapiens (Human)	KRT8	UniRef50_P05787	SYTSGPGSR	0	0	1	0	0	0	0	0	1	0	0	0	0	0	0	0	0	0	0	0	0	0	0	0	0	0	0	0	0	0	0	0	0	0	0	0	0	0	0	0	0	0	0
	2805	K2C8_HUMAN	Homo sapiens (Human)	KRT8	UniRef50_P05787	NKYEDEINKR	0	0	0	0	0	0	0	2	2	0	0	0	0	0	0	0	1	1	0	0	0	0	0	0	0	2	2	0	0	0	0	0	0	0	1	1	0	0	0	0	0	0	0
	2805	K2C8_HUMAN	Homo sapiens (Human)	KRT8	UniRef50_P05787	FASFIDK	0	1	0	0	0	0	0	0	1	0	1	1	0	0	0	0	0	2	0	1	0	0	0	0	0	0	1	0	1	0	0	0	0	0	0	1	0	1	1	0	0	0	0
	2806	CASB_HUMAN	Homo sapiens (Human)	CSN2	UniRef50_P05814	VLPIPQQVVPYPQR	0	2	0	0	0	0	0	0	2	0	0	0	0	0	0	0	0	0	0	0	0	0	0	0	0	0	0	0	0	0	0	0	0	0	0	0	0	0	0	0	0	0	0
	2811	KV402_HUMAN	Homo sapiens (Human)		UniRef50_P06314	LLIYWASTR	0	1	0	0	0	0	0	0	1	0	0	0	0	0	0	0	0	0	0	0	0	0	0	0	0	0	0	0	0	0	0	0	0	0	0	0	0	0	0	0	0	0	0
	2811	KV402_HUMAN	Homo sapiens (Human)		UniRef50_P06314	DIVM[147.0354]TQSPDSLAVSLGER	1	0	0	0	0	0	0	0	1	0	0	0	0	0	0	0	0	0	0	0	0	0	0	0	0	0	0	3	0	0	0	0	0	0	0	3	1	0	0	0	0	0	0
	2811	KV402_HUMAN	Homo sapiens (Human)		UniRef50_P06314	DIVMTQSPDSLAVSLGER	1	0	0	0	0	0	0	0	1	0	0	0	0	0	0	0	0	0	0	0	0	0	0	0	0	0	0	0	0	0	0	0	0	0	0	0	0	0	0	0	0	0	0
	2813	ATPB_HUMAN	Homo sapiens (Human)	ATP5B	UniRef50_P06576	SLQDIIAILGMDELSEEDKLTVSR	0	0	0	0	0	0	0	0	0	1	1	0	0	0	0	0	0	2	0	0	0	0	0	0	0	0	0	1	1	0	0	0	0	0	0	2	0	0	0	0	0	0	0
	2813	ATPB_HUMAN	Homo sapiens (Human)	ATP5B	UniRef50_P06576	IGLFGGAGVGK	0	1	2	2	1	0	0	0	6	0	0	0	0	0	0	0	0	0	0	1	2	0	0	0	0	0	3	0	0	1	1	0	0	0	0	2	0	0	2	1	0	0	0
	2813	ATPB_HUMAN	Homo sapiens (Human)	ATP5B	UniRef50_P06576	LVLEVAQHLGESTVR	0	0	0	0	0	1	0	0	1	0	0	0	0	0	0	0	0	0	0	0	0	0	0	0	0	0	0	0	0	0	0	0	0	0	0	0	0	0	0	0	0	0	0
	2815	S10A9_HUMAN	Homo sapiens (Human)	S100A9	UniRef50_P06702	LGHPDTLNQGEFK	0	0	0	0	0	0	4	2	6	0	0	0	0	0	0	3	1	4	0	0	0	0	0	0	4	2	6	0	0	0	0	0	0	2	2	4	0	0	0	0	0	0	1
	2815	S10A9_HUMAN	Homo sapiens (Human)	S100A9	UniRef50_P06702	VIEHIM[147.0354]EDLDTN[115.0269]ADK	0	0	0	2	0	0	0	0	2	0	0	0	0	0	0	0	0	0	0	0	0	0	0	0	0	0	0	0	0	0	0	0	0	0	0	0	0	0	0	0	0	0	0
	2815	S10A9_HUMAN	Homo sapiens (Human)	S100A9	UniRef50_P06702	VIEHIM[147.0354]EDLDTNADK	0	0	0	0	6	7	2	0	15	0	0	0	0	1	6	2	0	9	0	0	0	0	0	7	0	0	7	0	0	0	0	0	6	2	0	8	0	0	0	0	0	7	2
	2815	S10A9_HUMAN	Homo sapiens (Human)	S100A9	UniRef50_P06702	VIEHIMEDLDTNADK	0	0	0	0	0	1	0	0	1	0	0	0	0	0	0	0	0	0	0	0	0	0	0	0	0	0	0	0	0	0	0	0	0	0	0	0	0	0	0	0	0	0	0
	2815	S10A9_HUMAN	Homo sapiens (Human)	S100A9	UniRef50_P06702	DLQN[115.0269]FLK	1	0	0	0	0	0	0	0	1	0	0	0	0	0	0	0	0	0	0	0	0	0	0	0	0	0	0	0	0	0	0	0	0	0	0	0	0	0	0	0	0	0	0
	2815	S10A9_HUMAN	Homo sapiens (Human)	S100A9	UniRef50_P06702	DLQNFLKK	0	0	0	0	0	0	1	0	1	0	0	0	0	0	0	0	0	0	0	0	0	0	0	0	0	0	0	0	0	0	0	0	0	0	0	0	0	0	0	0	0	0	0
	2815	S10A9_HUMAN	Homo sapiens (Human)	S100A9	UniRef50_P06702	DLQNFLK	2	1	0	0	0	0	0	0	3	0	0	0	0	0	0	0	0	0	2	0	0	0	0	0	0	0	2	1	2	0	0	0	0	0	0	3	1	0	0	0	0	0	0
	2815	S10A9_HUMAN	Homo sapiens (Human)	S100A9	UniRef50_P06702	KDLQN[115.0269]FLK	0	0	0	0	0	0	3	2	5	0	0	0	0	0	0	0	0	0	0	0	0	0	0	0	0	2	2	0	0	0	0	0	0	0	0	0	0	0	0	0	0	0	0
	2815	S10A9_HUMAN	Homo sapiens (Human)	S100A9	UniRef50_P06702	KDLQNFLKK	0	0	0	0	0	0	0	1	1	0	0	0	0	0	0	0	0	0	0	0	0	0	0	0	0	0	0	0	0	0	0	0	0	0	0	0	0	0	0	0	0	0	0
	2815	S10A9_HUMAN	Homo sapiens (Human)	S100A9	UniRef50_P06702	KDLQNFLK	0	0	0	0	0	0	0	2	2	0	0	0	0	0	0	0	2	2	0	0	0	0	0	0	0	2	2	0	0	0	0	0	0	0	0	0	0	0	0	0	0	0	0
	2815	S10A9_HUMAN	Homo sapiens (Human)	S100A9	UniRef50_P06702	LTWASHEK	0	0	0	0	0	0	0	0	0	0	0	0	0	0	0	0	2	2	0	0	0	0	0	0	0	0	0	0	0	0	0	0	0	0	0	0	0	0	0	0	0	0	0
	2815	S10A9_HUMAN	Homo sapiens (Human)	S100A9	UniRef50_P06702	LGHPDTLN[115.0269]QGEFK	0	0	0	0	0	1	1	0	2	0	0	0	0	0	0	2	0	2	0	0	0	0	0	0	2	0	2	0	0	0	0	0	0	2	0	2	0	0	0	0	0	0	1
	2818	CEAM5_HUMAN	Homo sapiens (Human)	CEACAM5	UniRef50_P06731	SDLVNEEATGQFR	1	2	0	0	0	0	0	0	3	3	1	0	0	0	0	0	0	4	1	1	0	0	0	0	0	0	2	4	1	0	0	0	0	0	0	5	3	0	0	0	0	0	0
	2818	CEAM5_HUMAN	Homo sapiens (Human)	CEACAM5	UniRef50_P06731	LTIESTPFNVAEGK	0	0	0	0	0	0	0	0	0	0	0	0	0	0	0	0	0	0	0	0	0	0	0	0	0	0	0	0	0	0	0	0	0	0	0	0	0	0	0	0	0	0	0
	2818	CEAM5_HUMAN	Homo sapiens (Human)	CEACAM5	UniRef50_P06731	TLTLLSVTR	0	1	0	0	0	0	0	0	1	0	2	1	0	0	0	0	0	3	0	0	0	0	0	0	0	0	0	0	3	2	1	0	0	0	0	6	0	2	1	0	0	0	0
	2818	CEAM5_HUMAN	Homo sapiens (Human)	CEACAM5	UniRef50_P06731	TLTLFNVTR	0	0	0	0	0	0	0	0	0	0	0	0	0	0	0	0	0	0	0	0	0	0	0	0	0	0	0	0	0	0	0	0	0	0	0	0	0	1	0	0	0	0	0
	2818	CEAM5_HUMAN	Homo sapiens (Human)	CEACAM5	UniRef50_P06731	QIIGYVIGTQQATPGPAYSGR	1	0	0	0	0	0	0	0	1	1	0	0	0	0	0	0	0	1	0	0	0	0	0	0	0	0	0	0	0	0	0	0	0	0	0	0	0	0	0	0	0	0	0
	2818	CEAM5_HUMAN	Homo sapiens (Human)	CEACAM5	UniRef50_P06731	INGIPQQHTQVLFIAK	0	0	0	0	0	0	0	0	0	0	0	0	0	0	0	0	0	0	0	0	0	0	0	0	0	0	0	0	0	0	0	0	0	0	0	0	0	0	0	0	0	0	0
	2818	CEAM5_HUMAN	Homo sapiens (Human)	CEACAM5	UniRef50_P06731	SDLVN[115.0269]EEATGQFR	0	0	0	0	0	0	0	0	0	1	0	0	0	0	0	0	0	1	0	0	0	0	0	0	0	0	0	0	0	0	0	0	0	0	0	0	0	0	0	0	0	0	0
	2820	NPM_HUMAN	Homo sapiens (Human)	NPM1	UniRef50_P06748	TVSLGAGAKDELHIVEAEAMNYEGSPIK	1	0	0	0	0	0	0	0	1	0	0	0	0	0	0	0	0	0	0	0	0	0	0	0	0	0	0	0	0	0	0	0	0	0	0	0	0	0	0	0	0	0	0
	2820	NPM_HUMAN	Homo sapiens (Human)	NPM1	UniRef50_P06748	VDNDEN[115.0269]EHQLSLR	0	0	0	1	2	0	0	0	3	0	0	0	0	0	0	0	0	0	0	0	0	0	0	0	0	0	0	0	0	0	0	0	0	0	0	0	0	0	0	0	0	0	0
	2820	NPM_HUMAN	Homo sapiens (Human)	NPM1	UniRef50_P06748	VDNDENEHQLSLR	0	0	0	0	2	2	0	0	4	0	0	0	0	1	1	0	0	2	0	0	0	0	1	1	0	0	2	0	0	0	0	2	1	0	0	3	0	0	0	0	2	2	0
	2821	KLK1_HUMAN	Homo sapiens (Human)	KLK1	UniRef50_P06870	LTEPADTITDAVK	0	0	0	0	0	0	0	0	0	0	0	0	0	0	0	0	0	0	0	0	0	0	0	0	0	0	0	0	0	0	0	0	0	0	0	0	1	0	0	0	0	0	0
	2828	GDN_HUMAN	Homo sapiens (Human)	SERPINE2	UniRef50_P07093	RVQVILPK	0	0	0	0	0	0	0	1	1	0	0	0	0	0	0	0	0	0	0	0	0	0	0	0	0	0	0	0	0	0	0	0	0	0	0	0	0	0	0	0	0	0	0
	2828	GDN_HUMAN	Homo sapiens (Human)	SERPINE2	UniRef50_P07093	IEVSEDGTK	0	0	0	0	0	0	0	0	0	0	0	0	0	0	0	0	0	0	0	0	0	0	0	0	0	0	0	0	0	0	0	0	0	0	0	0	1	0	0	0	0	0	0
	2829	FABPL_HUMAN	Homo sapiens (Human)	FABP1	UniRef50_P07148	FTITAGSK	0	0	0	0	0	0	0	0	0	0	0	0	0	0	0	0	0	0	0	0	0	0	0	0	0	0	0	0	0	0	0	0	0	0	0	0	0	1	0	0	0	0	0
	2829	FABPL_HUMAN	Homo sapiens (Human)	FABP1	UniRef50_P07148	TVVQLEGDNK	0	1	0	0	0	0	0	0	1	0	1	0	0	0	0	0	0	1	0	0	0	0	0	0	0	0	0	0	2	0	0	0	0	0	0	2	0	0	0	0	0	0	0
	2829	FABPL_HUMAN	Homo sapiens (Human)	FABP1	UniRef50_P07148	AIGLPEELIQK	0	0	0	0	0	0	0	0	0	0	0	0	0	0	0	0	0	0	0	0	0	0	0	0	0	0	0	0	0	0	0	0	0	0	0	0	0	0	0	0	0	0	0
	2830	PDIA1_HUMAN	Homo sapiens (Human)	P4HB	UniRef50_P07237	TGPAATTLPDGAAAESLVESSEVAVIGFFK	1	1	1	0	1	0	1	1	6	0	0	0	0	0	0	0	0	0	0	0	0	0	0	0	0	0	0	0	0	0	0	0	0	0	0	0	0	0	0	0	0	0	0
	2832	CATD_HUMAN	Homo sapiens (Human)	CTSD	UniRef50_P07339	VGFAEAAR	0	0	1	0	0	0	0	0	1	0	1	0	0	0	0	0	0	1	0	0	0	0	0	0	0	0	0	0	0	0	0	0	0	0	0	0	0	0	1	0	0	0	0
	2832	CATD_HUMAN	Homo sapiens (Human)	CTSD	UniRef50_P07339	VSTLPAITLK	0	7	0	0	0	0	0	0	7	0	0	0	0	0	0	0	0	0	0	0	0	0	0	0	0	0	0	0	1	0	0	0	0	0	0	1	0	0	0	0	0	0	0
	2832	CATD_HUMAN	Homo sapiens (Human)	CTSD	UniRef50_P07339	LSPEDYTLK	0	0	0	0	0	0	0	0	0	1	0	0	0	0	0	0	0	1	0	0	0	0	0	0	0	0	0	0	0	0	0	0	0	0	0	0	0	0	0	0	0	0	0
	2832	CATD_HUMAN	Homo sapiens (Human)	CTSD	UniRef50_P07339	DPDAQPGGELM[147.0354]LGGTDSK	0	0	0	0	0	0	0	0	0	1	0	0	0	0	0	0	0	1	0	0	0	0	0	0	0	0	0	0	0	0	0	0	0	0	0	0	0	0	0	0	0	0	0
	2833	ANXA2_HUMAN	Homo sapiens (Human)	ANXA2	UniRef50_P07355	TPAQYDASELK	1	3	0	0	0	0	0	0	4	0	1	0	0	0	0	0	0	1	0	0	0	0	0	0	0	0	0	0	1	0	0	0	0	0	0	1	0	1	0	0	0	0	0
	2833	ANXA2_HUMAN	Homo sapiens (Human)	ANXA2	UniRef50_P07355	TNQELQEINR	0	2	0	0	0	0	0	0	2	0	2	0	0	0	0	0	0	2	0	0	0	0	0	0	0	0	0	0	2	0	0	0	0	0	0	2	0	0	0	0	0	0	0
	2833	ANXA2_HUMAN	Homo sapiens (Human)	ANXA2	UniRef50_P07355	RAEDGSVIDYELIDQDAR	0	0	0	0	1	1	0	0	2	0	0	0	0	0	0	0	0	0	0	0	0	0	0	0	0	0	0	0	0	0	0	0	0	0	0	0	0	0	0	0	0	0	0
	2833	ANXA2_HUMAN	Homo sapiens (Human)	ANXA2	UniRef50_P07355	QDIAFAYQR	0	0	0	0	0	0	0	0	0	0	0	0	0	0	0	0	0	0	0	0	0	0	0	0	0	0	0	0	0	0	0	0	0	0	0	0	0	0	0	0	0	0	0
	2833	ANXA2_HUMAN	Homo sapiens (Human)	ANXA2	UniRef50_P07355	SYSPYDM[147.0354]LESIR	2	0	0	0	0	0	0	0	2	0	0	0	0	0	0	0	0	0	0	0	0	0	0	0	0	0	0	0	0	0	0	0	0	0	0	0	0	0	0	0	0	0	0
	2833	ANXA2_HUMAN	Homo sapiens (Human)	ANXA2	UniRef50_P07355	SVPHLQK	0	0	0	0	0	0	0	1	1	0	0	0	0	0	0	0	0	0	0	0	0	0	0	0	0	0	0	0	0	0	0	0	0	0	0	0	0	0	0	0	0	0	0
	2833	ANXA2_HUMAN	Homo sapiens (Human)	ANXA2	UniRef50_P07355	SLYYYIQQDTK	1	0	0	0	0	0	0	0	1	0	0	0	0	0	0	0	0	0	0	0	0	0	0	0	0	0	0	0	0	0	0	0	0	0	0	0	0	0	0	0	0	0	0
	2833	ANXA2_HUMAN	Homo sapiens (Human)	ANXA2	UniRef50_P07355	DALNIETAIK	1	0	0	0	0	0	0	0	1	0	0	0	0	0	0	0	0	0	0	0	0	0	0	0	0	0	0	0	0	0	0	0	0	0	0	0	0	0	0	0	0	0	0
	2833	ANXA2_HUMAN	Homo sapiens (Human)	ANXA2	UniRef50_P07355	AYTNFDAER	0	1	0	0	0	0	0	0	1	0	0	0	0	0	0	0	0	0	0	0	0	0	0	0	0	0	0	0	1	0	0	0	0	0	0	1	0	0	0	0	0	0	0
	2833	ANXA2_HUMAN	Homo sapiens (Human)	ANXA2	UniRef50_P07355	DLYDAGVKR	0	0	0	0	0	0	0	0	0	0	0	0	0	0	0	0	0	0	0	0	0	0	0	0	0	0	0	0	0	0	0	0	0	0	0	0	0	0	0	0	0	0	0
	2833	ANXA2_HUMAN	Homo sapiens (Human)	ANXA2	UniRef50_P07355	DLYDAGVK	1	0	0	0	0	0	0	0	1	0	0	0	0	0	0	0	0	0	1	0	0	0	0	0	0	0	1	0	0	0	0	0	0	0	0	0	0	0	0	0	0	0	0
	2833	ANXA2_HUMAN	Homo sapiens (Human)	ANXA2	UniRef50_P07355	DIISDTSGDFRK	0	0	1	1	0	0	0	0	2	0	0	0	0	0	0	0	0	0	0	0	0	0	0	0	0	0	0	0	0	0	0	0	0	0	0	0	0	0	0	0	0	0	0
	2833	ANXA2_HUMAN	Homo sapiens (Human)	ANXA2	UniRef50_P07355	DIISDTSGDFR	2	0	0	0	0	0	0	0	2	0	0	0	0	0	0	0	0	0	0	0	0	0	0	0	0	0	0	1	0	0	0	0	0	0	0	1	0	0	0	0	0	0	0
	2833	ANXA2_HUMAN	Homo sapiens (Human)	ANXA2	UniRef50_P07355	AEDGSVIDYELIDQDAR	1	0	0	0	0	0	0	0	1	0	0	0	0	0	0	0	0	0	0	0	0	0	0	0	0	0	0	0	0	0	0	0	0	0	0	0	0	0	0	0	0	0	0
	2833	ANXA2_HUMAN	Homo sapiens (Human)	ANXA2	UniRef50_P07355	SEVDM[147.0354]LK	0	0	0	0	0	0	0	0	0	0	0	0	0	0	0	0	0	0	0	0	0	0	0	0	0	0	0	0	0	0	0	0	0	0	0	0	0	0	0	0	0	0	0
	2833	ANXA2_HUMAN	Homo sapiens (Human)	ANXA2	UniRef50_P07355	SEVDMLK	1	0	0	0	0	0	0	0	1	0	0	0	0	0	0	0	0	0	0	0	0	0	0	0	0	0	0	0	0	0	0	0	0	0	0	0	0	0	0	0	0	0	0
	2834	TRY1_HUMAN	Homo sapiens (Human)	PRSS1	UniRef50_P07477	VSTISLPTAPPATGTK	0	0	0	0	0	0	0	0	0	0	0	0	0	0	0	0	0	0	0	0	0	0	0	0	0	0	0	0	0	0	0	0	0	0	0	0	0	0	0	0	0	0	0
	2834	TRY1_HUMAN	Homo sapiens (Human)	PRSS1	UniRef50_P07477	TLN[115.0269]NDIM[147.0354]LIK	0	0	0	0	0	0	0	0	0	0	2	0	0	0	0	0	0	2	2	3	0	0	0	0	0	0	5	0	1	0	0	0	0	0	0	1	2	0	0	0	0	0	0
	2834	TRY1_HUMAN	Homo sapiens (Human)	PRSS1	UniRef50_P07477	TLN[115.0269]NDIMLIK	1	0	0	0	0	0	0	0	1	0	0	0	0	0	0	0	0	0	2	0	0	0	0	0	0	0	2	0	0	0	0	0	0	0	0	0	0	0	0	0	0	0	0
	2834	TRY1_HUMAN	Homo sapiens (Human)	PRSS1	UniRef50_P07477	TLNN[115.0269]DIM[147.0354]LIK	0	0	0	0	0	0	0	0	0	0	0	0	0	0	0	0	0	0	0	0	0	0	0	0	0	0	0	0	0	0	0	0	0	0	0	0	0	3	0	0	0	0	0
	2834	TRY1_HUMAN	Homo sapiens (Human)	PRSS1	UniRef50_P07477	TLNNDIM[147.0354]LIK	0	0	0	0	0	0	0	0	0	0	0	0	0	0	0	0	0	0	0	0	0	0	0	0	0	0	0	0	0	0	0	0	0	0	0	0	0	0	0	0	0	0	0
	2834	TRY1_HUMAN	Homo sapiens (Human)	PRSS1	UniRef50_P07477	TLNNDIMLIK	0	0	0	0	0	0	0	0	0	0	0	0	0	0	0	0	0	0	0	0	0	0	0	0	0	0	0	0	0	0	0	0	0	0	0	0	0	0	0	0	0	0	0
	2834	TRY1_HUMAN	Homo sapiens (Human)	PRSS1	UniRef50_P07477	HPQYDR	0	0	0	0	0	0	0	0	0	0	0	0	0	0	0	0	0	0	0	0	0	0	0	0	0	0	0	0	0	0	0	0	0	0	0	0	0	0	0	0	0	0	0
	2835	SAP_HUMAN	Homo sapiens (Human)	PSAP	UniRef50_P07602	KLVGYLDR	0	0	0	0	0	0	0	1	1	0	0	0	0	0	0	0	1	1	0	0	0	0	0	0	0	0	0	0	0	0	0	0	0	0	1	1	0	0	0	0	0	0	0
	2835	SAP_HUMAN	Homo sapiens (Human)	PSAP	UniRef50_P07602	LVGYLDR	0	1	0	0	0	0	0	0	1	0	1	0	0	0	0	0	0	1	0	0	0	0	0	0	0	0	0	0	1	0	0	0	0	0	0	1	0	1	0	0	0	0	0
	2835	SAP_HUMAN	Homo sapiens (Human)	PSAP	UniRef50_P07602	QEILAALEK	0	0	0	0	0	0	0	0	0	0	2	0	0	0	0	0	0	2	0	0	0	0	0	0	0	0	0	0	4	0	0	0	0	0	0	4	0	2	0	0	0	0	0
	2835	SAP_HUMAN	Homo sapiens (Human)	PSAP	UniRef50_P07602	EILDAFDK	0	0	0	0	0	0	0	0	0	1	0	0	0	0	0	0	0	1	0	0	0	0	0	0	0	0	0	0	1	0	0	0	0	0	0	1	0	0	0	0	0	0	0
	2838	PROF1_HUMAN	Homo sapiens (Human)	PFN1	UniRef50_P07737	TLVLLMGK	0	1	0	0	0	0	0	0	1	0	0	0	0	0	0	0	0	0	0	0	0	0	0	0	0	0	0	0	0	0	0	0	0	0	0	0	0	0	0	0	0	0	0
	2838	PROF1_HUMAN	Homo sapiens (Human)	PFN1	UniRef50_P07737	STGGAPTFNVTVTK	0	1	0	0	0	0	0	0	1	0	0	0	0	0	0	0	0	0	0	0	0	0	0	0	0	0	0	0	0	0	0	0	0	0	0	0	0	1	0	0	0	0	0
	2838	PROF1_HUMAN	Homo sapiens (Human)	PFN1	UniRef50_P07737	DSLLQDGEFSMDLR	1	0	0	0	1	1	0	0	3	0	0	0	0	1	0	1	0	2	0	0	0	0	0	0	0	0	0	0	0	0	0	0	0	0	0	0	0	0	0	0	0	0	0
	2839	HS90B_HUMAN	Homo sapiens (Human)	HSP90AB1	UniRef50_P07900	YHTSQSGDEMTSLSEYVSR	0	1	0	0	0	0	0	0	1	0	0	0	0	0	0	0	0	0	0	0	0	0	0	0	0	0	0	0	0	0	0	0	0	0	0	0	0	0	0	0	0	0	0
	2839	HS90B_HUMAN	Homo sapiens (Human)	HSP90AB1	UniRef50_P07900	EDQTEYLEER	1	0	0	0	0	0	0	0	1	0	0	0	0	0	0	0	0	0	0	0	0	0	0	0	0	0	0	0	0	0	0	0	0	0	0	0	0	0	0	0	0	0	0
	2843	ELNE_HUMAN	Homo sapiens (Human)	ELANE	UniRef50_P08246	VVLGAHNLSR	0	0	0	0	0	0	0	2	2	0	0	0	0	0	0	0	0	0	0	0	0	0	0	0	0	0	0	0	0	0	0	0	0	0	1	1	0	0	0	0	0	0	0
	2843	ELNE_HUMAN	Homo sapiens (Human)	ELANE	UniRef50_P08246	QVFAVQR	0	1	0	0	0	0	0	0	1	0	1	2	0	0	0	0	0	3	0	0	0	0	0	0	0	0	0	0	0	2	1	0	0	0	0	3	0	0	0	0	0	0	0
	2844	CATG_HUMAN	Homo sapiens (Human)	CTSG	UniRef50_P08311	NVNPVALPR	0	0	0	0	0	0	0	0	0	0	0	2	1	0	0	0	0	3	0	0	0	0	0	0	0	0	0	0	0	0	0	0	0	0	0	0	0	0	0	0	0	0	0
	2844	CATG_HUMAN	Homo sapiens (Human)	CTSG	UniRef50_P08311	NRNVN[115.0269]PVALPR	0	0	0	0	0	0	0	0	0	0	0	0	0	0	0	0	0	0	0	0	0	0	0	0	0	0	0	0	0	0	0	0	0	0	0	0	0	0	0	0	0	0	0
	2844	CATG_HUMAN	Homo sapiens (Human)	CTSG	UniRef50_P08311	IFGSYDPR	0	0	0	0	0	0	0	0	0	0	0	0	0	0	0	0	0	0	0	0	0	0	0	0	0	0	0	0	1	0	0	0	0	0	0	1	0	0	0	0	0	0	0
	2844	CATG_HUMAN	Homo sapiens (Human)	CTSG	UniRef50_P08311	EN[115.0269]TQQHITAR	0	0	0	0	0	0	0	0	0	0	0	0	0	0	0	1	0	1	0	0	0	0	0	0	0	0	0	0	0	0	0	0	0	0	0	0	0	0	0	0	0	0	0
	2844	CATG_HUMAN	Homo sapiens (Human)	CTSG	UniRef50_P08311	ENTQQHITAR	0	0	0	0	0	0	0	0	0	0	0	0	0	0	0	0	0	0	0	0	0	0	0	0	0	0	0	0	0	0	0	0	0	0	0	0	0	0	0	0	0	0	0
	2844	CATG_HUMAN	Homo sapiens (Human)	CTSG	UniRef50_P08311	HPQYNQR	0	0	0	0	0	0	0	1	1	0	0	0	0	0	0	0	0	0	0	0	0	0	0	0	0	0	0	0	0	0	0	0	0	0	0	0	0	0	0	0	0	0	0
	2845	NEP_HUMAN	Homo sapiens (Human)	MME	UniRef50_P08473	NSYM[147.0354]NPEK	0	1	0	0	0	0	0	0	1	0	0	0	0	0	0	0	0	0	0	0	0	0	0	0	0	0	0	0	0	0	0	0	0	0	0	0	0	1	0	0	0	0	0
	2845	NEP_HUMAN	Homo sapiens (Human)	MME	UniRef50_P08473	NSYMNPEK	0	1	0	0	0	0	0	0	1	0	0	0	0	0	0	0	0	0	0	0	0	0	0	0	0	0	0	0	0	0	0	0	0	0	0	0	0	0	0	0	0	0	0
	2845	NEP_HUMAN	Homo sapiens (Human)	MME	UniRef50_P08473	NSVN[115.0269]HVIHIDQPR	0	0	0	0	0	0	0	1	1	0	0	0	0	0	0	0	0	0	0	0	0	0	0	0	0	0	0	0	0	0	0	0	0	0	0	0	0	0	0	0	0	0	0
	2845	NEP_HUMAN	Homo sapiens (Human)	MME	UniRef50_P08473	NSVNHVIHIDQPR	0	0	0	0	0	0	0	2	2	0	0	0	0	0	0	0	1	1	0	0	0	0	0	0	0	0	0	0	0	0	0	0	0	0	0	0	0	0	0	0	0	0	0
	2845	NEP_HUMAN	Homo sapiens (Human)	MME	UniRef50_P08473	YGNFDILR	0	1	0	0	0	0	0	0	1	0	1	0	0	0	0	0	0	1	0	0	0	0	0	0	0	0	0	0	1	0	0	0	0	0	0	1	0	1	0	0	0	0	0
	2845	NEP_HUMAN	Homo sapiens (Human)	MME	UniRef50_P08473	AYQNYIK	0	1	0	0	0	0	0	0	1	0	0	0	0	0	0	0	0	0	0	0	0	0	0	0	0	0	0	0	0	0	0	0	0	0	0	0	0	0	0	0	0	0	0
	2845	NEP_HUMAN	Homo sapiens (Human)	MME	UniRef50_P08473	DVLQEPK	1	0	0	0	0	0	0	0	1	0	0	0	0	0	0	0	0	0	0	0	0	0	0	0	0	0	0	0	0	0	0	0	0	0	0	0	3	0	0	0	0	0	0
	2845	NEP_HUMAN	Homo sapiens (Human)	MME	UniRef50_P08473	AIAQLN[115.0269]SK	0	0	0	0	0	0	0	0	0	0	0	0	0	0	0	0	0	0	0	0	0	0	0	0	0	0	0	0	1	0	0	0	0	0	0	1	0	0	0	0	0	0	0
	2845	NEP_HUMAN	Homo sapiens (Human)	MME	UniRef50_P08473	AIAQLNSK	0	2	2	0	0	0	0	0	4	0	0	0	0	0	0	0	0	0	0	0	0	0	0	0	0	0	0	0	0	0	0	0	0	0	0	0	0	0	0	0	0	0	0
	2845	NEP_HUMAN	Homo sapiens (Human)	MME	UniRef50_P08473	IGYPDDIVSNDNK	0	0	0	0	0	0	0	0	0	1	0	0	0	0	0	0	0	1	1	0	0	0	0	0	0	0	1	0	0	0	0	0	0	0	0	0	2	0	0	0	0	0	0
	2845	NEP_HUMAN	Homo sapiens (Human)	MME	UniRef50_P08473	DELEVVLK	1	0	0	0	0	0	0	0	1	1	0	0	0	0	0	0	0	1	0	0	0	0	0	0	0	0	0	0	0	0	0	0	0	0	0	0	0	0	0	0	0	0	0
	2845	NEP_HUMAN	Homo sapiens (Human)	MME	UniRef50_P08473	NDPM[147.0354]LLYNK	0	0	0	0	0	0	0	0	0	0	0	0	0	0	0	0	0	0	0	0	0	0	0	0	0	0	0	0	1	0	0	0	0	0	0	1	0	1	0	0	0	0	0
	2845	NEP_HUMAN	Homo sapiens (Human)	MME	UniRef50_P08473	RNVIPETSSR	0	0	0	0	0	0	0	1	1	0	0	0	0	0	0	0	0	0	0	0	0	0	0	0	0	0	0	0	0	0	0	0	0	0	0	0	0	0	0	0	0	0	0
	2845	NEP_HUMAN	Homo sapiens (Human)	MME	UniRef50_P08473	LPIDENQLALEM[147.0354]NK	2	0	0	0	0	0	0	0	2	1	0	0	0	0	0	0	0	1	0	0	0	0	0	0	0	0	0	0	0	0	0	0	0	0	0	0	1	0	0	0	0	0	0
	2845	NEP_HUMAN	Homo sapiens (Human)	MME	UniRef50_P08473	LPIDENQLALEMNK	1	0	0	0	0	0	0	0	1	0	0	0	0	0	0	0	0	0	0	0	0	0	0	0	0	0	0	0	0	0	0	0	0	0	0	0	0	0	0	0	0	0	0
	2845	NEP_HUMAN	Homo sapiens (Human)	MME	UniRef50_P08473	LNNEYLELNYK	0	0	0	0	0	0	0	0	0	0	0	0	0	0	0	0	0	0	0	0	0	0	0	0	0	0	0	0	0	0	0	0	0	0	0	0	0	0	0	0	0	0	0
	2845	NEP_HUMAN	Homo sapiens (Human)	MME	UniRef50_P08473	LLPGLDLNHK	0	0	0	0	0	0	1	0	1	0	0	0	0	0	0	0	0	0	0	0	0	0	0	0	0	0	0	0	0	0	0	0	0	0	0	0	0	0	0	0	0	0	0
	2845	NEP_HUMAN	Homo sapiens (Human)	MME	UniRef50_P08473	LKPILTK	0	0	0	0	0	0	0	1	1	0	0	0	0	0	0	0	1	1	0	0	0	0	0	0	0	0	0	0	0	0	0	0	0	0	0	0	0	0	0	0	0	0	0
	2845	NEP_HUMAN	Homo sapiens (Human)	MME	UniRef50_P08473	TEDIVAVQK	0	0	0	0	0	0	0	0	0	2	0	0	0	0	0	0	0	2	0	0	0	0	0	0	0	0	0	0	0	0	0	0	0	0	0	0	0	0	0	0	0	0	0
	2845	NEP_HUMAN	Homo sapiens (Human)	MME	UniRef50_P08473	TDVHSPGNFR	0	0	0	0	0	0	0	0	0	0	0	0	0	0	0	0	0	0	0	0	0	0	0	0	0	0	0	0	0	0	0	0	0	0	0	0	0	0	0	0	0	0	0
	2845	NEP_HUMAN	Homo sapiens (Human)	MME	UniRef50_P08473	NVIPETSSR	0	3	0	0	0	0	0	0	3	0	0	0	0	0	0	0	0	0	0	0	0	0	0	0	0	0	0	0	0	0	0	0	0	0	0	0	0	0	0	0	0	0	0
	2846	K4IQH2_BIFAP	Bifidobacterium asteroides (strain PRL2011)	BAST_1459	UniRef50_P08499	AIESGASVVTANK	1	1	0	0	0	0	0	0	2	1	1	0	0	0	0	0	0	2	0	0	0	0	0	0	0	0	0	0	0	0	0	0	0	0	0	0	1	1	0	0	0	0	0
	2846	K4IQH2_BIFAP	Bifidobacterium asteroides (strain PRL2011)	BAST_1459	UniRef50_P08499	GAGGAPTASAVVGDVVTEAR	2	0	0	0	0	0	0	0	2	0	0	0	0	0	0	0	0	0	2	0	0	0	0	0	0	0	2	0	0	0	0	0	0	0	0	0	3	0	0	0	0	0	0
	2848	VIME_HUMAN	Homo sapiens (Human)	VIM	UniRef50_P08670	LLQDSVDFSLADAINTEFK	5	4	4	3	2	2	1	2	23	6	3	3	2	2	2	2	3	23	2	4	3	1	3	1	2	3	19	5	2	2	1	2	3	2	2	19	3	2	1	1	0	3	2
	2849	K1C19_HUMAN	Homo sapiens (Human)	KRT19	UniRef50_P08727	VLDELTLAR	0	3	0	0	0	0	0	0	3	0	0	0	0	0	0	0	0	0	0	0	0	0	0	0	0	0	0	0	2	0	0	0	0	0	0	2	0	2	0	0	0	0	0
	2849	K1C19_HUMAN	Homo sapiens (Human)	KRT19	UniRef50_P08727	LEQEIATYR	0	0	0	0	0	0	0	0	0	1	0	0	0	0	0	0	0	1	0	0	0	0	0	0	0	0	0	0	0	0	0	0	0	0	0	0	0	0	0	0	0	0	0
	2849	K1C19_HUMAN	Homo sapiens (Human)	KRT19	UniRef50_P08727	LASYLDK	0	0	0	0	0	0	0	0	0	0	1	0	0	0	0	0	0	1	0	0	0	0	0	0	0	0	0	0	0	0	0	0	0	0	0	0	0	2	0	0	0	0	0
	2849	K1C19_HUMAN	Homo sapiens (Human)	KRT19	UniRef50_P08727	FETEQALR	0	1	0	0	0	0	0	0	1	0	0	0	0	0	0	0	0	0	0	0	0	0	0	0	0	0	0	0	0	0	0	0	0	0	0	0	0	0	0	0	0	0	0
	2849	K1C19_HUMAN	Homo sapiens (Human)	KRT19	UniRef50_P08727	LAADDFR	0	0	0	0	0	0	0	0	0	0	2	0	0	0	0	0	0	2	0	0	0	0	0	0	0	0	0	0	0	0	0	0	0	0	0	0	0	3	0	0	0	0	0
	2849	K1C19_HUMAN	Homo sapiens (Human)	KRT19	UniRef50_P08727	M[147.0354]SVEADIN[115.0269]GLRR	0	0	0	0	0	0	0	0	0	0	0	0	0	0	1	0	0	1	0	0	0	0	0	0	0	0	0	0	0	0	0	0	0	0	0	0	0	0	0	0	0	0	0
	2849	K1C19_HUMAN	Homo sapiens (Human)	KRT19	UniRef50_P08727	TKFETEQALR	0	0	0	0	0	0	0	0	0	0	0	0	0	0	0	0	2	2	0	0	0	0	0	0	0	0	0	0	0	0	0	0	0	0	0	0	0	0	0	0	0	0	0
	2850	K1C16_HUMAN	Homo sapiens (Human)	KRT16	UniRef50_P08779	LAADDFR	0	0	0	0	0	0	0	0	0	0	2	0	0	0	0	0	0	2	0	0	0	0	0	0	0	0	0	0	0	0	0	0	0	0	0	0	0	3	0	0	0	0	0
	2850	K1C16_HUMAN	Homo sapiens (Human)	KRT16	UniRef50_P08779	SEVTELR	0	0	0	0	0	0	0	0	0	0	1	0	0	0	0	0	0	1	0	0	0	0	0	0	0	0	0	0	0	0	0	0	0	0	0	0	0	0	0	0	0	0	0
	2850	K1C16_HUMAN	Homo sapiens (Human)	KRT16	UniRef50_P08779	QTVEADVN[115.0269]GLRR	0	0	0	0	0	0	0	0	0	0	0	0	0	0	2	0	0	2	0	0	0	0	0	0	0	0	0	0	0	0	0	0	0	0	0	0	0	0	0	0	0	0	0
	2850	K1C16_HUMAN	Homo sapiens (Human)	KRT16	UniRef50_P08779	QTVEADVN[115.0269]GLR	0	0	0	0	0	0	0	0	0	1	0	0	0	0	0	0	0	1	0	0	0	0	0	0	0	0	0	0	0	0	0	0	0	0	0	0	0	0	0	0	0	0	0
	2850	K1C16_HUMAN	Homo sapiens (Human)	KRT16	UniRef50_P08779	QTVEADVNGLRR	0	0	0	0	0	0	0	0	0	0	0	0	0	0	0	2	0	2	0	0	0	0	0	0	0	0	0	0	0	0	0	0	0	0	0	0	0	0	0	0	0	0	0
	2850	K1C16_HUMAN	Homo sapiens (Human)	KRT16	UniRef50_P08779	YEHELALR	0	0	0	0	0	0	0	0	0	0	0	0	0	0	0	1	0	1	0	0	0	0	0	0	0	0	0	0	0	0	0	0	0	0	0	0	0	0	0	0	0	0	0
	2850	K1C16_HUMAN	Homo sapiens (Human)	KRT16	UniRef50_P08779	VTMQNLNDR	0	1	0	0	0	0	0	0	1	0	1	0	0	0	0	0	0	1	0	1	0	0	0	0	0	0	1	0	0	0	0	0	0	0	0	0	0	1	0	0	0	0	0
	2850	K1C16_HUMAN	Homo sapiens (Human)	KRT16	UniRef50_P08779	VLDELTLAR	0	3	0	0	0	0	0	0	3	0	0	0	0	0	0	0	0	0	0	0	0	0	0	0	0	0	0	0	2	0	0	0	0	0	0	2	0	2	0	0	0	0	0
	2850	K1C16_HUMAN	Homo sapiens (Human)	KRT16	UniRef50_P08779	LEQEIATYR	0	0	0	0	0	0	0	0	0	1	0	0	0	0	0	0	0	1	0	0	0	0	0	0	0	0	0	0	0	0	0	0	0	0	0	0	0	0	0	0	0	0	0
	2850	K1C16_HUMAN	Homo sapiens (Human)	KRT16	UniRef50_P08779	LASYLDK	0	0	0	0	0	0	0	0	0	0	1	0	0	0	0	0	0	1	0	0	0	0	0	0	0	0	0	0	0	0	0	0	0	0	0	0	0	2	0	0	0	0	0
	2850	K1C16_HUMAN	Homo sapiens (Human)	KRT16	UniRef50_P08779	EVASNSELVQSSR	0	0	0	0	0	0	0	0	0	1	0	0	0	0	0	0	0	1	0	0	0	0	0	0	0	0	0	0	0	0	0	0	0	0	0	0	0	0	0	0	0	0	0
	2850	K1C16_HUMAN	Homo sapiens (Human)	KRT16	UniRef50_P08779	APSTYGGGLSVSSR	0	0	0	0	0	0	0	0	0	0	2	0	0	0	0	0	0	2	0	0	0	0	0	0	0	0	0	0	0	0	0	0	0	0	0	0	0	0	0	0	0	0	0
	2850	K1C16_HUMAN	Homo sapiens (Human)	KRT16	UniRef50_P08779	ALEEANADLEVK	0	0	0	0	0	0	0	0	0	2	0	0	0	0	0	0	0	2	0	0	0	0	0	0	0	0	0	0	0	0	0	0	0	0	0	0	0	0	0	0	0	0	0
	2851	CEL2A_HUMAN	Homo sapiens (Human)	CELA2A	UniRef50_P09093	LQTN[115.0269]GAVPDVLQQGR	3	0	0	0	0	0	0	0	3	6	0	0	0	0	0	0	0	6	2	0	0	0	0	0	0	0	2	5	1	0	0	0	0	0	0	6	3	0	0	0	0	0	0
	2851	CEL2A_HUMAN	Homo sapiens (Human)	CELA2A	UniRef50_P09093	LQTNGAVPDVLQQGR	1	3	0	0	0	0	0	0	4	1	0	0	0	0	0	0	0	1	1	3	0	0	0	0	0	0	4	0	2	0	0	0	0	0	0	2	5	3	0	0	0	0	0
	2851	CEL2A_HUMAN	Homo sapiens (Human)	CELA2A	UniRef50_P09093	LANPVSLTDK	0	0	0	0	0	0	0	0	0	0	2	0	0	0	0	0	0	2	0	0	0	0	0	0	0	0	0	0	1	2	0	0	0	0	0	3	0	0	0	0	0	0	0
	2851	CEL2A_HUMAN	Homo sapiens (Human)	CELA2A	UniRef50_P09093	GN[115.0269]DIALLK	0	0	0	0	0	0	0	0	0	0	0	0	0	0	0	0	0	0	0	0	0	0	0	0	0	0	0	0	0	0	0	0	0	0	0	0	0	0	0	0	0	0	0
	2851	CEL2A_HUMAN	Homo sapiens (Human)	CELA2A	UniRef50_P09093	GNDIALLK	0	5	0	0	0	0	0	0	5	0	2	0	0	0	0	0	0	2	0	0	0	0	0	0	0	0	0	0	3	0	0	0	0	0	0	3	0	3	0	0	0	0	0
	2851	CEL2A_HUMAN	Homo sapiens (Human)	CELA2A	UniRef50_P09093	DWNSNQISK	1	0	0	0	0	0	0	0	1	0	0	0	0	0	0	0	0	0	0	0	0	0	0	0	0	0	0	1	0	0	0	0	0	0	0	1	0	0	0	0	0	0	0
	2851	CEL3A_HUMAN	Homo sapiens (Human)	CELA3A	UniRef50_P09093	LPVVDYK	0	5	3	2	2	2	0	1	15	1	10	0	2	2	1	0	1	17	0	3	4	1	0	0	0	1	9	0	3	4	2	1	0	0	1	11	0	4	4	2	0	0	1
	2851	CEL3A_HUMAN	Homo sapiens (Human)	CELA3A	UniRef50_P09093	WNWWGSTVK	0	1	0	0	0	0	0	0	1	0	0	0	0	0	0	0	0	0	0	0	0	0	0	0	0	0	0	0	0	0	0	0	0	0	0	0	0	0	0	0	0	0	0
	2851	CEL3A_HUMAN	Homo sapiens (Human)	CELA3A	UniRef50_P09093	DLTYQVVLGEYNLAVK	2	0	0	0	0	0	0	0	2	0	0	0	0	0	0	0	0	0	0	0	0	0	0	0	0	0	0	0	0	0	0	0	0	0	0	0	0	0	0	0	0	0	0
	2851	CEL3A_HUMAN	Homo sapiens (Human)	CELA3A	UniRef50_P09093	LYTN[115.0269]GPLPDKLQQAR	0	0	0	0	0	2	0	0	2	0	0	0	0	0	3	0	0	3	0	0	0	0	0	0	0	0	0	0	0	0	0	0	0	0	0	0	0	0	0	0	0	0	0
	2851	CEL3A_HUMAN	Homo sapiens (Human)	CELA3A	UniRef50_P09093	LYTN[115.0269]GPLPDK	4	0	0	0	0	0	0	0	4	5	4	0	0	0	0	0	0	9	4	1	0	0	0	0	0	0	5	0	3	0	0	0	0	0	0	3	0	3	0	0	0	0	3
	2851	CEL3A_HUMAN	Homo sapiens (Human)	CELA3A	UniRef50_P09093	LYTNGPLPDK	1	4	2	0	0	1	1	1	10	3	3	0	0	0	0	1	0	7	0	2	0	0	0	0	1	0	3	1	3	2	0	1	0	0	1	8	1	5	2	0	0	1	0
	2851	CEL3A_HUMAN	Homo sapiens (Human)	CELA3A	UniRef50_P09093	LYTNGPLPDKLQQAR	0	0	0	0	0	0	2	0	2	0	0	0	0	0	0	3	0	3	0	0	0	0	0	0	0	0	0	0	0	0	0	0	0	1	0	1	0	0	0	0	0	0	1
	2852	VILI_HUMAN	Homo sapiens (Human)	VIL1	UniRef50_P09327	M[147.0354]VVYQGGTSR	0	1	0	0	0	0	0	0	1	0	0	0	0	0	0	0	0	0	0	0	0	0	0	0	0	0	0	0	0	0	0	0	0	0	0	0	0	0	0	0	0	0	0
	2852	VILI_HUMAN	Homo sapiens (Human)	VIL1	UniRef50_P09327	MVVYQGGTSR	0	1	0	0	0	0	0	0	1	0	0	0	0	0	0	0	0	0	0	0	0	0	0	0	0	0	0	0	0	0	0	0	0	0	0	0	0	0	0	0	0	0	0
	2852	VILI_HUMAN	Homo sapiens (Human)	VIL1	UniRef50_P09327	RLQEENLVITPR	0	0	0	0	0	0	0	1	1	0	0	0	0	0	0	0	0	0	0	0	0	0	0	0	0	0	0	0	0	0	0	0	0	0	0	0	0	0	0	0	0	0	0
	2852	VILI_HUMAN	Homo sapiens (Human)	VIL1	UniRef50_P09327	TNNLETGPSTR	0	0	0	0	0	0	0	0	0	0	0	0	0	0	0	0	0	0	0	0	0	0	0	0	0	0	0	0	0	0	0	0	0	0	0	0	0	0	0	0	0	0	0
	2852	VILI_HUMAN	Homo sapiens (Human)	VIL1	UniRef50_P09327	LFQVQGTGANNTK	0	1	0	0	0	0	0	0	1	0	0	0	0	0	0	0	0	0	0	0	0	0	0	0	0	0	0	0	0	0	0	0	0	0	0	0	0	0	0	0	0	0	0
	2852	VILI_HUMAN	Homo sapiens (Human)	VIL1	UniRef50_P09327	HVETNSYDVQR	0	0	0	0	0	0	1	0	1	0	0	0	0	0	0	0	0	0	0	0	0	0	0	0	0	0	0	0	0	0	0	0	0	0	0	0	0	0	0	0	0	0	0
	2852	VILI_HUMAN	Homo sapiens (Human)	VIL1	UniRef50_P09327	DPETPIIVVK	1	0	0	0	0	0	0	0	1	0	0	0	0	0	0	0	0	0	0	0	0	0	0	0	0	0	0	0	0	0	0	0	0	0	0	0	0	0	0	0	0	0	0
	2852	VILI_HUMAN	Homo sapiens (Human)	VIL1	UniRef50_P09327	AAVPDTVVEPALK	0	0	0	0	0	0	0	0	0	0	0	0	0	0	0	0	0	0	0	0	0	0	0	0	0	0	0	0	0	0	0	0	0	0	0	0	0	0	0	0	0	0	0
	2853	ANXA4_HUMAN	Homo sapiens (Human)	ANXA4	UniRef50_P09525	SDTSFMFQR	0	1	0	0	0	0	0	0	1	0	0	0	0	0	0	0	0	0	0	0	0	0	0	0	0	0	0	0	0	0	0	0	0	0	0	0	0	0	0	0	0	0	0
	2853	ANXA4_HUMAN	Homo sapiens (Human)	ANXA4	UniRef50_P09525	SLEDDIR	0	0	0	0	0	0	0	0	0	2	1	0	0	0	0	0	0	3	0	1	0	0	0	0	0	0	1	0	0	0	0	0	0	0	0	0	0	0	0	0	0	0	0
	2853	ANXA4_HUMAN	Homo sapiens (Human)	ANXA4	UniRef50_P09525	QDAQDLYEAGEKK	0	0	0	0	1	0	0	0	1	0	0	0	0	0	0	0	0	0	0	0	0	0	0	0	0	0	0	0	0	0	0	0	0	0	0	0	0	0	0	0	0	0	0
	2853	ANXA4_HUMAN	Homo sapiens (Human)	ANXA4	UniRef50_P09525	VLVSLSAGGRDEGNYLDDALVR	1	0	0	0	0	0	0	0	1	1	0	0	0	0	0	0	0	1	0	0	0	0	0	0	0	0	0	0	0	0	0	0	0	0	0	0	0	0	0	0	0	0	0
	2853	ANXA4_HUMAN	Homo sapiens (Human)	ANXA4	UniRef50_P09525	VLVSLSAGGR	0	0	0	0	0	0	0	0	0	0	1	0	0	0	0	0	0	1	0	0	0	0	0	0	0	0	0	0	0	0	0	0	0	0	0	0	0	0	0	0	0	0	0
	2853	ANXA4_HUMAN	Homo sapiens (Human)	ANXA4	UniRef50_P09525	SLYSFIK	0	1	0	0	0	0	0	0	1	0	0	0	0	0	0	0	0	0	0	0	0	0	0	0	0	0	0	0	0	0	0	0	0	0	0	0	0	0	0	0	0	0	0
	2853	ANXA4_HUMAN	Homo sapiens (Human)	ANXA4	UniRef50_P09525	ISQTYQQQYGR	0	2	0	0	0	0	0	0	2	0	0	0	0	0	0	0	0	0	0	0	0	0	0	0	0	0	0	0	0	0	0	0	0	0	0	0	0	0	0	0	0	0	0
	2853	ANXA4_HUMAN	Homo sapiens (Human)	ANXA4	UniRef50_P09525	DLIDDLK	2	0	0	0	0	0	0	0	2	1	0	0	0	0	0	0	0	1	1	0	0	0	0	0	0	0	1	0	0	0	0	0	0	0	0	0	0	0	0	0	0	0	0
	2853	ANXA4_HUMAN	Homo sapiens (Human)	ANXA4	UniRef50_P09525	AEIDM[147.0354]LDIR	0	0	0	0	0	0	0	0	0	0	0	0	0	0	0	0	0	0	0	0	0	0	0	0	0	0	0	0	0	0	0	0	0	0	0	0	0	0	0	0	0	0	0
	2853	ANXA4_HUMAN	Homo sapiens (Human)	ANXA4	UniRef50_P09525	AASGFNAM[147.0354]EDAQTLR	0	0	0	0	0	0	0	0	0	0	0	0	0	0	0	0	0	0	0	0	0	0	0	0	0	0	0	0	0	0	0	0	0	0	0	0	0	0	0	0	0	0	0
	2853	ANXA4_HUMAN	Homo sapiens (Human)	ANXA4	UniRef50_P09525	AASGFNAMEDAQTLR	0	1	0	0	0	0	0	0	1	0	0	0	0	0	0	0	0	0	0	0	0	0	0	0	0	0	0	0	0	0	0	0	0	0	0	0	0	0	0	0	0	0	0
	2853	ANXA4_HUMAN	Homo sapiens (Human)	ANXA4	UniRef50_P09525	DEGNYLDDALVR	1	0	0	0	0	0	0	0	1	0	0	0	0	0	0	0	0	0	0	0	0	0	0	0	0	0	0	0	0	0	0	0	0	0	0	0	0	0	0	0	0	0	0
	2858	LPH_HUMAN	Homo sapiens (Human)	LCT	UniRef50_P09848	SELQHLATSR	0	0	0	0	0	0	0	0	0	0	0	0	0	0	0	0	0	0	0	0	0	0	0	0	0	0	0	0	0	0	0	0	0	0	0	0	0	0	0	0	0	0	0
	2858	LPH_HUMAN	Homo sapiens (Human)	LCT	UniRef50_P09848	TYINEALK	0	1	0	0	0	0	0	0	1	0	0	0	0	0	0	0	0	0	0	0	0	0	0	0	0	0	0	0	0	0	0	0	0	0	0	0	0	0	0	0	0	0	0
	2858	LPH_HUMAN	Homo sapiens (Human)	LCT	UniRef50_P09848	LPSFTEEEKR	0	0	0	0	0	0	0	0	0	0	0	0	0	0	0	0	0	0	0	0	0	0	0	0	0	0	0	0	0	0	0	0	0	0	0	0	0	0	0	0	0	0	0
	2858	LPH_HUMAN	Homo sapiens (Human)	LCT	UniRef50_P09848	LPSFTEEEK	0	0	0	0	0	0	0	0	0	0	0	0	0	0	0	0	0	0	0	0	0	0	0	0	0	0	0	0	0	0	0	0	0	0	0	0	0	0	0	0	0	0	0
	2858	LPH_HUMAN	Homo sapiens (Human)	LCT	UniRef50_P09848	LPEFTESEK	0	0	0	0	0	0	0	0	0	0	0	0	0	0	0	0	0	0	0	0	0	0	0	0	0	0	0	0	0	0	0	0	0	0	0	0	0	0	0	0	0	0	0
	2858	LPH_HUMAN	Homo sapiens (Human)	LCT	UniRef50_P09848	VYHTYDEK	0	0	0	0	0	0	0	0	0	0	0	0	0	0	0	0	0	0	0	0	0	0	0	0	0	0	0	0	0	0	0	0	0	0	0	0	0	0	0	0	0	0	0
	2858	LPH_HUMAN	Homo sapiens (Human)	LCT	UniRef50_P09848	N[115.0269]GDYNEVM[147.0354]K	0	0	0	0	0	0	0	0	0	0	0	0	0	0	0	0	0	0	0	0	0	0	0	0	0	0	0	0	0	0	0	0	0	0	0	0	0	0	0	0	0	0	0
	2858	LPH_HUMAN	Homo sapiens (Human)	LCT	UniRef50_P09848	SRLPEFTESEKR	0	0	0	0	0	0	0	0	0	0	0	0	0	0	0	0	0	0	0	0	0	0	0	0	0	0	0	0	0	0	0	0	0	0	0	0	0	0	0	0	0	0	0
	2858	LPH_HUMAN	Homo sapiens (Human)	LCT	UniRef50_P09848	SRLPEFTESEK	0	0	0	0	0	0	0	0	0	0	0	0	0	0	0	0	0	0	0	0	0	0	0	0	0	0	0	0	0	0	0	0	0	0	0	0	0	0	0	0	0	0	0
	2858	LPH_HUMAN	Homo sapiens (Human)	LCT	UniRef50_P09848	NGDYPDTM[147.0354]K	0	0	0	0	0	0	0	0	0	0	0	0	0	0	0	0	0	0	0	0	0	0	0	0	0	0	0	0	0	0	0	0	0	0	0	0	0	0	0	0	0	0	0
	2858	LPH_HUMAN	Homo sapiens (Human)	LCT	UniRef50_P09848	FSISWSR	0	0	1	0	0	0	0	0	1	0	0	0	0	0	0	0	0	0	0	0	0	0	0	0	0	0	0	0	0	0	0	0	0	0	0	0	0	0	0	0	0	0	0
	2859	PPBI_HUMAN	Homo sapiens (Human)	ALPI	UniRef50_P09923	GNEVISVM[147.0354]NR	0	1	0	0	0	0	0	0	1	0	4	0	0	0	0	0	1	5	0	0	0	0	0	0	0	0	0	0	4	1	0	0	0	0	0	5	0	2	0	0	0	0	0
	2859	PPBI_HUMAN	Homo sapiens (Human)	ALPI	UniRef50_P09923	GNEVISVMNR	0	1	0	0	0	0	0	0	1	0	2	1	0	0	0	0	0	3	0	0	0	0	0	0	0	0	0	0	4	0	0	0	0	0	0	4	0	4	0	0	0	0	0
	2859	PPBI_HUMAN	Homo sapiens (Human)	ALPI	UniRef50_P09923	GFYLFVEGGR	0	1	0	0	0	0	0	0	1	0	0	0	0	0	0	0	0	0	0	0	0	0	0	0	0	0	0	0	0	0	0	0	0	0	0	0	0	1	0	0	0	0	0
	2859	PPBI_HUMAN	Homo sapiens (Human)	ALPI	UniRef50_P09923	FPYLALSK	0	0	0	0	0	0	0	0	0	0	0	2	0	0	0	0	0	2	0	0	0	0	0	0	0	0	0	0	0	2	0	0	0	0	0	2	0	0	0	0	0	0	0
	2859	PPBI_HUMAN	Homo sapiens (Human)	ALPI	UniRef50_P09923	SVGVVTTTR	0	1	1	0	0	0	0	0	2	0	4	1	0	0	1	0	0	6	0	0	0	0	0	0	0	0	0	0	2	1	1	0	0	0	0	4	0	1	1	0	0	0	0
	2859	PPBI_HUMAN	Homo sapiens (Human)	ALPI	UniRef50_P09923	YM[147.0354]FPM[147.0354]GTPDPEYPADASQN[115.0269]GIR	0	0	0	0	0	0	0	0	0	0	0	0	0	0	0	0	0	0	0	0	0	0	0	0	0	0	0	2	0	0	0	0	0	0	0	2	0	0	0	0	0	0	0
	2859	PPBI_HUMAN	Homo sapiens (Human)	ALPI	UniRef50_P09923	YM[147.0354]FPM[147.0354]GTPDPEYPADASQNGIR	0	0	0	0	0	0	0	0	0	1	0	0	0	0	0	0	0	1	0	0	0	0	0	0	0	0	0	1	0	0	0	0	0	0	0	1	1	0	0	0	0	0	0
	2859	PPBI_HUMAN	Homo sapiens (Human)	ALPI	UniRef50_P09923	YMFPM[147.0354]GTPDPEYPADASQN[115.0269]GIR	1	0	0	0	0	0	0	0	1	0	0	0	0	0	0	0	0	0	0	0	0	0	0	0	0	0	0	0	0	0	0	0	0	0	0	0	0	0	0	0	0	0	0
	2859	PPBI_HUMAN	Homo sapiens (Human)	ALPI	UniRef50_P09923	YMFPM[147.0354]GTPDPEYPADASQNGIR	1	0	0	0	0	0	0	0	1	0	0	0	0	0	0	0	0	0	0	0	0	0	0	0	0	0	0	0	0	0	0	0	0	0	0	0	0	0	0	0	0	0	0
	2859	PPBI_HUMAN	Homo sapiens (Human)	ALPI	UniRef50_P09923	GSSIFGLAPSK	0	6	1	0	0	0	0	2	9	1	5	0	0	1	0	0	0	7	0	0	0	0	0	0	0	0	0	0	4	2	0	0	0	0	0	6	0	1	2	0	0	0	0
	2859	PPBI_HUMAN	Homo sapiens (Human)	ALPI	UniRef50_P09923	AN[115.0269]FQTIGLSAAAR	0	0	0	0	0	0	0	0	0	0	1	0	0	0	0	0	0	1	0	0	0	0	0	0	0	0	0	0	1	0	0	0	0	0	0	1	0	0	0	0	0	0	0
	2859	PPBI_HUMAN	Homo sapiens (Human)	ALPI	UniRef50_P09923	GN[115.0269]EVISVM[147.0354]NR	0	0	0	0	0	0	0	0	0	1	1	0	0	0	0	0	0	2	0	0	0	0	0	0	0	0	0	2	0	0	0	0	0	0	0	2	0	0	0	0	0	0	0
	2859	PPBI_HUMAN	Homo sapiens (Human)	ALPI	UniRef50_P09923	GN[115.0269]EVISVMNR	0	0	0	0	0	0	0	0	0	0	3	0	0	0	0	0	0	3	0	0	0	0	0	0	0	0	0	0	0	0	0	0	0	0	0	0	0	0	0	0	0	0	0
	2859	PPBI_HUMAN	Homo sapiens (Human)	ALPI	UniRef50_P09923	ANFQTIGLSAAAR	0	2	0	0	0	0	0	0	2	0	3	0	0	0	0	0	0	3	0	2	0	0	0	0	0	0	2	0	5	4	0	0	0	0	0	9	0	4	0	0	0	0	0
	2859	PPBI_HUMAN	Homo sapiens (Human)	ALPI	UniRef50_P09923	KLQPIQK	0	0	0	0	0	0	0	0	0	0	0	0	0	0	0	0	1	1	0	0	0	0	0	0	0	1	1	0	0	0	0	0	0	0	0	0	0	0	0	0	0	0	0
	2859	PPBI_HUMAN	Homo sapiens (Human)	ALPI	UniRef50_P09923	VQHASPAGTYAHTVN[115.0269]R	0	0	0	0	0	0	0	0	0	0	0	0	0	0	0	0	0	0	0	0	0	0	0	0	0	0	0	0	0	0	0	0	0	0	1	1	0	0	0	0	0	0	0
	2859	PPBI_HUMAN	Homo sapiens (Human)	ALPI	UniRef50_P09923	VQHASPAGTYAHTVNR	0	0	0	0	0	0	0	3	3	0	0	0	0	0	0	0	6	6	0	0	0	0	0	0	0	0	0	0	0	0	0	0	0	0	4	4	0	0	0	0	0	0	0
	2859	PPBI_HUMAN	Homo sapiens (Human)	ALPI	UniRef50_P09923	QAAEALDAAKK	0	0	0	0	0	1	0	0	1	0	0	0	0	0	1	1	0	2	0	0	0	0	0	0	0	0	0	0	0	0	0	0	0	1	0	1	0	0	0	0	0	0	1
	2859	PPBI_HUMAN	Homo sapiens (Human)	ALPI	UniRef50_P09923	QAAEALDAAK	2	1	0	0	0	0	0	0	3	2	0	2	0	0	0	0	0	4	0	1	0	0	0	0	0	0	1	1	0	0	0	0	0	0	0	1	2	0	0	0	0	0	0
	2859	PPBI_HUMAN	Homo sapiens (Human)	ALPI	UniRef50_P09923	NWYSDADM[147.0354]PASAR	0	0	0	0	0	0	0	0	0	1	1	0	0	0	0	0	0	2	0	0	0	0	0	0	0	0	0	0	0	0	0	0	0	0	0	0	0	2	0	0	0	0	0
	2859	PPBI_HUMAN	Homo sapiens (Human)	ALPI	UniRef50_P09923	NWYSDADMPASAR	1	1	0	0	0	0	0	0	2	1	1	0	0	0	0	0	0	2	0	0	0	0	0	0	0	0	0	0	0	0	0	0	0	0	0	0	0	0	0	0	0	0	0
	2859	PPBI_HUMAN	Homo sapiens (Human)	ALPI	UniRef50_P09923	LGPETPLAM[147.0354]DR	0	3	0	0	0	0	0	0	3	0	6	2	0	0	0	0	0	8	0	0	0	0	0	0	0	0	0	0	5	5	0	0	0	0	0	10	0	4	2	0	0	0	0
	2859	PPBI_HUMAN	Homo sapiens (Human)	ALPI	UniRef50_P09923	LGPETPLAMDR	0	0	0	0	0	0	0	0	0	0	0	0	0	0	0	0	0	0	0	0	0	0	0	0	0	0	0	0	0	0	0	0	0	0	0	0	0	2	0	0	0	0	0
	2903	D3RCN8_KLEVT	Klebsiella variicola (strain At-22)	Kvar_4395	UniRef50_P0A9Q3	TVDVTIR	0	0	0	0	0	0	0	0	0	0	0	0	0	0	0	0	0	0	0	0	0	0	0	0	0	0	0	0	2	0	0	0	0	0	0	2	0	0	0	0	0	0	0
	2903	D3RCN8_KLEVT	Klebsiella variicola (strain At-22)	Kvar_4395	UniRef50_P0A9Q3	TM[147.0354]NLGTVSEER	0	0	0	0	0	0	0	0	0	0	0	0	0	0	0	0	0	0	0	0	0	0	0	0	0	0	0	0	0	0	0	0	0	0	0	0	0	1	0	0	0	0	0
	2903	D3RCN8_KLEVT	Klebsiella variicola (strain At-22)	Kvar_4395	UniRef50_P0A9Q3	TMNLGTVSEER	0	0	0	0	0	0	0	0	0	0	0	0	0	0	0	0	0	0	0	0	0	0	0	0	0	0	0	0	0	0	0	0	0	0	0	0	0	0	0	0	0	0	0
	2903	D3RCN8_KLEVT	Klebsiella variicola (strain At-22)	Kvar_4395	UniRef50_P0A9Q3	SLVSPN[115.0269]GEQYKLPR	0	0	0	0	0	0	0	0	0	0	0	0	0	0	0	0	0	0	0	0	0	0	0	0	0	0	0	0	0	0	0	0	0	0	0	0	0	0	0	0	0	0	0
	2903	D3RCN8_KLEVT	Klebsiella variicola (strain At-22)	Kvar_4395	UniRef50_P0A9Q3	SLVSPNGEQYKLPR	0	0	0	0	0	0	0	0	0	0	0	0	0	0	0	0	0	0	0	0	0	0	0	0	0	0	0	0	0	0	0	0	0	0	0	0	0	0	0	0	0	0	0
	2903	D3RCN8_KLEVT	Klebsiella variicola (strain At-22)	Kvar_4395	UniRef50_P0A9Q3	SLVSPNGEQYK	0	0	0	0	0	0	0	0	0	0	0	0	0	0	0	0	0	0	0	0	0	0	0	0	0	0	0	0	0	0	0	0	0	0	0	0	0	0	0	0	0	0	0
	2942	G9Z720_9ENTR	Yokenella regensburgei ATCC 43003	HMPREF0880_03305	UniRef50_P0ACE1	GVGFIEAPR	0	0	0	0	0	0	0	0	0	0	0	0	0	0	0	0	0	0	0	0	0	0	0	0	0	0	0	0	0	1	0	0	0	0	0	1	0	0	0	0	0	0	0
	2942	G9Z720_9ENTR	Yokenella regensburgei ATCC 43003	HMPREF0880_03305	UniRef50_P0ACE1	ITIDPVTR	0	4	0	0	0	0	0	0	4	0	0	0	0	0	0	0	0	0	0	0	0	0	0	0	0	0	0	0	0	0	0	0	0	0	0	0	0	0	0	0	0	0	0
	3003	ASA2C_HUMAN	Homo sapiens (Human)	ASAH2C	UniRef50_P0C7U2	SIDIAHTNM[147.0354]KPGK	0	0	0	0	0	0	0	0	0	0	0	0	0	0	0	0	0	0	0	0	0	0	0	0	0	0	0	0	0	0	0	0	0	0	2	2	0	0	0	0	0	0	0
	3003	ASA2C_HUMAN	Homo sapiens (Human)	ASAH2C	UniRef50_P0C7U2	DQILGKPSEEIK	0	0	0	0	1	0	0	0	1	0	0	0	0	0	0	0	0	0	0	0	0	2	1	0	0	0	3	0	0	0	0	0	0	0	0	0	0	0	0	0	0	0	0
	3003	ASA2C_HUMAN	Homo sapiens (Human)	ASAH2C	UniRef50_P0C7U2	TFGDVLQPAKPEYR	0	0	0	0	0	0	1	0	1	0	0	0	0	0	0	0	0	0	0	0	0	0	0	0	0	0	0	0	0	0	0	0	0	0	0	0	0	0	0	0	0	0	1
	3003	ASA2C_HUMAN	Homo sapiens (Human)	ASAH2C	UniRef50_P0C7U2	NSVQNQNHQTFLTVEK	0	0	0	0	0	0	2	0	2	0	0	0	0	0	0	0	0	0	0	0	0	0	0	0	0	0	0	0	0	0	0	0	0	0	0	0	0	0	0	0	0	0	0
	3003	ASA2C_HUMAN	Homo sapiens (Human)	ASAH2C	UniRef50_P0C7U2	SPYSYLQNPQSER	0	1	0	0	0	0	0	0	1	0	0	0	0	0	0	0	0	0	0	1	0	0	0	0	0	0	1	0	1	0	0	0	0	0	0	1	0	0	0	0	0	0	0
	3003	ASA2C_HUMAN	Homo sapiens (Human)	ASAH2C	UniRef50_P0C7U2	GPGQDM[147.0354]FDSTQIIGR	0	0	0	0	0	0	0	0	0	0	0	0	0	0	0	0	0	0	0	0	0	0	0	0	0	0	0	0	2	0	0	0	0	0	0	2	0	1	0	0	0	0	0
	3003	ASA2C_HUMAN	Homo sapiens (Human)	ASAH2C	UniRef50_P0C7U2	GPEPPFFK	0	0	0	0	1	0	0	0	1	0	0	0	0	0	0	0	0	0	0	0	0	0	2	0	0	0	2	0	0	0	0	2	0	0	0	2	0	0	0	0	2	0	0
	3003	ASA2C_HUMAN	Homo sapiens (Human)	ASAH2C	UniRef50_P0C7U2	GNVDGVQINR	0	1	0	0	0	0	0	0	1	0	0	0	0	0	0	0	0	0	0	0	0	0	0	0	0	0	0	0	1	0	0	0	0	0	0	1	0	1	0	0	0	0	0
	3017	CH60_HUMAN	Homo sapiens (Human)	HSPD1	UniRef50_P10809	KPLVIIAEDVDGEALSTLVLNR	0	1	1	1	1	1	1	1	7	0	1	1	1	1	1	1	1	7	0	0	1	0	1	1	1	0	4	0	0	1	0	1	1	0	0	3	0	0	0	1	1	1	1
	3017	CH60_HUMAN	Homo sapiens (Human)	HSPD1	UniRef50_P10809	IQEIIEQLDVTTSEYEKEK	1	0	0	0	0	0	0	0	1	0	0	0	0	0	0	0	0	0	0	0	0	0	0	0	0	0	0	0	0	0	0	0	0	0	0	0	0	0	0	0	0	0	0
	3017	CH60_HUMAN	Homo sapiens (Human)	HSPD1	UniRef50_P10809	ALM[147.0354]LQGVDLLADAVAVTMGPK	0	0	0	0	0	1	1	1	3	0	0	0	0	0	0	0	0	0	0	0	0	0	0	0	0	0	0	0	0	0	0	0	0	0	0	0	0	0	0	0	0	0	0
	3017	CH60_HUMAN	Homo sapiens (Human)	HSPD1	UniRef50_P10809	ALMLQGVDLLADAVAVTMGPK	1	1	1	1	2	1	0	0	7	1	0	0	0	0	0	0	0	1	0	0	0	0	0	0	0	0	0	0	0	0	0	0	0	0	0	0	0	0	0	0	0	0	0
	3017	CH60_HUMAN	Homo sapiens (Human)	HSPD1	UniRef50_P10809	DMAIATGGAVFGEEGLTLNLEDVQPHDLGK	0	0	0	0	0	0	0	0	0	0	0	0	0	0	0	0	0	0	0	0	0	0	0	1	0	0	1	0	0	0	0	0	0	0	0	0	0	1	0	0	0	0	0
	3018	LAMP1_HUMAN	Homo sapiens (Human)	LAMP1	UniRef50_P11279	TVESITDIR	0	0	0	0	0	0	0	0	0	0	0	0	0	0	0	0	0	0	0	0	0	0	0	0	0	0	0	0	1	0	0	0	0	0	0	1	0	0	0	0	0	0	0
	3018	LAMP1_HUMAN	Homo sapiens (Human)	LAMP1	UniRef50_P11279	ALQATVGNSYK	0	0	0	0	0	0	0	0	0	0	1	0	0	0	0	0	0	1	0	0	0	0	0	0	0	0	0	0	1	0	0	0	0	0	0	1	0	0	0	0	0	0	0
	3021	A4E8Z1_9ACTN	Collinsella aerofaciens ATCC 25986	lacF	UniRef50_P11502	DASDALIGAHDTQTK	0	0	0	0	0	0	0	0	0	0	0	0	0	0	0	0	0	0	0	1	0	0	0	0	0	0	1	0	0	0	0	0	0	0	0	0	0	0	0	0	0	0	0
	3021	A4E8Z1_9ACTN	Collinsella aerofaciens ATCC 25986	lacF	UniRef50_P11502	FTIDAYK	0	0	0	0	0	0	0	0	0	0	0	0	0	0	0	0	0	0	0	2	0	0	0	0	0	0	2	0	0	0	0	0	0	0	0	0	0	0	0	0	0	0	0
	3023	PERE_HUMAN	Homo sapiens (Human)	EPX	UniRef50_P11678	IPPNDPR	0	0	2	3	2	0	0	0	7	0	0	0	3	2	0	0	0	5	0	0	1	2	1	0	0	0	4	0	0	0	2	2	0	0	0	4	0	0	0	2	0	0	0
	3023	PERE_HUMAN	Homo sapiens (Human)	EPX	UniRef50_P11678	GLM[147.0354]ATPAK	0	0	0	0	0	0	0	0	0	0	1	2	0	0	0	0	0	3	0	0	0	0	0	0	0	0	0	0	0	0	0	0	0	0	0	0	0	0	0	0	0	0	0
	3023	PERE_HUMAN	Homo sapiens (Human)	EPX	UniRef50_P11678	DHGLPGYN[115.0269]AWR	0	0	0	0	0	0	1	0	1	0	0	0	0	0	0	0	0	0	0	0	0	0	0	0	0	0	0	0	0	0	0	0	0	0	0	0	0	0	0	0	0	0	0
	3023	PERE_HUMAN	Homo sapiens (Human)	EPX	UniRef50_P11678	DHGLPGYNAWR	0	0	0	0	0	0	1	0	1	0	0	0	0	0	0	0	0	0	0	0	0	0	0	0	0	0	0	0	0	0	0	0	0	0	0	0	0	0	0	0	0	0	0
	3023	PERE_HUMAN	Homo sapiens (Human)	EPX	UniRef50_P11678	LAAM[147.0354]HTLFM[147.0354]R	0	0	0	0	0	0	0	0	0	0	0	0	0	0	0	0	0	0	0	0	0	0	0	0	0	0	0	0	0	0	0	0	0	0	2	2	0	0	0	0	0	0	0
	3023	PERE_HUMAN	Homo sapiens (Human)	EPX	UniRef50_P11678	RRPLLGASNQALAR	0	0	0	0	0	0	0	1	1	0	0	0	0	0	0	0	0	0	0	0	0	0	0	0	0	0	0	0	0	0	0	0	0	0	0	0	0	0	0	0	0	0	0
	3023	PERE_HUMAN	Homo sapiens (Human)	EPX	UniRef50_P11678	RPLLGASNQALAR	0	0	0	0	0	0	0	0	0	0	0	0	0	0	0	0	1	1	0	0	0	0	0	0	0	0	0	0	0	0	0	0	0	0	0	0	0	0	0	0	0	0	0
	3023	PERE_HUMAN	Homo sapiens (Human)	EPX	UniRef50_P11678	QDAM[147.0354]LVDELR	0	0	0	0	0	0	0	0	0	0	0	0	0	0	0	0	0	0	0	0	0	0	0	0	0	0	0	1	1	0	0	0	0	0	0	2	0	0	0	0	0	0	0
	3023	PERE_HUMAN	Homo sapiens (Human)	EPX	UniRef50_P11678	N[115.0269]LAQLSR	0	0	0	0	0	0	0	0	0	0	0	2	0	0	0	0	0	2	0	0	0	0	0	0	0	0	0	0	0	0	0	0	0	0	0	0	0	0	0	0	0	0	0
	3023	PERE_HUMAN	Homo sapiens (Human)	EPX	UniRef50_P11678	N[115.0269]GFLLPLVR	2	0	0	0	0	0	0	0	2	0	0	0	0	0	0	0	0	0	0	0	0	0	0	0	0	0	0	1	0	0	0	0	0	0	0	1	1	0	0	0	0	0	0
	3023	PERE_HUMAN	Homo sapiens (Human)	EPX	UniRef50_P11678	SRDHGLPGYNAWR	0	0	0	0	0	0	0	1	1	0	0	0	0	0	0	0	0	0	0	0	0	0	0	0	0	0	0	0	0	0	0	0	0	0	0	0	0	0	0	0	0	0	0
	3023	PERE_HUMAN	Homo sapiens (Human)	EPX	UniRef50_P11678	NLAQLSR	0	0	3	1	0	0	0	0	4	0	0	0	1	0	0	0	0	1	0	0	0	0	0	0	0	0	0	0	0	0	2	0	0	0	0	2	0	0	0	1	0	0	0
	3023	PERE_HUMAN	Homo sapiens (Human)	EPX	UniRef50_P11678	NGFLLPLVR	0	0	1	0	0	0	0	0	1	0	0	0	0	0	0	0	0	0	0	0	0	0	0	0	0	0	0	0	0	0	0	0	0	0	0	0	0	0	0	0	0	0	0
	3023	PERE_HUMAN	Homo sapiens (Human)	EPX	UniRef50_P11678	AVSN[115.0269]QIVR	0	0	1	0	0	0	0	0	1	0	0	0	0	0	0	0	0	0	0	0	0	0	0	0	0	0	0	0	0	0	0	0	0	0	0	0	0	0	0	0	0	0	0
	3023	PERE_HUMAN	Homo sapiens (Human)	EPX	UniRef50_P11678	AVSNQIVR	0	0	2	0	0	0	0	0	2	0	1	2	0	0	0	0	0	3	0	0	0	0	0	0	0	0	0	0	0	2	0	0	0	0	0	2	0	0	0	0	0	0	0
	3023	PERE_HUMAN	Homo sapiens (Human)	EPX	UniRef50_P11678	IVYEGGIDPILR	1	0	0	0	0	0	0	0	1	0	0	0	0	0	0	0	0	0	0	0	0	0	0	0	0	0	0	0	0	0	0	0	0	0	0	0	0	0	0	0	0	0	0
	3023	PERE_HUMAN	Homo sapiens (Human)	EPX	UniRef50_P11678	IPPN[115.0269]DPR	0	0	3	0	0	0	0	0	3	0	0	0	0	0	0	0	0	0	0	0	4	0	0	0	0	0	4	0	0	0	0	0	0	0	0	0	0	0	0	0	0	0	0
	3026	CO6A2_HUMAN	Homo sapiens (Human)	COL6A2	UniRef50_P12110	KQN[115.0269]VVPTVLALGSDVDMDVLTTLSLGDR	0	0	0	0	0	0	0	0	0	0	0	0	0	0	0	0	0	0	0	0	0	0	0	0	0	0	0	0	0	0	0	0	0	0	0	0	0	0	0	0	0	0	0
	3026	CO6A2_HUMAN	Homo sapiens (Human)	COL6A2	UniRef50_P12110	KQNVVPTVLALGSDVDMDVLTTLSLGDR	0	0	0	0	0	0	0	0	0	1	1	0	0	0	0	0	0	2	1	0	1	0	0	0	0	0	2	1	0	1	0	1	0	0	0	3	1	1	1	0	0	0	0
	3028	GRAA_HUMAN	Homo sapiens (Human)	GZMA	UniRef50_P12544	SQVILGAHSITR	0	0	0	0	0	0	2	0	2	0	0	0	0	0	0	2	0	2	0	0	0	0	0	0	0	0	0	0	0	0	0	0	0	2	1	3	0	0	0	0	0	0	2
	3031	ECP_HUMAN	Homo sapiens (Human)	RNASE3	UniRef50_P12724	N[115.0269]QNTFLR	0	0	1	0	0	0	0	0	1	0	0	0	0	0	0	0	0	0	0	0	0	0	0	0	0	0	0	0	0	0	0	0	0	0	0	0	0	0	0	0	0	0	0
	3031	ECP_HUMAN	Homo sapiens (Human)	RNASE3	UniRef50_P12724	NQNTFLR	0	0	2	2	0	0	0	0	4	0	0	2	0	0	0	0	0	2	0	0	1	0	0	0	0	0	1	0	0	1	2	0	0	0	0	3	0	0	2	0	0	0	0
	3033	CADH1_HUMAN	Homo sapiens (Human)	CDH1	UniRef50_P12830	M[147.0354]ALEVGDYK	0	0	0	0	0	0	0	0	0	0	1	0	0	0	0	0	0	1	0	0	0	0	0	0	0	0	0	0	1	0	0	0	0	0	0	1	0	0	0	0	0	0	0
	3033	CADH1_HUMAN	Homo sapiens (Human)	CDH1	UniRef50_P12830	VGTDGVITVK	0	0	0	0	0	0	0	0	0	0	4	0	0	0	0	0	0	4	0	0	0	0	0	0	0	0	0	0	0	0	0	0	0	0	0	0	0	0	0	0	0	0	0
	3036	K1C10_HUMAN	Homo sapiens (Human)	KRT10	UniRef50_P13645	VTMQNLNDR	0	1	0	0	0	0	0	0	1	0	1	0	0	0	0	0	0	1	0	1	0	0	0	0	0	0	1	0	0	0	0	0	0	0	0	0	0	1	0	0	0	0	0
	3036	K1C10_HUMAN	Homo sapiens (Human)	KRT10	UniRef50_P13645	LKYENEVALR	0	0	0	0	0	0	0	0	0	0	0	0	0	0	0	0	0	0	0	0	0	0	0	0	0	0	0	0	0	0	0	0	0	0	0	0	0	0	0	0	0	0	0
	3036	K1C10_HUMAN	Homo sapiens (Human)	KRT10	UniRef50_P13645	VLDELTLTK	0	0	0	0	0	0	0	0	0	0	0	0	0	0	0	0	0	0	0	1	0	0	0	0	0	0	1	0	0	0	0	0	0	0	0	0	0	1	0	0	0	0	0
	3036	K1C10_HUMAN	Homo sapiens (Human)	KRT10	UniRef50_P13645	LENEIQTYR	0	0	0	0	0	0	0	0	0	0	1	0	0	0	0	0	0	1	0	0	0	0	0	0	0	0	0	0	0	0	0	0	0	0	0	0	0	3	0	0	0	0	0
	3036	K1C10_HUMAN	Homo sapiens (Human)	KRT10	UniRef50_P13645	SQYEQLAEQNRK	0	0	0	0	0	0	0	0	0	0	0	0	0	0	0	1	0	1	0	0	0	0	0	0	1	0	1	0	0	0	0	0	0	1	0	1	0	0	0	0	0	0	2
	3036	K1C10_HUMAN	Homo sapiens (Human)	KRT10	UniRef50_P13645	SQYEQLAEQNR	0	0	0	0	0	0	0	0	0	0	1	0	0	0	0	0	0	1	0	1	0	0	0	0	0	0	1	0	1	0	0	0	0	0	0	1	0	1	0	0	0	0	0
	3036	K1C10_HUMAN	Homo sapiens (Human)	KRT10	UniRef50_P13645	LASYLDK	0	0	0	0	0	0	0	0	0	0	1	0	0	0	0	0	0	1	0	0	0	0	0	0	0	0	0	0	0	0	0	0	0	0	0	0	0	2	0	0	0	0	0
	3036	K1C10_HUMAN	Homo sapiens (Human)	KRT10	UniRef50_P13645	ALEESNYELEGK	0	0	0	0	0	0	0	0	0	2	0	0	0	0	0	0	0	2	0	0	0	0	0	0	0	0	0	0	0	0	0	0	0	0	0	0	0	0	0	0	0	0	0
	3036	K1C10_HUMAN	Homo sapiens (Human)	KRT10	UniRef50_P13645	LAADDFR	0	0	0	0	0	0	0	0	0	0	2	0	0	0	0	0	0	2	0	0	0	0	0	0	0	0	0	0	0	0	0	0	0	0	0	0	0	3	0	0	0	0	0
	3036	K1C10_HUMAN	Homo sapiens (Human)	KRT10	UniRef50_P13645	SLLEGEGSSGGGGR	0	0	0	0	0	0	0	0	0	0	2	0	0	0	0	0	0	2	0	0	0	0	0	0	0	0	0	0	1	0	0	0	0	0	0	1	0	0	0	0	0	0	0
	3036	K1C10_HUMAN	Homo sapiens (Human)	KRT10	UniRef50_P13645	SEITELRR	0	0	0	0	0	0	0	0	0	0	0	0	0	0	0	1	0	1	0	0	0	0	0	0	1	0	1	0	0	0	0	0	0	0	0	0	0	0	0	0	0	0	0
	3036	K1C10_HUMAN	Homo sapiens (Human)	KRT10	UniRef50_P13645	SEITELR	0	0	0	0	0	0	0	0	0	0	1	0	0	0	0	0	0	1	0	0	0	0	0	0	0	0	0	0	1	0	0	0	0	0	0	1	0	1	0	0	0	0	0
	3036	K1C10_HUMAN	Homo sapiens (Human)	KRT10	UniRef50_P13645	YENEVALR	0	0	0	0	0	0	0	0	0	0	0	0	0	0	0	0	0	0	0	0	0	0	0	0	0	0	0	0	0	0	0	0	0	0	0	0	0	2	0	0	0	0	0
	3036	K1C10_HUMAN	Homo sapiens (Human)	KRT10	UniRef50_P13645	QSVEADIN[115.0269]GLRR	0	0	0	0	0	1	0	0	1	0	0	0	0	0	0	0	0	0	0	0	0	0	0	0	0	0	0	0	0	0	0	0	0	0	0	0	0	0	0	0	0	0	0
	3036	K1C10_HUMAN	Homo sapiens (Human)	KRT10	UniRef50_P13645	QSVEADINGLRR	0	0	0	0	0	0	0	0	0	0	0	0	0	0	0	1	0	1	0	0	0	0	0	0	0	0	0	0	0	0	0	0	0	0	0	0	0	0	0	0	0	0	0
	3036	K1C10_HUMAN	Homo sapiens (Human)	KRT10	UniRef50_P13645	QSVEADINGLR	0	0	0	0	0	0	0	0	0	0	0	0	0	0	0	0	0	0	0	0	0	0	0	0	0	0	0	0	0	0	0	0	0	0	0	0	0	1	0	0	0	0	0
	3036	K1C10_HUMAN	Homo sapiens (Human)	KRT10	UniRef50_P13645	QSLEASLAETEGR	0	0	0	0	0	0	0	0	0	0	0	0	0	0	0	0	0	0	0	0	0	0	0	0	0	0	0	0	0	0	0	0	0	0	0	0	0	2	0	0	0	0	0
	3037	K1C13_HUMAN	Homo sapiens (Human)	KRT13	UniRef50_P13646	LAADDFR	0	0	0	0	0	0	0	0	0	0	2	0	0	0	0	0	0	2	0	0	0	0	0	0	0	0	0	0	0	0	0	0	0	0	0	0	0	3	0	0	0	0	0
	3037	K1C13_HUMAN	Homo sapiens (Human)	KRT13	UniRef50_P13646	QSVEADIN[115.0269]GLRR	0	0	0	0	0	1	0	0	1	0	0	0	0	0	0	0	0	0	0	0	0	0	0	0	0	0	0	0	0	0	0	0	0	0	0	0	0	0	0	0	0	0	0
	3037	K1C13_HUMAN	Homo sapiens (Human)	KRT13	UniRef50_P13646	QSVEADINGLRR	0	0	0	0	0	0	0	0	0	0	0	0	0	0	0	1	0	1	0	0	0	0	0	0	0	0	0	0	0	0	0	0	0	0	0	0	0	0	0	0	0	0	0
	3037	K1C13_HUMAN	Homo sapiens (Human)	KRT13	UniRef50_P13646	QSVEADINGLR	0	0	0	0	0	0	0	0	0	0	0	0	0	0	0	0	0	0	0	0	0	0	0	0	0	0	0	0	0	0	0	0	0	0	0	0	0	1	0	0	0	0	0
	3037	K1C13_HUMAN	Homo sapiens (Human)	KRT13	UniRef50_P13646	LEQEIATYR	0	0	0	0	0	0	0	0	0	1	0	0	0	0	0	0	0	1	0	0	0	0	0	0	0	0	0	0	0	0	0	0	0	0	0	0	0	0	0	0	0	0	0
	3037	K1C13_HUMAN	Homo sapiens (Human)	KRT13	UniRef50_P13646	ALEEANADLEVK	0	0	0	0	0	0	0	0	0	2	0	0	0	0	0	0	0	2	0	0	0	0	0	0	0	0	0	0	0	0	0	0	0	0	0	0	0	0	0	0	0	0	0
	3038	K2C5_HUMAN	Homo sapiens (Human)	KRT5	UniRef50_P13647	NKYEDEINKR	0	0	0	0	0	0	0	2	2	0	0	0	0	0	0	0	1	1	0	0	0	0	0	0	0	2	2	0	0	0	0	0	0	0	1	1	0	0	0	0	0	0	0
	3038	K2C5_HUMAN	Homo sapiens (Human)	KRT5	UniRef50_P13647	FASFIDK	0	1	0	0	0	0	0	0	1	0	1	1	0	0	0	0	0	2	0	1	0	0	0	0	0	0	1	0	1	0	0	0	0	0	0	1	0	1	1	0	0	0	0
	3038	K2C5_HUMAN	Homo sapiens (Human)	KRT5	UniRef50_P13647	GRLDSELR	0	0	0	0	0	0	0	0	0	0	0	0	0	0	0	0	1	1	0	0	0	0	0	0	0	0	0	0	0	0	0	0	0	0	0	0	0	0	0	0	0	0	0
	3038	K2C5_HUMAN	Homo sapiens (Human)	KRT5	UniRef50_P13647	DVDAAYM[147.0354]NK	0	0	0	0	0	0	0	0	0	1	0	0	0	0	0	0	0	1	0	0	0	0	0	0	0	0	0	0	0	0	0	0	0	0	0	0	0	0	0	0	0	0	0
	3038	K2C5_HUMAN	Homo sapiens (Human)	KRT5	UniRef50_P13647	ISISTSGGSFR	0	0	0	0	0	0	0	0	0	0	1	0	0	0	0	0	0	1	0	0	0	0	0	0	0	0	0	0	0	0	0	0	0	0	0	0	0	0	0	0	0	0	0
	3038	K2C5_HUMAN	Homo sapiens (Human)	KRT5	UniRef50_P13647	KLLEGEECR	0	0	0	0	0	0	0	0	0	0	0	0	0	0	0	0	0	0	0	0	0	0	0	0	0	0	0	0	0	0	0	0	0	0	0	0	0	0	0	0	0	0	0
	3038	K2C5_HUMAN	Homo sapiens (Human)	KRT5	UniRef50_P13647	YEELQQTAGR	0	0	0	0	0	0	0	0	0	1	0	0	0	0	0	0	0	1	0	0	0	0	0	0	0	0	0	0	0	0	0	0	0	0	0	0	0	0	0	0	0	0	0
	3038	K2C5_HUMAN	Homo sapiens (Human)	KRT5	UniRef50_P13647	YEDEINKR	0	0	0	0	0	1	0	0	1	0	0	0	0	0	1	0	0	1	0	0	0	0	0	0	0	0	0	0	0	0	0	0	0	0	0	0	0	0	0	0	0	0	1
	3038	K2C5_HUMAN	Homo sapiens (Human)	KRT5	UniRef50_P13647	QLDSIVGER	0	0	0	0	0	0	0	0	0	0	0	0	0	0	0	0	0	0	0	0	0	0	0	0	0	0	0	0	1	0	0	0	0	0	0	1	0	0	0	0	0	0	0
	3039	CEAM1_HUMAN	Homo sapiens (Human)	CEACAM1	UniRef50_P13688	TLTLLSVTR	0	1	0	0	0	0	0	0	1	0	2	1	0	0	0	0	0	3	0	0	0	0	0	0	0	0	0	0	3	2	1	0	0	0	0	6	0	2	1	0	0	0	0
	3039	CEAM1_HUMAN	Homo sapiens (Human)	CEACAM1	UniRef50_P13688	TIIVTELSPVVAKPQIK	0	0	0	0	0	0	0	0	0	0	0	0	0	0	0	1	0	1	0	0	0	0	0	0	0	0	0	0	0	0	0	0	0	0	0	0	0	0	0	0	0	0	0
	3039	CEAM1_HUMAN	Homo sapiens (Human)	CEACAM1	UniRef50_P13688	QIVGYAIGTQQATPGPANSGR	1	0	0	0	0	0	0	0	1	0	0	0	0	0	0	0	0	0	0	0	0	0	0	0	0	0	0	0	1	0	0	0	0	0	0	1	0	1	0	0	0	0	0
	3039	CEAM1_HUMAN	Homo sapiens (Human)	CEACAM1	UniRef50_P13688	NQSLPSSER	0	0	0	0	0	0	0	0	0	0	1	0	0	0	0	0	0	1	0	0	0	0	0	0	0	0	0	0	0	0	0	0	0	0	0	0	0	0	0	0	0	0	0
	3043	PA2GA_HUMAN	Homo sapiens (Human)	PLA2G2A	UniRef50_P14555	KYQYYSNK	0	0	0	0	0	0	0	1	1	0	0	0	0	0	0	0	1	1	0	0	0	0	0	0	0	0	0	0	0	0	0	0	0	0	0	0	0	0	0	0	0	0	0
	3043	PA2GA_HUMAN	Homo sapiens (Human)	PLA2G2A	UniRef50_P14555	YQYYSNK	0	0	0	0	0	0	0	0	0	0	2	0	0	0	0	0	0	2	0	0	0	0	0	0	0	0	0	0	2	0	0	0	0	0	0	2	0	1	0	0	0	0	0
	3045	D3H7I0_STRM6	Streptococcus mitis (strain B6)	smi_0573	UniRef50_P14949	LSEELSEDVLK	0	0	0	0	0	0	0	0	0	0	0	0	0	0	0	0	0	0	0	0	0	0	0	0	0	0	0	1	0	0	0	0	0	0	0	1	0	0	0	0	0	0	0
	3045	D3H7I0_STRM6	Streptococcus mitis (strain B6)	smi_0573	UniRef50_P14949	M[147.0354]DVDENPNTAR	0	0	0	0	0	0	0	0	0	0	0	0	0	0	0	0	0	0	0	0	0	0	0	0	0	0	0	1	0	0	0	0	0	0	0	1	0	0	0	0	0	0	0
	3047	CBPA1_HUMAN	Homo sapiens (Human)	CPA1	UniRef50_P15085	SIVDFVK	0	2	1	0	0	0	0	0	3	0	2	1	0	0	0	0	0	3	0	2	0	0	0	0	0	0	2	0	2	2	0	0	0	0	0	4	0	2	1	0	0	0	0
	3047	CBPA1_HUMAN	Homo sapiens (Human)	CPA1	UniRef50_P15085	TEPVPDQDELDQLSK	0	0	0	0	0	0	0	0	0	3	0	0	0	0	0	0	0	3	4	0	0	0	0	0	0	0	4	3	0	0	0	0	0	0	0	3	4	0	0	0	0	0	0
	3047	CBPA1_HUMAN	Homo sapiens (Human)	CPA1	UniRef50_P15085	YSFTFELR	0	1	0	0	0	0	0	0	1	0	0	0	0	0	0	0	0	0	0	0	0	0	0	0	0	0	0	0	0	0	0	0	0	0	0	0	0	1	0	0	0	0	0
	3047	CBPA1_HUMAN	Homo sapiens (Human)	CPA1	UniRef50_P15085	FAN[115.0269]SEVEVK	0	0	0	0	0	0	0	0	0	0	1	0	0	0	0	0	0	1	0	0	0	0	0	0	0	0	0	0	0	0	0	0	0	0	0	0	0	0	0	0	0	0	0
	3047	CBPA1_HUMAN	Homo sapiens (Human)	CPA1	UniRef50_P15085	FANSEVEVK	0	3	0	0	0	0	0	0	3	0	2	0	0	0	0	0	0	2	0	0	0	0	0	0	0	0	0	0	2	0	0	0	0	0	0	2	0	1	0	0	0	0	0
	3047	CBPA1_HUMAN	Homo sapiens (Human)	CPA1	UniRef50_P15085	FNYGSIIK	0	2	1	0	0	0	0	0	3	0	2	1	0	0	0	0	0	3	0	1	0	0	0	0	0	0	1	0	1	2	0	0	0	0	0	3	0	2	4	0	0	0	0
	3048	CBPB1_HUMAN	Homo sapiens (Human)	CPB1	UniRef50_P15086	ELASLHGTK	0	0	0	0	0	0	2	0	2	0	0	0	0	0	0	1	0	1	0	0	0	0	0	0	0	0	0	0	0	0	0	0	0	2	0	2	0	0	0	0	0	0	2
	3048	CBPB1_HUMAN	Homo sapiens (Human)	CPB1	UniRef50_P15086	EIQVTELLDK	1	0	0	0	0	0	0	0	1	2	0	0	0	0	0	0	0	2	0	0	0	0	0	0	0	0	0	1	1	0	0	0	0	0	0	2	1	0	0	0	0	0	0
	3048	CBPB1_HUMAN	Homo sapiens (Human)	CPB1	UniRef50_P15086	ALADFIR	0	1	0	0	0	0	0	0	1	0	2	1	0	0	0	0	0	3	0	1	1	0	0	0	0	0	2	0	1	2	0	0	0	0	0	3	0	2	2	0	0	0	0
	3048	CBPB1_HUMAN	Homo sapiens (Human)	CPB1	UniRef50_P15086	LGENN[115.0269]AELNALAK	0	0	0	0	0	0	0	0	0	0	0	0	0	0	0	0	0	0	0	0	0	0	0	0	0	0	0	0	0	0	0	0	0	0	0	0	1	1	0	0	0	0	0
	3048	CBPB1_HUMAN	Homo sapiens (Human)	CPB1	UniRef50_P15086	LGENNAELN[115.0269]ALAK	0	0	0	0	0	0	0	0	0	1	0	0	0	0	0	0	0	1	0	0	0	0	0	0	0	0	0	1	0	0	0	0	0	0	0	1	1	0	0	0	0	0	0
	3048	CBPB1_HUMAN	Homo sapiens (Human)	CPB1	UniRef50_P15086	LGENNAELNALAK	0	1	0	0	0	0	0	0	1	0	2	0	0	0	0	0	0	2	0	1	0	0	0	0	0	0	1	0	1	0	0	0	0	0	0	1	2	2	0	0	0	0	0
	3048	CBPB1_HUMAN	Homo sapiens (Human)	CPB1	UniRef50_P15086	SVIGTTFEGR	0	1	0	0	0	0	0	0	1	0	0	0	0	0	0	0	0	0	0	2	0	0	0	0	0	0	2	0	0	1	0	0	0	0	0	1	0	3	0	0	0	0	0
	3048	CBPB1_HUMAN	Homo sapiens (Human)	CPB1	UniRef50_P15086	YSFTFELR	0	1	0	0	0	0	0	0	1	0	0	0	0	0	0	0	0	0	0	0	0	0	0	0	0	0	0	0	0	0	0	0	0	0	0	0	0	1	0	0	0	0	0
	3048	CBPB1_HUMAN	Homo sapiens (Human)	CPB1	UniRef50_P15086	YGFLLPESQIR	0	1	0	0	0	0	0	0	1	0	1	0	0	0	0	0	0	1	0	0	0	0	0	0	0	0	0	0	0	0	0	0	0	0	0	0	0	1	0	0	0	0	0
	3049	AMPN_HUMAN	Homo sapiens (Human)	ANPEP	UniRef50_P15144	DNEETGFGSGTR	2	0	0	0	0	0	0	0	2	2	0	0	0	0	0	0	0	2	2	0	0	0	0	0	0	0	2	2	0	0	0	0	0	0	0	2	3	0	0	0	0	0	0
	3049	AMPN_HUMAN	Homo sapiens (Human)	ANPEP	UniRef50_P15144	DLM[147.0354]VLNDVYR	0	0	0	0	0	0	0	0	0	0	0	0	0	0	0	0	0	0	0	0	0	0	0	0	0	0	0	1	0	0	0	0	0	0	0	1	0	0	0	0	0	0	0
	3049	AMPN_HUMAN	Homo sapiens (Human)	ANPEP	UniRef50_P15144	DHSAIPVINR	0	0	0	0	0	0	2	0	2	0	0	0	0	0	0	2	0	2	0	0	0	0	0	0	0	0	0	0	0	0	0	0	0	2	0	2	0	0	0	0	0	0	2
	3049	AMPN_HUMAN	Homo sapiens (Human)	ANPEP	UniRef50_P15144	KVVATTQM[147.0354]QAADAR	0	0	0	0	0	0	0	0	0	0	0	0	0	0	0	0	1	1	0	0	0	0	0	0	0	0	0	0	0	0	0	0	0	1	1	2	0	0	0	0	0	0	1
	3049	AMPN_HUMAN	Homo sapiens (Human)	ANPEP	UniRef50_P15144	SEYM[147.0354]EGNVR	0	1	0	0	0	0	0	0	1	0	0	0	0	0	0	0	0	0	0	2	0	0	0	0	0	0	2	0	1	0	0	0	0	0	0	1	1	1	0	0	0	0	0
	3049	AMPN_HUMAN	Homo sapiens (Human)	ANPEP	UniRef50_P15144	SEYMEGNVR	0	1	0	0	0	0	0	0	1	0	1	0	0	0	0	0	0	1	0	0	0	0	0	0	0	0	0	0	0	0	0	0	0	0	0	0	0	0	0	0	0	0	0
	3049	AMPN_HUMAN	Homo sapiens (Human)	ANPEP	UniRef50_P15144	SEVYGPM[147.0354]K	0	0	0	0	0	0	0	0	0	0	0	0	0	0	0	0	0	0	0	1	0	0	0	0	0	0	1	0	0	0	0	0	0	0	0	0	0	1	0	0	0	0	0
	3049	AMPN_HUMAN	Homo sapiens (Human)	ANPEP	UniRef50_P15144	SEVYGPMK	0	1	0	0	0	0	0	0	1	0	0	0	0	0	0	0	0	0	0	2	0	0	0	0	0	0	2	0	0	0	0	0	0	0	0	0	0	0	0	0	0	0	0
	3049	AMPN_HUMAN	Homo sapiens (Human)	ANPEP	UniRef50_P15144	KIQTQLQR	0	0	0	0	0	0	0	1	1	0	0	0	0	0	0	0	1	1	0	0	0	0	0	0	0	0	0	0	0	0	0	0	0	0	1	1	0	0	0	0	0	0	0
	3049	AMPN_HUMAN	Homo sapiens (Human)	ANPEP	UniRef50_P15144	KDNEETGFGSGTR	0	0	0	0	0	0	1	0	1	0	0	0	0	0	0	2	0	2	0	0	0	0	0	0	2	0	2	0	0	0	0	0	0	2	0	2	0	0	0	0	0	0	4
	3049	AMPN_HUMAN	Homo sapiens (Human)	ANPEP	UniRef50_P15144	ELWILNR	0	1	0	0	0	0	0	0	1	0	0	0	0	0	0	0	0	0	0	0	0	0	0	0	0	0	0	0	0	0	0	0	0	0	0	0	0	1	0	0	0	0	0
	3049	AMPN_HUMAN	Homo sapiens (Human)	ANPEP	UniRef50_P15144	IQTQLQR	0	0	0	0	0	0	0	0	0	0	0	0	0	0	0	0	0	0	0	0	1	0	0	0	0	0	1	0	0	0	1	0	0	0	0	1	0	0	1	1	0	0	0
	3049	AMPN_HUMAN	Homo sapiens (Human)	ANPEP	UniRef50_P15144	LPNTLKPDSYR	0	0	0	0	0	0	0	0	0	0	0	0	0	0	0	0	0	0	0	0	0	0	0	0	0	0	0	0	0	0	0	0	0	0	2	2	0	0	0	0	0	0	0
	3049	AMPN_HUMAN	Homo sapiens (Human)	ANPEP	UniRef50_P15144	VVATTQM[147.0354]QAADAR	0	0	0	0	0	0	0	0	0	0	0	0	0	0	0	0	0	0	0	0	0	0	0	0	0	0	0	0	1	0	0	0	0	0	0	1	0	0	0	0	0	0	0
	3049	AMPN_HUMAN	Homo sapiens (Human)	ANPEP	UniRef50_P15144	VTLRPYLTPN[115.0269]DR	0	0	0	0	0	0	0	0	0	0	0	0	0	0	0	0	0	0	0	0	0	0	0	0	0	0	0	0	0	0	0	0	0	0	0	0	0	0	0	0	0	0	1
	3049	AMPN_HUMAN	Homo sapiens (Human)	ANPEP	UniRef50_P15144	VTLRPYLTPNDR	0	0	0	0	0	0	0	0	0	0	0	0	0	0	0	0	1	1	0	0	0	0	0	0	0	0	0	0	0	0	0	0	0	0	1	1	0	0	0	0	0	0	0
	3049	AMPN_HUMAN	Homo sapiens (Human)	ANPEP	UniRef50_P15144	VN[115.0269]YDEEN[115.0269]WR	0	0	0	0	0	0	0	0	0	0	0	0	0	0	0	0	0	0	0	0	0	0	0	0	0	0	0	0	0	0	0	0	0	0	0	0	0	0	0	0	0	0	0
	3049	AMPN_HUMAN	Homo sapiens (Human)	ANPEP	UniRef50_P15144	VNYDEENWR	0	0	0	0	0	0	0	0	0	0	0	0	0	0	0	0	0	0	0	0	0	0	0	0	0	0	0	0	0	0	0	0	0	0	0	0	0	1	0	0	0	0	0
	3049	AMPN_HUMAN	Homo sapiens (Human)	ANPEP	UniRef50_P15144	QASN[115.0269]GVLIR	0	0	0	0	0	0	0	0	0	0	0	0	0	0	0	0	0	0	0	0	0	0	0	0	0	0	0	0	1	0	0	0	0	0	0	1	0	0	0	0	0	0	0
	3049	AMPN_HUMAN	Homo sapiens (Human)	ANPEP	UniRef50_P15144	YRLPNTLKPDSYR	0	0	0	0	0	0	0	0	0	0	0	0	0	0	0	0	0	0	0	0	0	0	0	0	0	0	0	0	0	0	0	0	0	0	0	0	0	0	0	0	0	0	0
	3049	AMPN_HUMAN	Homo sapiens (Human)	ANPEP	UniRef50_P15144	YLSYTLNPDLIR	1	0	0	0	0	0	0	0	1	0	0	0	0	0	0	0	0	0	0	0	0	0	0	0	0	0	0	0	0	0	0	0	0	0	0	0	1	0	0	0	0	0	0
	3049	AMPN_HUMAN	Homo sapiens (Human)	ANPEP	UniRef50_P15144	ENSLLFDPLSSSSSNK	0	0	0	0	0	0	0	0	0	0	0	0	0	0	0	0	0	0	0	0	0	0	0	0	0	0	0	0	0	0	0	0	0	0	0	0	0	0	0	0	0	0	0
	3049	AMPN_HUMAN	Homo sapiens (Human)	ANPEP	UniRef50_P15144	GVGGSQPPDIDK	0	2	0	0	0	0	0	0	2	1	1	0	0	0	0	0	0	2	0	2	0	0	0	0	0	0	2	0	1	0	0	0	0	0	0	1	0	2	0	0	0	0	0
	3049	AMPN_HUMAN	Homo sapiens (Human)	ANPEP	UniRef50_P15144	SIQLPTTVR	0	1	1	0	0	0	0	0	2	0	0	5	0	0	0	0	0	5	0	0	0	0	0	0	0	0	0	0	0	2	1	0	0	0	0	3	0	1	0	0	0	0	0
	3049	AMPN_HUMAN	Homo sapiens (Human)	ANPEP	UniRef50_P15144	EATDVIIIHSK	0	0	0	0	0	2	0	0	2	0	0	0	0	0	2	0	0	2	0	0	0	0	0	0	0	0	0	0	0	0	0	0	3	0	0	3	0	0	0	0	0	3	1
	3049	AMPN_HUMAN	Homo sapiens (Human)	ANPEP	UniRef50_P15144	ALEQALEK	0	2	0	0	0	0	0	0	2	0	1	0	0	0	0	0	0	1	0	2	0	0	0	0	0	0	2	0	0	0	0	0	0	0	0	0	0	1	0	0	0	0	0
	3056	DPEP1_HUMAN	Homo sapiens (Human)	DPEP1	UniRef50_P16444	TLEQM[147.0354]DVVHR	0	0	0	0	0	2	0	0	2	0	0	0	0	0	0	0	0	0	0	0	0	0	0	2	2	0	4	0	0	0	0	0	0	1	0	1	0	0	0	0	0	1	1
	3056	DPEP1_HUMAN	Homo sapiens (Human)	DPEP1	UniRef50_P16444	TLEQMDVVHR	0	0	0	0	0	1	0	0	1	0	0	0	0	0	0	0	0	0	0	0	0	0	0	1	0	0	1	0	0	0	0	0	0	0	0	0	0	0	0	0	0	0	0
	3056	DPEP1_HUMAN	Homo sapiens (Human)	DPEP1	UniRef50_P16444	VPEGLEDVSK	0	0	0	0	0	0	0	0	0	0	0	0	0	0	0	0	0	0	1	2	0	0	0	0	0	0	3	0	3	0	0	0	0	0	0	3	1	3	0	0	0	0	0
	3056	DPEP1_HUMAN	Homo sapiens (Human)	DPEP1	UniRef50_P16444	NVPDDVLR	0	0	0	0	0	0	0	0	0	0	0	0	0	0	0	0	0	0	0	2	0	0	0	0	0	0	2	0	1	0	0	0	0	0	0	1	0	1	0	0	0	0	0
	3056	DPEP1_HUMAN	Homo sapiens (Human)	DPEP1	UniRef50_P16444	AVGFGGDFDGVPR	0	0	0	0	0	0	0	0	0	0	0	0	0	0	0	0	0	0	0	0	0	0	0	0	0	0	0	0	0	0	0	0	0	0	0	0	0	0	0	0	0	0	0
	3056	DPEP1_HUMAN	Homo sapiens (Human)	DPEP1	UniRef50_P16444	ALYQLGM[147.0354]R	0	0	0	0	0	0	0	0	0	0	0	0	0	0	0	0	0	0	0	0	0	0	0	0	0	0	0	0	0	1	0	0	0	0	0	1	0	0	0	0	0	0	0
	3056	DPEP1_HUMAN	Homo sapiens (Human)	DPEP1	UniRef50_P16444	GALADNLLR	0	0	0	0	0	0	0	0	0	0	0	0	0	0	0	0	0	0	0	2	0	0	0	0	0	0	2	0	1	1	1	0	0	0	0	3	0	2	0	0	0	0	0
	3056	DPEP1_HUMAN	Homo sapiens (Human)	DPEP1	UniRef50_P16444	RTLEQMDVVHR	0	0	0	0	0	0	0	0	0	0	0	0	0	0	0	0	0	0	0	0	0	0	0	0	0	0	0	0	0	0	0	0	0	0	0	0	0	0	0	0	0	0	0
	3056	DPEP1_HUMAN	Homo sapiens (Human)	DPEP1	UniRef50_P16444	RNVPDDVLR	0	0	0	0	0	0	0	0	0	0	0	0	0	0	0	0	0	0	0	0	0	0	0	0	0	0	0	0	0	0	0	0	0	0	1	1	0	0	0	0	0	0	0
	3057	CD36_HUMAN	Homo sapiens (Human)	CD36	UniRef50_P16671	VAIIDTYK	0	1	0	0	0	0	0	0	1	0	1	0	0	0	0	0	0	1	0	0	0	0	0	0	0	0	0	0	0	0	0	0	0	0	0	0	0	0	0	0	0	0	0
	3057	CD36_HUMAN	Homo sapiens (Human)	CD36	UniRef50_P16671	LQVNLLVKPSEK	0	0	0	0	0	0	0	0	0	0	0	0	0	0	0	1	0	1	0	0	0	0	0	0	0	0	0	0	0	0	0	0	0	0	0	0	0	0	0	0	0	0	0
	3057	CD36_HUMAN	Homo sapiens (Human)	CD36	UniRef50_P16671	SSM[147.0354]FQVR	0	0	0	0	0	0	0	0	0	0	0	3	0	0	0	0	0	3	0	0	0	0	0	0	0	0	0	0	0	0	0	0	0	0	0	0	0	0	0	0	0	0	0
	3062	KCRU_HUMAN	Homo sapiens (Human)	CKMT1A	UniRef50_P17540	HNGYDPR	0	0	0	0	0	0	0	0	0	0	0	0	0	0	0	0	1	1	0	0	0	0	0	0	0	0	0	0	0	0	0	0	0	0	0	0	0	0	0	0	0	0	0
	3062	KCRU_HUMAN	Homo sapiens (Human)	CKMT1A	UniRef50_P17540	SGYFDER	0	1	0	0	0	0	0	0	1	0	1	0	0	0	0	0	0	1	0	0	0	0	0	0	0	0	0	0	2	0	0	0	0	0	0	2	0	1	0	0	0	0	0
	3062	KCRU_HUMAN	Homo sapiens (Human)	CKMT1A	UniRef50_P17540	LYPPSAEYPDLR	0	0	0	0	0	0	0	0	0	0	0	0	0	0	0	0	0	0	0	0	0	0	0	0	0	0	0	0	0	0	0	0	0	0	0	0	0	0	0	0	0	0	0
	3062	KCRU_HUMAN	Homo sapiens (Human)	CKMT1A	UniRef50_P17540	VVVDALSGLK	1	2	0	0	0	0	0	0	3	1	0	0	0	0	0	0	0	1	0	0	0	0	0	0	0	0	0	0	2	0	0	0	0	0	0	2	0	2	0	0	0	0	0
	3062	KCRU_HUMAN	Homo sapiens (Human)	CKMT1A	UniRef50_P17540	HTTDLDASK	0	0	0	0	0	0	0	0	0	0	0	0	0	0	0	0	0	0	0	0	0	0	0	0	0	0	0	0	0	0	0	0	0	1	0	1	0	0	0	0	0	0	1
	3065	LEG3_HUMAN	Homo sapiens (Human)	LGALS3	UniRef50_P17931	VAVNDAHLLQYNHR	0	0	0	0	0	0	0	0	0	0	0	0	0	0	0	0	0	0	0	0	0	0	0	0	0	0	0	0	0	0	0	0	0	0	0	0	0	0	0	0	0	0	0
	3065	LEG3_HUMAN	Homo sapiens (Human)	LGALS3	UniRef50_P17931	GNDVAFHFNPR	0	0	0	0	0	0	1	1	2	0	0	0	0	0	0	0	0	0	0	0	0	0	0	0	0	0	0	0	0	0	0	0	0	0	0	0	0	0	0	0	0	0	0
	3065	LEG3_HUMAN	Homo sapiens (Human)	LGALS3	UniRef50_P17931	IALDFQR	0	1	0	0	0	0	0	0	1	0	0	0	0	0	0	0	0	0	0	0	0	0	0	0	0	0	0	0	0	0	0	0	0	0	0	0	0	0	0	0	0	0	0
	3078	CEL_HUMAN	Homo sapiens (Human)	CEL	UniRef50_P19835	LGAVYTEGGFVEGVNKK	0	0	0	0	0	0	4	0	4	0	0	0	0	0	2	8	0	10	0	0	0	0	0	0	2	0	2	0	0	0	0	0	0	0	0	0	0	0	0	0	0	0	2
	3078	CEL_HUMAN	Homo sapiens (Human)	CEL	UniRef50_P19835	LGAVYTEGGFVEGVNK	0	0	0	0	0	0	0	0	0	1	0	0	0	0	0	0	0	1	0	0	0	0	0	0	0	0	0	0	0	0	0	0	0	0	0	0	0	0	0	0	0	0	0
	3078	CEL_HUMAN	Homo sapiens (Human)	CEL	UniRef50_P19835	NPLFWAK	0	0	0	1	0	0	0	0	1	0	0	0	2	0	0	0	0	2	0	0	0	0	0	0	0	0	0	0	0	0	0	0	0	0	0	0	0	0	0	0	0	0	0
	3078	CEL_HUMAN	Homo sapiens (Human)	CEL	UniRef50_P19835	ALENPQPHPGWQGTLK	0	0	0	0	0	0	0	0	0	0	0	0	0	0	0	2	0	2	0	0	0	0	0	0	0	0	0	0	0	0	0	0	0	0	0	0	0	0	0	0	0	0	0
	3078	CEL_HUMAN	Homo sapiens (Human)	CEL	UniRef50_P19835	GIPFAAPTK	0	0	1	0	0	0	0	0	1	0	3	3	1	1	1	0	1	10	0	0	0	0	0	0	0	0	0	0	2	2	2	1	0	0	0	7	0	3	0	0	0	0	0
	3078	CEL_HUMAN	Homo sapiens (Human)	CEL	UniRef50_P19835	KVTEEDFYK	0	0	0	0	0	0	0	0	0	0	0	0	0	0	0	3	1	4	0	0	0	0	0	0	0	0	0	0	0	0	0	0	0	2	1	3	0	0	0	0	0	0	0
	3078	CEL_HUMAN	Homo sapiens (Human)	CEL	UniRef50_P19835	KLGLLGDSVDIFK	0	0	0	0	0	0	0	0	0	0	0	0	0	0	0	0	0	0	0	0	0	0	0	0	0	0	0	0	0	0	0	0	0	0	1	1	0	0	0	0	0	0	0
	3078	CEL_HUMAN	Homo sapiens (Human)	CEL	UniRef50_P19835	TYAYLFSHPSR	0	0	0	0	0	0	0	0	0	0	0	0	0	0	0	2	0	2	0	0	0	0	0	0	0	0	0	0	0	0	0	0	0	0	0	0	0	0	0	0	0	0	1
	3078	CEL_HUMAN	Homo sapiens (Human)	CEL	UniRef50_P19835	TTFDVYTESWAQDPSQENK	1	0	0	0	0	0	0	0	1	1	0	0	0	0	0	0	0	1	0	0	0	0	0	0	0	0	0	0	0	0	0	0	0	0	0	0	0	0	0	0	0	0	0
	3078	CEL_HUMAN	Homo sapiens (Human)	CEL	UniRef50_P19835	LVSEFTITK	0	1	0	0	0	0	0	0	1	1	2	0	0	0	0	0	0	3	0	0	0	0	0	0	0	0	0	0	2	0	0	0	0	0	0	2	0	2	0	0	0	0	0
	3078	CEL_HUMAN	Homo sapiens (Human)	CEL	UniRef50_P19835	VTEEDFYK	0	0	0	0	0	0	0	0	0	1	1	0	0	0	0	0	0	2	0	0	0	0	0	0	0	0	0	1	0	0	0	0	0	0	0	1	0	0	0	0	0	0	0
	3078	CEL_HUMAN	Homo sapiens (Human)	CEL	UniRef50_P19835	LGLLGDSVDIFK	1	0	0	0	0	0	0	0	1	0	0	0	0	0	0	0	0	0	0	0	0	0	0	0	0	0	0	0	0	0	0	0	0	0	0	0	0	0	0	0	0	0	0
	3080	ANXA7_HUMAN	Homo sapiens (Human)	ANXA7	UniRef50_P20073	DLLSSVSR	0	0	0	0	0	0	0	0	0	0	0	0	0	0	0	0	0	0	0	0	0	0	0	0	0	0	0	0	0	0	0	0	0	0	0	0	0	0	0	0	0	0	0
	3080	ANXA7_HUMAN	Homo sapiens (Human)	ANXA7	UniRef50_P20073	LYQAGEGR	0	1	0	0	0	0	0	0	1	0	0	0	0	0	0	0	0	0	0	0	0	0	0	0	0	0	0	0	0	0	0	0	0	0	0	0	0	0	0	0	0	0	0
	3081	T2DR78_ECOLX	Escherichia coli	parE	UniRef50_P20083	LVEGDSAGGSAK	0	0	0	0	0	0	0	0	0	0	0	0	0	0	0	0	0	0	0	0	0	0	0	0	0	0	0	0	0	0	0	0	0	0	0	0	0	0	0	0	0	0	0
	3081	T2DR78_ECOLX	Escherichia coli	parE	UniRef50_P20083	EYQAIMPLK	0	0	0	0	0	0	0	0	0	0	0	0	0	0	0	0	0	0	0	0	0	0	0	0	0	1	1	0	0	0	0	0	0	0	0	0	0	0	0	0	0	0	0
	3086	FILA_HUMAN	Homo sapiens (Human)	FLG	UniRef50_P20930	HSGIGHGQASSAVR	0	0	0	0	0	0	0	0	0	0	0	0	0	0	0	0	1	1	0	0	0	0	0	0	0	0	0	0	0	0	0	0	0	0	0	0	0	0	0	0	0	0	0
	3087	ASPG_HUMAN	Homo sapiens (Human)	AGA	UniRef50_P20933	TGHIAAGTSTN[115.0269]GIK	0	0	0	0	0	0	0	0	0	0	0	0	0	0	0	0	0	0	0	0	0	0	0	0	0	0	0	0	0	0	0	0	0	0	0	0	0	0	0	0	0	0	1
	3087	ASPG_HUMAN	Homo sapiens (Human)	AGA	UniRef50_P20933	NVIPDPSK	0	0	0	0	0	0	0	0	0	0	1	0	0	0	0	0	0	1	0	0	0	0	0	0	0	0	0	0	0	0	0	0	0	0	0	0	0	1	0	0	0	0	0
	3090	FLNA_HUMAN	Homo sapiens (Human)	FLNA	UniRef50_P21333	SADFVVEAIGDDVGTLGFSVEGPSQAK	0	1	0	1	1	0	1	0	4	1	0	1	0	1	1	1	0	5	1	1	1	0	1	0	0	0	4	1	1	1	1	1	1	1	0	7	1	1	1	0	1	1	0
	3093	5NTD_HUMAN	Homo sapiens (Human)	NT5E	UniRef50_P21589	VPSYDPLK	0	0	0	0	0	0	0	0	0	0	0	0	0	0	0	0	0	0	0	0	0	0	0	0	0	0	0	0	1	0	0	0	0	0	0	1	0	1	0	0	0	0	0
	3093	5NTD_HUMAN	Homo sapiens (Human)	NT5E	UniRef50_P21589	IEFDER	0	0	0	0	0	0	0	0	0	0	0	0	0	0	0	0	0	0	0	0	0	0	0	0	0	0	0	0	1	0	0	0	0	0	0	1	0	0	0	0	0	0	0
	3093	5NTD_HUMAN	Homo sapiens (Human)	NT5E	UniRef50_P21589	KVPVVQAYAFGK	0	0	0	0	0	0	0	0	0	0	0	0	0	0	0	0	0	0	0	0	0	0	0	0	0	0	0	0	0	0	0	0	0	0	1	1	0	0	0	0	0	0	0
	3096	S5ZJ08_ECOLX	Escherichia coli		UniRef50_P21948	NDSVPTLAQM[147.0354]TDK	0	0	0	0	0	0	0	0	0	0	0	0	0	0	0	0	0	0	0	0	0	0	0	0	0	0	0	1	2	0	0	0	0	0	0	3	0	0	0	0	0	0	0
	3096	S5ZJ08_ECOLX	Escherichia coli		UniRef50_P21948	TYN[115.0269]GALGVDIHEK	0	0	0	0	0	0	0	0	0	0	0	0	0	0	0	0	0	0	0	0	0	0	0	0	0	0	0	0	0	0	0	1	0	0	0	1	0	0	0	0	0	0	0
	3096	S5ZJ08_ECOLX	Escherichia coli		UniRef50_P21948	TYNGALGVDIHEK	0	0	0	0	0	0	1	0	1	0	0	0	0	0	0	0	0	0	0	0	0	0	0	0	0	0	0	0	0	0	0	0	0	0	0	0	0	0	0	0	0	0	0
	3096	S5ZJ08_ECOLX	Escherichia coli		UniRef50_P21948	RTPEM[147.0354]PVLENR	0	0	0	0	0	0	0	0	0	0	0	0	0	0	0	0	0	0	0	0	0	0	0	0	0	0	0	0	0	0	0	0	0	0	2	2	0	0	0	0	0	0	0
	3096	S5ZJ08_ECOLX	Escherichia coli		UniRef50_P21948	RLTGDQTAALR	0	0	0	0	0	0	0	0	0	0	0	0	0	0	0	0	0	0	0	0	0	0	0	0	0	0	0	0	0	0	0	0	0	0	3	3	0	0	0	0	0	0	0
	3096	S5ZJ08_ECOLX	Escherichia coli		UniRef50_P21948	TPEM[147.0354]PVLENR	0	0	0	0	0	0	0	0	0	0	0	0	0	0	0	0	0	0	0	0	0	0	0	0	0	0	0	0	3	0	0	0	0	0	0	3	0	0	0	0	0	0	0
	3096	S5ZJ08_ECOLX	Escherichia coli		UniRef50_P21948	LTGDQTAALR	0	7	0	0	0	0	0	0	7	0	0	0	0	0	0	0	0	0	0	0	0	0	0	0	0	0	0	0	4	0	0	0	0	0	0	4	0	0	0	0	0	0	0
	3096	S5ZJ08_ECOLX	Escherichia coli		UniRef50_P21948	NYAEGAGGFFK	0	1	0	0	0	0	0	0	1	0	0	0	0	0	0	0	0	0	0	0	0	0	0	0	0	0	0	0	1	0	0	0	0	0	0	1	0	0	0	0	0	0	0
	3096	S5ZJ08_ECOLX	Escherichia coli		UniRef50_P21948	GSITEQLLNAR	0	0	0	0	0	0	0	0	0	0	0	0	0	0	0	0	0	0	0	0	0	0	0	0	0	0	0	0	1	0	0	0	0	0	0	1	0	0	0	0	0	0	0
	3096	S5ZJ08_ECOLX	Escherichia coli		UniRef50_P21948	APGLTQALNTK	0	1	2	0	0	0	0	0	3	0	0	0	0	0	0	0	0	0	0	0	0	0	0	0	0	0	0	0	0	2	2	0	0	0	0	4	0	0	3	0	0	0	0
	3096	S5ZJ08_ECOLX	Escherichia coli		UniRef50_P21948	DHPTILEM[147.0354]AK	0	0	0	0	0	0	1	0	1	0	0	0	0	0	0	0	0	0	0	0	0	0	0	0	0	0	0	0	0	0	0	0	0	1	0	1	0	0	0	0	0	0	1
	3096	S5ZJ08_ECOLX	Escherichia coli		UniRef50_P21948	AAQGDITAPGGAR	0	0	0	0	0	0	0	0	0	0	0	0	0	0	0	0	0	0	0	0	0	0	0	0	0	0	0	0	1	0	0	0	0	0	0	1	0	1	0	0	0	0	0
	3103	ROA2_HUMAN	Homo sapiens (Human)	HNRNPA2B1	UniRef50_P22626	GFGFVTFSSMAEVDAAMAARPHSIDGR	0	1	1	0	1	1	0	1	5	0	1	0	0	1	0	1	1	4	0	1	1	0	1	1	1	0	5	1	1	0	0	0	1	0	0	3	0	1	0	0	1	0	0
	3103	ROA2_HUMAN	Homo sapiens (Human)	HNRNPA2B1	UniRef50_P22626	KLFVGGIK	0	0	0	0	0	0	0	1	1	0	0	0	0	0	0	0	0	0	0	0	0	0	0	0	0	0	0	0	0	0	0	0	0	0	0	0	0	0	0	0	0	0	0
	3105	CAH4_HUMAN	Homo sapiens (Human)	CA4	UniRef50_P22748	FFFSGYDK	0	0	0	0	0	0	0	0	0	0	0	0	0	0	0	0	0	0	0	0	0	0	0	0	0	0	0	0	0	0	0	0	0	0	0	0	0	0	0	0	0	0	0
	3105	CAH4_HUMAN	Homo sapiens (Human)	CA4	UniRef50_P22748	EQILAFSQK	0	1	0	0	0	0	0	0	1	0	0	0	0	0	0	0	0	0	0	0	0	0	0	0	0	0	0	0	0	0	0	0	0	0	0	0	0	2	0	0	0	0	0
	3105	CAH4_HUMAN	Homo sapiens (Human)	CA4	UniRef50_P22748	ASISGGGLPAPYQAK	0	1	0	0	0	0	0	0	1	0	0	0	0	0	0	0	0	0	0	0	0	0	0	0	0	0	0	0	2	0	0	0	0	0	0	2	0	0	0	0	0	0	0
	3105	CAH4_HUMAN	Homo sapiens (Human)	CA4	UniRef50_P22748	DNVRPLQQLGQR	0	0	0	0	0	1	1	0	2	0	0	0	0	0	0	1	0	1	0	0	0	0	0	0	0	0	0	0	0	0	0	0	0	1	0	1	0	0	0	0	0	0	1
	3107	HV103_HUMAN	Homo sapiens (Human)		UniRef50_P23083	QAPGQGLEWM[147.0354]GR	0	1	0	0	0	0	0	0	1	0	0	0	0	0	0	0	0	0	0	0	0	0	0	0	0	0	0	0	0	0	0	0	0	0	0	0	0	0	0	0	0	0	0
	3107	HV103_HUMAN	Homo sapiens (Human)		UniRef50_P23083	QAPGQGLEWMGR	0	2	0	0	0	0	0	0	2	0	0	0	0	0	0	0	0	0	0	0	0	0	0	0	0	0	0	0	0	0	0	0	0	0	0	0	0	0	0	0	0	0	0
	3107	HV103_HUMAN	Homo sapiens (Human)		UniRef50_P23083	INPN[115.0269]SGGTNYAQK	1	0	0	0	0	0	0	0	1	0	0	0	0	0	0	0	0	0	0	0	0	0	0	0	0	0	0	0	0	0	0	0	0	0	0	0	0	0	0	0	0	0	0
	3107	HV103_HUMAN	Homo sapiens (Human)		UniRef50_P23083	INPNSGGTN[115.0269]YAQK	0	1	0	0	0	0	0	0	1	0	0	0	0	0	0	0	0	0	0	0	0	0	0	0	0	0	0	0	0	0	0	0	0	0	0	0	0	0	0	0	0	0	0
	3107	HV103_HUMAN	Homo sapiens (Human)		UniRef50_P23083	INPNSGGTNYAQK	0	2	0	0	0	0	0	0	2	0	0	0	0	0	0	0	0	0	0	0	0	0	0	0	0	0	0	0	0	0	0	0	0	0	0	0	0	0	0	0	0	0	0
	3110	COF1_HUMAN	Homo sapiens (Human)	CFL1	UniRef50_P23528	LGGSAVISLEGKPL	1	0	0	0	0	0	0	0	1	0	0	0	0	0	0	0	0	0	0	0	0	0	0	0	0	0	0	0	0	0	0	0	0	0	0	0	0	0	0	0	0	0	0
	3110	COF1_HUMAN	Homo sapiens (Human)	CFL1	UniRef50_P23528	NIILEEGK	0	1	0	0	0	0	0	0	1	0	0	0	0	0	0	0	0	0	0	0	0	0	0	0	0	0	0	0	0	0	0	0	0	0	0	0	0	0	0	0	0	0	0
	3113	PRTN3_HUMAN	Homo sapiens (Human)	PRTN3	UniRef50_P24158	LVNVVLGAHNVR	0	0	0	0	0	0	0	3	3	0	0	0	0	0	0	0	2	2	0	0	0	0	0	0	0	0	0	0	0	0	0	0	0	0	2	2	0	0	0	0	0	0	0
	3117	A6LGC6_PARD8	Parabacteroides distasonis (strain ATCC 8503 / DSM 20701 / NCTC 11152)	BDI_3032	UniRef50_P24931	SFAGESQAR	0	0	0	0	0	0	0	0	0	0	0	0	0	0	0	0	0	0	0	0	0	0	0	0	0	0	0	0	0	0	0	0	0	0	0	0	0	0	0	0	0	0	0
	3117	A6LGC6_PARD8	Parabacteroides distasonis (strain ATCC 8503 / DSM 20701 / NCTC 11152)	BDI_3032	UniRef50_P24931	TEQNLLK	0	0	0	0	0	0	0	0	0	0	0	0	0	0	0	0	0	0	0	0	0	0	0	0	0	0	0	0	0	0	0	0	0	0	0	0	0	0	0	0	0	0	0
	3117	B7B6J6_9PORP	Parabacteroides johnsonii DSM 18315	PRABACTJOHN_00640	UniRef50_P24931	VEAEHER	0	0	0	0	0	0	0	0	0	0	0	0	0	0	0	0	0	0	0	0	0	0	0	0	0	0	0	0	0	0	0	0	0	0	0	0	0	0	0	0	0	0	0
	3117	B7B6J6_9PORP	Parabacteroides johnsonii DSM 18315	PRABACTJOHN_00640	UniRef50_P24931	SFAGESQAR	0	0	0	0	0	0	0	0	0	0	0	0	0	0	0	0	0	0	0	0	0	0	0	0	0	0	0	0	0	0	0	0	0	0	0	0	0	0	0	0	0	0	0
	3123	CATS_HUMAN	Homo sapiens (Human)	CTSS	UniRef50_P25774	YTELPYGR	0	0	0	0	0	0	0	0	0	0	1	0	0	0	0	0	0	1	0	0	0	0	0	0	0	0	0	0	0	0	0	0	0	0	0	0	0	0	0	0	0	0	0
	3123	CATS_HUMAN	Homo sapiens (Human)	CTSS	UniRef50_P25774	GPVSVGVDAR	0	0	0	0	0	0	0	0	0	0	1	0	0	0	0	0	0	1	0	0	0	0	0	0	0	0	0	0	0	0	0	0	0	0	0	0	0	0	1	0	0	0	0
	3123	CATS_HUMAN	Homo sapiens (Human)	CTSS	UniRef50_P25774	EAVANKGPVSVGVDAR	0	0	0	0	0	0	0	0	0	0	0	0	0	0	1	0	0	1	0	0	0	0	0	0	0	0	0	0	0	0	0	0	0	0	0	0	0	0	0	0	0	0	0
	3124	S100P_HUMAN	Homo sapiens (Human)	S100P	UniRef50_P25815	YSGSEGSTQTLTK	1	0	0	0	0	0	0	0	1	0	0	0	0	0	0	0	0	0	0	0	0	0	0	0	0	0	0	0	0	0	0	0	0	0	0	0	0	0	0	0	0	0	0
	3124	S100P_HUMAN	Homo sapiens (Human)	S100P	UniRef50_P25815	ELPGFLQSGK	0	1	0	0	0	0	0	0	1	0	0	0	0	0	0	0	0	0	0	0	0	0	0	0	0	0	0	0	0	0	0	0	0	0	0	0	0	0	0	0	0	0	0
	3132	STOM_HUMAN	Homo sapiens (Human)	STOM	UniRef50_P27105	VEIKDVK	0	0	0	0	0	0	0	0	0	0	0	0	0	0	0	1	0	1	0	0	0	0	0	0	0	0	0	0	0	0	0	0	0	0	0	0	0	0	0	0	0	0	0
	3132	STOM_HUMAN	Homo sapiens (Human)	STOM	UniRef50_P27105	LLAQTTLR	0	0	1	0	0	0	0	0	1	0	0	0	0	0	0	0	0	0	0	0	0	0	0	0	0	0	0	0	0	0	0	0	0	0	0	0	0	0	0	0	0	0	0
	3132	STOM_HUMAN	Homo sapiens (Human)	STOM	UniRef50_P27105	NLSQILSDR	0	1	0	0	0	0	0	0	1	0	0	2	0	0	0	0	0	2	0	0	0	0	0	0	0	0	0	0	0	0	0	0	0	0	0	0	0	0	0	0	0	0	0
	3132	STOM_HUMAN	Homo sapiens (Human)	STOM	UniRef50_P27105	VIAAEGEM[147.0354]NASR	0	1	0	0	0	0	0	0	1	0	0	0	0	0	0	0	0	0	0	0	0	0	0	0	0	0	0	0	1	0	0	0	0	0	0	1	0	0	0	0	0	0	0
	3132	STOM_HUMAN	Homo sapiens (Human)	STOM	UniRef50_P27105	VIAAEGEMNASR	0	0	0	0	0	0	0	0	0	1	2	0	0	0	0	0	0	3	0	0	0	0	0	0	0	0	0	0	0	0	0	0	0	0	0	0	0	0	0	0	0	0	0
	3132	STOM_HUMAN	Homo sapiens (Human)	STOM	UniRef50_P27105	AMAAEAEASR	0	0	0	0	0	0	0	0	0	0	2	0	0	0	0	0	0	2	0	0	0	0	0	0	0	0	0	0	0	0	0	0	0	0	0	0	0	0	0	0	0	0	0
	3133	ANX13_HUMAN	Homo sapiens (Human)	ANXA13	UniRef50_P27216	SDTSGDFR	2	0	0	0	0	0	0	0	2	0	0	0	0	0	0	0	0	0	0	0	0	0	0	0	0	0	0	0	0	0	0	0	0	0	0	0	0	0	0	0	0	0	0
	3133	ANX13_HUMAN	Homo sapiens (Human)	ANXA13	UniRef50_P27216	NEGDDVDKDLAGQDAK	0	0	0	0	0	0	0	0	0	0	0	0	0	0	0	0	0	0	0	0	0	0	0	0	0	0	0	0	0	0	0	0	0	0	0	0	0	0	0	0	0	0	0
	3136	DPP4_HUMAN	Homo sapiens (Human)	DPP4	UniRef50_P27487	KTYTLTDYLK	0	0	0	0	0	0	0	0	0	0	0	0	0	0	0	0	0	0	0	0	0	0	0	0	0	0	0	0	0	0	0	0	0	0	0	0	0	0	0	0	0	0	1
	3136	DPP4_HUMAN	Homo sapiens (Human)	DPP4	UniRef50_P27487	M[147.0354]LQNVQM[147.0354]PSK	0	0	0	0	0	0	0	0	0	0	0	0	0	0	0	0	0	0	0	0	0	0	0	0	0	0	0	0	0	0	0	0	0	0	0	0	0	3	0	0	0	0	0
	3136	DPP4_HUMAN	Homo sapiens (Human)	DPP4	UniRef50_P27487	M[147.0354]LQNVQMPSK	0	0	0	0	0	0	0	0	0	0	0	0	0	0	0	0	0	0	0	1	0	0	0	0	0	0	1	0	0	0	0	0	0	0	0	0	0	0	0	0	0	0	0
	3136	DPP4_HUMAN	Homo sapiens (Human)	DPP4	UniRef50_P27487	MLQNVQM[147.0354]PSK	0	0	0	0	0	0	0	0	0	0	0	0	0	0	0	0	0	0	0	0	0	0	0	0	0	0	0	0	0	0	0	0	0	0	0	0	0	1	0	0	0	0	0
	3136	DPP4_HUMAN	Homo sapiens (Human)	DPP4	UniRef50_P27487	MLQNVQMPSK	0	2	0	0	0	0	0	0	2	0	0	0	0	0	0	0	0	0	0	1	0	0	0	0	0	0	1	0	0	0	0	0	0	0	0	0	0	0	0	0	0	0	0
	3136	DPP4_HUMAN	Homo sapiens (Human)	DPP4	UniRef50_P27487	VLEDNSALDK	0	0	0	0	0	0	0	0	0	1	0	0	0	0	0	0	0	1	0	0	0	0	0	0	0	0	0	1	0	0	0	0	0	0	0	1	1	0	0	0	0	0	0
	3136	DPP4_HUMAN	Homo sapiens (Human)	DPP4	UniRef50_P27487	IQLSDYTK	0	0	0	0	0	0	0	0	0	0	0	0	0	0	0	0	0	0	0	0	0	0	0	0	0	0	0	0	1	0	0	0	0	0	0	1	0	0	0	0	0	0	0
	3136	DPP4_HUMAN	Homo sapiens (Human)	DPP4	UniRef50_P27487	IISNEEGYR	0	0	0	0	0	0	0	0	0	0	0	0	0	0	0	0	0	0	0	0	0	0	0	0	0	0	0	0	1	0	0	0	0	0	0	1	0	2	0	0	0	0	0
	3136	DPP4_HUMAN	Homo sapiens (Human)	DPP4	UniRef50_P27487	AGAVN[115.0269]PTVK	0	1	0	0	0	0	0	0	1	0	0	0	0	0	0	0	0	0	0	1	0	0	0	0	0	0	1	0	0	0	0	0	0	0	0	0	0	0	0	0	0	0	0
	3136	DPP4_HUMAN	Homo sapiens (Human)	DPP4	UniRef50_P27487	AGAVNPTVK	0	0	0	0	0	0	0	0	0	0	1	1	0	0	0	0	0	2	0	0	0	0	0	0	0	0	0	0	0	1	0	0	0	0	0	1	0	0	0	0	0	0	0
	3136	DPP4_HUMAN	Homo sapiens (Human)	DPP4	UniRef50_P27487	IEPNLPSYR	0	0	0	0	0	0	0	0	0	0	3	0	0	0	0	0	0	3	0	0	0	0	0	0	0	0	0	0	1	0	0	0	0	0	0	1	0	1	0	0	0	0	0
	3142	Q9RLW6_KLEPN	Klebsiella pneumoniae	phoC	UniRef50_P28581	TLHTNPAFQQQLQK	0	0	0	0	0	0	0	0	0	0	0	0	0	0	0	0	0	0	0	0	0	0	0	0	0	0	0	0	0	0	0	0	0	0	0	0	0	0	0	0	0	0	0
	3142	Q9RLW6_KLEPN	Klebsiella pneumoniae	phoC	UniRef50_P28581	GYELGESR	0	0	0	0	0	0	0	0	0	0	0	0	0	0	0	0	0	0	0	0	0	0	0	0	0	0	0	0	0	0	0	0	0	0	0	0	0	0	0	0	0	0	0
	3142	Q9RLW6_KLEPN	Klebsiella pneumoniae	phoC	UniRef50_P28581	LLTNM[147.0354]IEDAGDLATR	0	0	0	0	0	0	0	0	0	0	0	0	0	0	0	0	0	0	0	0	0	0	0	0	0	0	0	0	0	0	0	0	0	0	0	0	0	0	0	0	0	0	0
	3144	PRDX3_HUMAN	Homo sapiens (Human)	PRDX3	UniRef50_P30048	HLSVNDLPVGR	0	0	0	0	0	0	0	1	1	0	0	0	0	0	0	0	1	1	0	0	0	0	0	0	0	0	0	0	0	0	0	0	0	0	0	0	0	0	0	0	0	0	0
	3145	KPYM_HUMAN	Homo sapiens (Human)	PKM	UniRef50_P30613	FGVEQDVDMVFASFIR	0	0	0	0	0	1	0	0	1	1	2	0	0	0	0	0	0	3	0	0	0	0	0	0	0	0	0	1	1	1	1	0	0	0	0	4	2	2	1	0	0	0	0
	3146	ILEU_HUMAN	Homo sapiens (Human)	SERPINB1	UniRef50_P30740	KIEEQLTLEK	0	0	0	0	0	0	0	0	0	0	0	0	0	0	0	0	0	0	0	0	0	0	0	0	0	0	0	0	0	0	0	0	0	0	0	0	0	0	0	0	0	0	0
	3146	ILEU_HUMAN	Homo sapiens (Human)	SERPINB1	UniRef50_P30740	TINQWVK	0	0	1	0	0	0	0	0	1	0	0	0	0	0	0	0	0	0	0	0	0	0	0	0	0	0	0	0	0	0	0	0	0	0	0	0	0	0	0	0	0	0	0
	3146	ILEU_HUMAN	Homo sapiens (Human)	SERPINB1	UniRef50_P30740	LGVQDLFNSSK	0	0	0	0	0	0	0	0	0	0	0	0	0	0	0	0	0	0	0	0	0	0	0	0	0	0	0	0	1	0	0	0	0	0	0	1	0	0	0	0	0	0	0
	3146	ILEU_HUMAN	Homo sapiens (Human)	SERPINB1	UniRef50_P30740	FAYGYIEDLK	1	0	0	0	0	0	0	0	1	0	0	0	0	0	0	0	0	0	0	0	0	0	0	0	0	0	0	0	0	0	0	0	0	0	0	0	0	0	0	0	0	0	0
	3146	ILEU_HUMAN	Homo sapiens (Human)	SERPINB1	UniRef50_P30740	EATTNAPFR	0	0	0	0	0	0	0	0	0	0	1	0	0	0	0	0	0	1	0	0	0	0	0	0	0	0	0	0	0	0	0	0	0	0	0	0	0	0	0	0	0	0	0
	3146	ILEU_HUMAN	Homo sapiens (Human)	SERPINB1	UniRef50_P30740	ADLSGM[147.0354]SGAR	0	0	0	0	0	0	0	0	0	0	1	0	0	0	0	0	0	1	0	0	0	0	0	0	0	0	0	0	1	0	0	0	0	0	0	1	0	0	0	0	0	0	0
	3146	ILEU_HUMAN	Homo sapiens (Human)	SERPINB1	UniRef50_P30740	FQSLNADINKR	0	0	0	0	0	0	2	0	2	0	0	0	0	0	0	0	0	0	0	0	0	0	0	0	0	0	0	0	0	0	0	0	0	0	0	0	0	0	0	0	0	0	0
	3157	ZEP2_HUMAN	Homo sapiens (Human)	HIVEP2	UniRef50_P31629	KLVGNILK	0	0	0	0	0	0	0	0	0	0	0	0	0	0	0	0	0	0	0	0	0	0	0	0	0	0	0	0	0	0	0	0	0	0	0	0	0	0	0	0	0	0	0
	3165	A4ECL0_9ACTN	Collinsella aerofaciens ATCC 25986	COLAER_02193	UniRef50_P33744	ILIAEVTSTDPAK	0	0	0	0	0	0	0	0	0	0	0	0	0	0	0	0	0	0	1	0	0	0	0	0	0	0	1	0	0	0	0	0	0	0	0	0	0	0	0	0	0	0	0
	3165	A4ECL0_9ACTN	Collinsella aerofaciens ATCC 25986	COLAER_02193	UniRef50_P33744	YNAAEAPVK	0	0	0	0	0	0	0	0	0	0	0	0	0	0	0	0	0	0	0	0	0	0	0	0	0	0	0	0	0	0	0	0	0	0	0	0	0	0	0	0	0	0	0
	3165	A4ECL0_9ACTN	Collinsella aerofaciens ATCC 25986	COLAER_02193	UniRef50_P33744	NAIIISPHPAAAK	0	0	0	0	0	0	0	0	0	0	0	0	0	0	0	0	0	0	0	0	0	0	0	0	1	0	1	0	0	0	0	0	0	0	0	0	0	0	0	0	0	0	0
	3165	A4ECL0_9ACTN	Collinsella aerofaciens ATCC 25986	COLAER_02193	UniRef50_P33744	IFTFPEM[147.0354]GK	0	0	0	0	0	0	0	0	0	0	0	0	0	0	0	0	0	0	0	0	0	0	0	0	0	0	0	0	0	0	0	0	0	0	0	0	0	0	0	0	0	0	0
	3169	TRY3_HUMAN	Homo sapiens (Human)	PRSS3	UniRef50_P35030	VLEGNEQFINAAK	0	0	0	0	0	0	0	0	0	0	0	0	0	0	0	0	0	0	0	1	0	0	0	0	0	0	1	0	0	0	0	0	0	0	0	0	0	0	0	0	0	0	0
	3171	EZRI_HUMAN	Homo sapiens (Human)	EZR	UniRef50_P35241	KRAQEEAER	0	0	0	0	0	0	0	0	0	0	0	0	0	0	0	0	0	0	0	0	0	0	0	0	0	0	0	0	0	0	0	0	0	0	0	0	0	0	0	0	0	0	0
	3171	EZRI_HUMAN	Homo sapiens (Human)	EZR	UniRef50_P35241	KENPLQFK	0	0	0	0	0	0	0	0	0	0	0	0	0	0	0	0	0	0	0	0	0	0	0	0	0	0	0	0	0	0	0	0	0	0	0	0	0	0	0	0	0	0	0
	3171	EZRI_HUMAN	Homo sapiens (Human)	EZR	UniRef50_P35241	THNDIIHNENM[147.0354]R	0	0	0	0	0	0	0	0	0	0	0	0	0	0	0	0	0	0	0	0	0	0	0	0	0	0	0	0	0	0	0	0	0	0	0	0	0	0	0	0	0	0	0
	3171	EZRI_HUMAN	Homo sapiens (Human)	EZR	UniRef50_P35241	QLFDQVVK	0	1	0	0	0	0	0	0	1	0	0	0	0	0	0	0	0	0	0	1	0	0	0	0	0	0	1	0	1	0	0	0	0	0	0	1	0	0	0	0	0	0	0
	3171	EZRI_HUMAN	Homo sapiens (Human)	EZR	UniRef50_P35241	FVIKPIDK	0	0	0	0	0	0	0	0	0	0	0	0	0	0	0	0	1	1	0	0	0	0	0	0	0	0	0	0	0	0	0	0	0	0	0	0	0	0	0	0	0	0	0
	3173	K1C9_HUMAN	Homo sapiens (Human)	KRT9	UniRef50_P35527	M[147.0354]TLDDFR	0	0	0	0	0	0	0	0	0	0	2	0	0	0	0	0	0	2	0	0	0	0	0	0	0	0	0	0	0	0	0	0	0	0	0	0	0	0	0	0	0	0	0
	3173	K1C9_HUMAN	Homo sapiens (Human)	KRT9	UniRef50_P35527	SGGGGGGGLGSGGSIR	0	0	0	0	0	0	0	0	0	0	0	0	0	0	0	0	0	0	0	0	0	0	0	0	0	0	0	0	0	0	0	0	0	0	0	0	0	1	1	0	0	0	0
	3173	K1C9_HUMAN	Homo sapiens (Human)	KRT9	UniRef50_P35527	TLLDIDNTR	0	1	0	0	0	0	0	0	1	0	2	0	0	0	0	0	0	2	0	0	0	0	0	0	0	0	0	0	2	0	0	0	0	0	0	2	0	1	0	0	0	0	0
	3173	K1C9_HUMAN	Homo sapiens (Human)	KRT9	UniRef50_P35527	QGVDADINGLR	0	0	0	0	0	0	0	0	0	0	1	0	0	0	0	0	0	1	0	0	0	0	0	0	0	0	0	0	0	0	0	0	0	0	0	0	0	0	0	0	0	0	0
	3173	K1C9_HUMAN	Homo sapiens (Human)	KRT9	UniRef50_P35527	VQALEEANNDLENK	0	0	0	0	0	0	0	0	0	2	0	0	0	0	0	0	0	2	0	0	0	0	0	0	0	0	0	0	0	0	0	0	0	0	0	0	1	0	0	0	0	0	0
	3173	K1C9_HUMAN	Homo sapiens (Human)	KRT9	UniRef50_P35527	STM[147.0354]QELNSR	0	0	0	0	0	0	0	0	0	0	1	0	0	0	0	0	0	1	0	0	0	0	0	0	0	0	0	0	0	0	0	0	0	0	0	0	0	0	0	0	0	0	0
	3173	K1C9_HUMAN	Homo sapiens (Human)	KRT9	UniRef50_P35527	LASYLDK	0	0	0	0	0	0	0	0	0	0	1	0	0	0	0	0	0	1	0	0	0	0	0	0	0	0	0	0	0	0	0	0	0	0	0	0	0	2	0	0	0	0	0
	3173	K1C9_HUMAN	Homo sapiens (Human)	KRT9	UniRef50_P35527	FEM[147.0354]EQNLR	0	0	0	0	0	0	0	0	0	0	0	0	0	0	0	0	0	0	0	0	0	0	0	0	0	0	0	0	0	0	0	0	0	0	0	0	0	1	0	0	0	0	0
	3173	K1C9_HUMAN	Homo sapiens (Human)	KRT9	UniRef50_P35527	IKFEM[147.0354]EQNLR	0	0	0	0	0	0	0	0	0	0	0	0	0	0	0	0	2	2	0	0	0	0	0	0	0	1	1	0	0	0	0	0	0	0	0	0	0	0	0	0	0	0	0
	3173	K1C9_HUMAN	Homo sapiens (Human)	KRT9	UniRef50_P35527	DQIVDLTVGNNK	0	0	0	0	0	0	0	0	0	0	0	0	0	0	0	0	0	0	0	0	0	0	0	0	0	0	0	0	0	0	0	0	0	0	0	0	1	0	0	0	0	0	0
	3173	K1C9_HUMAN	Homo sapiens (Human)	KRT9	UniRef50_P35527	FSSSSGYGGGSSR	0	0	0	0	0	0	0	0	0	0	1	0	0	0	0	0	0	1	0	0	0	0	0	0	0	0	0	0	0	0	0	0	0	0	0	0	0	1	0	0	0	0	0
	3179	K1C20_HUMAN	Homo sapiens (Human)	KRT20	UniRef50_P35900	LAAEDFR	0	1	0	0	0	0	0	0	1	0	0	0	0	0	0	0	0	0	0	0	0	0	0	0	0	0	0	0	0	0	0	0	0	0	0	0	0	0	0	0	0	0	0
	3179	K1C20_HUMAN	Homo sapiens (Human)	KRT20	UniRef50_P35900	LEQEIATYR	0	0	0	0	0	0	0	0	0	1	0	0	0	0	0	0	0	1	0	0	0	0	0	0	0	0	0	0	0	0	0	0	0	0	0	0	0	0	0	0	0	0	0
	3179	K1C20_HUMAN	Homo sapiens (Human)	KRT20	UniRef50_P35900	ESLEHTLEETK	0	0	0	0	0	2	0	0	2	0	0	0	0	0	0	0	0	0	0	0	0	0	0	0	0	0	0	0	0	0	0	0	0	0	0	0	0	0	0	0	0	0	0
	3202	A6T6B0_KLEP7	Klebsiella pneumoniae subsp. pneumoniae (strain ATCC 700721 / MGH 78578)	gltI	UniRef50_P37902	KPDNWEIVGTPQSK	0	0	0	0	0	0	0	0	0	0	0	0	0	0	0	0	0	0	0	0	0	0	0	0	0	0	0	0	0	0	0	0	0	0	0	0	0	0	0	0	0	0	0
	3202	A6T6B0_KLEP7	Klebsiella pneumoniae subsp. pneumoniae (strain ATCC 700721 / MGH 78578)	gltI	UniRef50_P37902	KGGPIKDFPDLK	0	0	0	0	0	0	0	0	0	0	0	0	0	0	0	0	0	0	0	0	0	0	0	0	0	0	0	0	0	0	0	0	0	0	0	0	0	0	0	0	0	0	0
	3202	A6T6B0_KLEP7	Klebsiella pneumoniae subsp. pneumoniae (strain ATCC 700721 / MGH 78578)	gltI	UniRef50_P37902	LNKPDLQVK	0	0	0	0	0	0	0	1	1	0	0	0	0	0	0	0	0	0	0	0	0	0	0	0	0	0	0	0	0	0	0	0	0	0	0	0	0	0	0	0	0	0	0
	3202	A6T6B0_KLEP7	Klebsiella pneumoniae subsp. pneumoniae (strain ATCC 700721 / MGH 78578)	gltI	UniRef50_P37902	GINSVADAADK	0	0	0	0	0	0	0	0	0	0	0	0	0	0	0	0	0	0	0	0	0	0	0	0	0	0	0	0	0	0	0	0	0	0	0	0	0	0	0	0	0	0	0
	3202	A6T6B0_KLEP7	Klebsiella pneumoniae subsp. pneumoniae (strain ATCC 700721 / MGH 78578)	gltI	UniRef50_P37902	LIPVTSQNR	0	0	0	0	0	0	0	0	0	0	0	0	0	0	0	0	0	0	0	0	0	0	0	0	0	0	0	0	0	0	0	0	0	0	0	0	0	0	0	0	0	0	0
	3202	A6T6B0_KLEP7	Klebsiella pneumoniae subsp. pneumoniae (strain ATCC 700721 / MGH 78578)	gltI	UniRef50_P37902	ALVDETVAQAQTSGEAEK	0	0	0	0	0	0	0	0	0	0	0	0	0	0	0	0	0	0	0	0	0	0	0	0	0	0	0	0	0	0	0	0	0	0	0	0	0	0	0	0	0	0	0
	3202	A6T6B0_KLEP7	Klebsiella pneumoniae subsp. pneumoniae (strain ATCC 700721 / MGH 78578)	gltI	UniRef50_P37902	N[115.0269]GVIVVGHR	0	0	0	0	0	0	0	0	0	0	0	0	0	0	0	0	0	0	0	0	0	0	0	0	0	0	0	0	0	0	0	0	0	0	0	0	0	0	0	0	0	0	0
	3219	CEAM6_HUMAN	Homo sapiens (Human)	CEACAM6	UniRef50_P40199	SDPVTLNVLYGPDGPTISPSK	0	0	0	0	0	0	0	0	0	0	0	0	0	0	0	0	0	0	0	0	0	0	0	0	0	0	0	2	0	0	0	0	0	0	0	2	0	0	0	0	0	0	0
	3219	CEAM6_HUMAN	Homo sapiens (Human)	CEACAM6	UniRef50_P40199	EVLLLAHNLPQNR	0	0	0	0	0	0	0	0	0	0	0	0	0	0	0	1	0	1	0	0	0	0	0	0	0	0	0	0	0	0	0	0	0	0	0	0	0	0	0	0	0	0	0
	3219	CEAM6_HUMAN	Homo sapiens (Human)	CEACAM6	UniRef50_P40199	LTIESTPFNVAEGK	0	0	0	0	0	0	0	0	0	0	0	0	0	0	0	0	0	0	0	0	0	0	0	0	0	0	0	0	0	0	0	0	0	0	0	0	0	0	0	0	0	0	0
	3225	S26A3_HUMAN	Homo sapiens (Human)	SLC26A3	UniRef50_P40879	SILQEFIR	0	1	0	0	0	0	0	0	1	0	0	0	0	0	0	0	0	0	0	0	0	0	0	0	0	0	0	0	0	0	0	0	0	0	0	0	0	0	0	0	0	0	0
	3225	S26A3_HUMAN	Homo sapiens (Human)	SLC26A3	UniRef50_P40879	KLIDAVGFSPLR	0	0	0	0	0	0	0	1	1	0	0	0	0	0	0	0	0	0	0	0	0	0	0	0	0	0	0	0	0	0	0	0	0	0	0	0	0	0	0	0	0	0	0
	3225	S26A3_HUMAN	Homo sapiens (Human)	SLC26A3	UniRef50_P40879	YEFFDGEVK	0	0	0	0	0	0	0	0	0	1	0	0	0	0	0	0	0	1	0	0	0	0	0	0	0	0	0	0	0	0	0	0	0	0	0	0	0	0	0	0	0	0	0
	3225	S26A3_HUMAN	Homo sapiens (Human)	SLC26A3	UniRef50_P40879	QGLLQVTPK	0	1	0	0	0	0	0	0	1	0	0	0	0	0	0	0	0	0	0	0	0	0	0	0	0	0	0	0	1	0	0	0	0	0	0	1	0	1	0	0	0	0	0
	3225	S26A3_HUMAN	Homo sapiens (Human)	SLC26A3	UniRef50_P40879	LIDAVGFSPLR	0	1	0	0	0	0	0	0	1	0	0	0	0	0	0	0	0	0	0	0	0	0	0	0	0	0	0	0	0	0	0	0	0	0	0	0	0	0	0	0	0	0	0
	3225	S26A3_HUMAN	Homo sapiens (Human)	SLC26A3	UniRef50_P40879	GFAGSTALSR	0	0	1	0	0	0	0	0	1	0	0	0	0	0	0	0	0	0	0	0	0	0	0	0	0	0	0	0	0	0	0	0	0	0	0	0	0	0	0	0	0	0	0
	3225	S26A3_HUMAN	Homo sapiens (Human)	SLC26A3	UniRef50_P40879	FNPSQEK	0	0	3	0	0	0	0	0	3	0	0	0	0	0	0	0	0	0	0	0	0	0	0	0	0	0	0	0	0	0	0	0	0	0	0	0	0	0	0	0	0	0	0
	3303	VDAC3_HUMAN	Homo sapiens (Human)	VDAC3	UniRef50_P45880	LSQNNFALGYK	0	1	0	0	0	0	0	0	1	0	0	0	0	0	0	0	0	0	0	0	0	0	0	0	0	0	0	0	0	0	0	0	0	0	0	0	0	0	0	0	0	0	0
	3303	VDAC1_HUMAN	Homo sapiens (Human)	VDAC1	UniRef50_P45880	LTFDSSFSPNTGK	1	0	0	0	0	0	0	0	1	1	0	0	0	0	0	0	0	1	0	0	0	0	0	0	0	0	0	0	0	0	0	0	0	0	0	0	0	0	0	0	0	0	0
	3303	VDAC1_HUMAN	Homo sapiens (Human)	VDAC1	UniRef50_P45880	VTQSNFAVGYK	0	0	0	0	0	0	0	0	0	0	0	0	0	0	0	0	0	0	0	0	0	0	0	0	0	0	0	0	1	0	0	0	0	0	0	1	0	1	0	0	0	0	0
	3303	VDAC1_HUMAN	Homo sapiens (Human)	VDAC1	UniRef50_P45880	GYGFGLIK	0	1	1	0	0	0	0	0	2	0	0	1	0	0	0	0	0	1	0	0	0	0	0	0	0	0	0	0	0	0	0	0	0	0	0	0	0	0	0	0	0	0	0
	3303	VDAC2_HUMAN	Homo sapiens (Human)	VDAC2	UniRef50_P45880	LTFDTTFSPN[115.0269]TGK	0	0	0	0	0	0	0	0	0	0	0	0	0	0	0	0	0	0	0	0	0	0	0	0	0	0	0	0	0	0	0	0	0	0	0	0	0	0	0	0	0	0	0
	3303	VDAC2_HUMAN	Homo sapiens (Human)	VDAC2	UniRef50_P45880	LTFDTTFSPNTGKK	0	0	0	0	0	0	0	0	0	0	0	0	0	0	0	1	0	1	0	0	0	0	0	0	0	0	0	0	0	0	0	0	0	0	0	0	0	0	0	0	0	0	0
	3303	VDAC2_HUMAN	Homo sapiens (Human)	VDAC2	UniRef50_P45880	LTFDTTFSPNTGK	1	0	0	0	0	0	0	0	1	0	0	0	0	0	0	0	0	0	0	0	0	0	0	0	0	0	0	0	0	0	0	0	0	0	0	0	0	0	0	0	0	0	0
	3303	VDAC2_HUMAN	Homo sapiens (Human)	VDAC2	UniRef50_P45880	VTGTLETK	0	0	0	0	0	0	0	0	0	0	1	0	0	0	0	0	0	1	0	0	0	0	0	0	0	0	0	0	0	0	0	0	0	0	0	0	0	0	0	0	0	0	0
	3303	VDAC2_HUMAN	Homo sapiens (Human)	VDAC2	UniRef50_P45880	GFGFGLVK	0	0	1	0	0	0	0	0	1	0	0	0	0	0	0	0	0	0	0	0	0	0	0	0	0	0	0	0	0	0	0	0	0	0	0	0	0	0	0	0	0	0	0
	3315	FAS_HUMAN	Homo sapiens (Human)	FASN	UniRef50_P49327	VFTTVGSAEK	0	0	0	0	0	0	0	0	0	0	1	0	0	0	0	0	0	1	0	0	0	0	0	0	0	0	0	0	0	0	0	0	0	0	0	0	0	0	0	0	0	0	0
	3315	FAS_HUMAN	Homo sapiens (Human)	FASN	UniRef50_P49327	TGTVSLEVR	0	0	0	0	0	0	0	0	0	0	1	0	0	0	0	0	0	1	0	0	0	0	0	0	0	0	0	0	0	0	0	0	0	0	0	0	0	0	0	0	0	0	0
	3316	EFTU_HUMAN	Homo sapiens (Human)	TUFM	UniRef50_P49411	TTLTAAITK	0	0	0	0	0	0	0	0	0	0	0	0	0	0	0	0	0	0	0	0	0	0	0	0	0	0	0	0	0	0	0	0	0	0	0	0	0	1	0	0	0	0	0
	3316	EFTU_HUMAN	Homo sapiens (Human)	TUFM	UniRef50_P49411	GTVVTGTLER	0	2	0	0	0	0	0	0	2	0	0	0	0	0	0	0	0	0	0	0	0	0	0	0	0	0	0	0	0	0	0	0	0	0	0	0	0	0	0	0	0	0	0
	3316	EFTU_HUMAN	Homo sapiens (Human)	TUFM	UniRef50_P49411	YEEIDNAPEER	2	0	0	0	0	0	0	0	2	0	0	0	0	0	0	0	0	0	0	0	0	0	0	0	0	0	0	0	0	0	0	0	0	0	0	0	0	0	0	0	0	0	0
	3319	KHK_HUMAN	Homo sapiens (Human)	KHK	UniRef50_P50053	VVDTLGAGDTFN[115.0269]ASVIFSLSQGR	0	0	0	0	0	0	0	0	0	0	0	0	0	0	0	0	0	0	0	0	0	0	0	0	0	0	0	0	0	0	0	0	0	0	0	0	0	0	0	0	0	0	0
	3319	KHK_HUMAN	Homo sapiens (Human)	KHK	UniRef50_P50053	VVDTLGAGDTFNASVIFSLSQGR	0	0	0	0	0	0	2	0	2	0	0	0	0	0	0	0	0	0	0	0	0	0	1	0	0	0	1	0	0	0	0	0	0	0	0	0	0	0	0	0	0	2	0
	3321	D4BFY3_9ENTR	Citrobacter youngae ATCC 29220	CIT292_09153	UniRef50_P50199	M[147.0354]NDLFSLDGK	0	0	0	0	0	0	0	0	0	0	0	0	0	0	0	0	0	0	0	0	0	0	0	0	0	0	0	0	0	0	0	0	0	0	0	0	0	0	0	0	0	0	0
	3325	TCPD_HUMAN	Homo sapiens (Human)	CCT4	UniRef50_P50991	FSN[115.0269]ISAAK	0	3	4	4	4	6	2	1	24	5	5	6	0	7	9	6	0	38	1	2	4	4	5	3	3	2	24	0	4	3	6	5	5	4	2	29	3	1	4	5	5	6	3
	3325	TCPD_HUMAN	Homo sapiens (Human)	CCT4	UniRef50_P50991	FSNISAAK	0	0	0	0	0	0	0	0	0	0	0	0	6	0	0	0	0	6	0	0	0	0	0	0	0	0	0	0	0	0	0	0	0	0	0	0	0	0	0	0	0	0	0
	3326	ANX11_HUMAN	Homo sapiens (Human)	ANXA11	UniRef50_P50995	GTITDAPGFDPLR	0	1	0	0	0	0	0	0	1	0	0	0	0	0	0	0	0	0	0	0	0	0	0	0	0	0	0	0	0	0	0	0	0	0	0	0	0	0	0	0	0	0	0
	3326	ANX11_HUMAN	Homo sapiens (Human)	ANXA11	UniRef50_P50995	DESTNVDM[147.0354]SLAQR	0	0	0	0	0	0	0	0	0	0	0	0	0	0	0	0	0	0	0	0	0	0	0	0	0	0	0	0	0	0	0	0	0	0	0	0	0	0	0	0	0	0	0
	3326	ANX11_HUMAN	Homo sapiens (Human)	ANXA11	UniRef50_P50995	KTLEEAIR	0	0	0	0	0	0	0	0	0	0	0	0	0	0	0	0	0	0	0	0	0	0	0	0	0	0	0	0	0	0	0	0	0	0	1	1	0	0	0	0	0	0	0
	3326	ANX11_HUMAN	Homo sapiens (Human)	ANXA11	UniRef50_P50995	SETDLLDIR	1	0	0	0	0	0	0	0	1	0	0	0	0	0	0	0	0	0	0	0	0	0	0	0	0	0	0	0	0	0	0	0	0	0	0	0	0	0	0	0	0	0	0
	3326	ANX11_HUMAN	Homo sapiens (Human)	ANXA11	UniRef50_P50995	QQILLSFK	0	0	0	0	0	0	0	1	1	0	0	0	0	0	0	0	0	0	0	0	0	0	0	0	0	0	0	0	0	0	0	0	0	0	0	0	0	0	0	0	0	0	0
	3326	ANX11_HUMAN	Homo sapiens (Human)	ANXA11	UniRef50_P50995	TILALM[147.0354]K	0	0	0	0	0	0	0	0	0	0	0	0	0	0	0	0	0	0	0	0	0	0	0	0	0	0	0	0	0	0	0	0	0	0	0	0	0	0	0	0	0	0	0
	3326	ANX11_HUMAN	Homo sapiens (Human)	ANXA11	UniRef50_P50995	NTPAFFAER	0	0	0	0	0	0	0	0	0	0	0	0	0	0	0	0	0	0	0	0	0	0	0	0	0	0	0	0	0	0	0	0	0	0	0	0	0	0	0	0	0	0	0
	3326	ANX11_HUMAN	Homo sapiens (Human)	ANXA11	UniRef50_P50995	SLYHDISGDTSGDYR	0	0	0	0	0	0	0	0	0	0	0	0	0	0	0	0	0	0	0	0	0	0	0	0	0	0	0	0	0	0	0	0	0	0	0	0	0	0	0	0	0	0	0
	3326	ANX11_HUMAN	Homo sapiens (Human)	ANXA11	UniRef50_P50995	DAQELYAAGENR	1	0	0	0	0	0	0	0	1	0	0	0	0	0	0	0	0	0	0	0	0	0	0	0	0	0	0	1	0	0	0	0	0	0	0	1	0	0	0	0	0	0	0
	3348	LIPR2_HUMAN	Homo sapiens (Human)	PNLIPRP2	UniRef50_P54317	QYEIFK	0	2	0	0	0	0	0	0	2	0	2	0	0	0	0	0	0	2	0	1	0	0	0	0	0	0	1	0	2	1	0	0	0	0	0	3	0	2	0	0	0	0	0
	3348	LIPR2_HUMAN	Homo sapiens (Human)	PNLIPRP2	UniRef50_P54317	FIIHGFLDK	0	0	0	0	0	0	0	0	0	0	0	0	0	0	0	0	1	1	0	0	0	0	0	0	0	0	0	0	0	0	0	0	0	0	2	2	0	0	0	0	0	0	0
	3348	LIPP_HUMAN	Homo sapiens (Human)	PNLIP	UniRef50_P54317	KVTGHILVSLFGNK	0	0	0	0	0	0	0	0	0	0	0	0	0	0	0	0	0	0	0	0	0	0	0	0	0	0	0	0	0	0	0	0	0	0	3	3	0	0	0	0	0	0	0
	3348	LIPP_HUMAN	Homo sapiens (Human)	PNLIP	UniRef50_P54317	VSVTLSGKK	0	0	0	0	0	0	0	0	0	0	0	0	0	0	0	1	1	2	0	0	0	0	0	0	0	0	0	0	0	0	0	0	0	1	1	2	0	0	0	0	0	0	0
	3348	LIPP_HUMAN	Homo sapiens (Human)	PNLIP	UniRef50_P54317	QYEIFK	0	2	0	0	0	0	0	0	2	0	2	0	0	0	0	0	0	2	0	1	0	0	0	0	0	0	1	0	2	1	0	0	0	0	0	3	0	2	0	0	0	0	0
	3348	LIPP_HUMAN	Homo sapiens (Human)	PNLIP	UniRef50_P54317	VTGHILVSLFGNK	0	0	0	0	0	0	0	0	0	0	0	0	0	0	0	0	0	0	0	0	0	0	0	0	0	0	0	0	0	0	0	0	0	0	1	1	0	0	0	0	0	0	0
	3348	LIPP_HUMAN	Homo sapiens (Human)	PNLIP	UniRef50_P54317	TGYTQASQN[115.0269]IR	0	0	0	0	0	0	0	0	0	0	0	0	0	0	0	0	0	0	0	0	0	0	0	0	0	0	0	0	3	0	0	0	0	0	0	3	0	0	0	0	0	0	0
	3348	LIPP_HUMAN	Homo sapiens (Human)	PNLIP	UniRef50_P54317	TGYTQASQNIR	0	2	0	0	0	0	0	0	2	0	2	0	0	0	0	0	0	2	0	0	0	0	0	0	0	0	0	0	2	0	0	0	0	0	0	2	0	2	0	0	0	0	0
	3348	LIPP_HUMAN	Homo sapiens (Human)	PNLIP	UniRef50_P54317	YKVSVTLSGKK	0	0	0	0	0	0	0	0	0	0	0	0	0	0	0	0	0	0	0	0	0	0	0	0	0	0	0	0	0	0	0	0	0	0	3	3	0	0	0	0	0	0	0
	3348	LIPP_HUMAN	Homo sapiens (Human)	PNLIP	UniRef50_P54317	GTLKPDSTHSNEFDSDVDVGDLQM[147.0354]VK	0	0	0	0	0	0	0	0	0	0	0	0	0	0	0	0	0	0	0	0	0	0	0	0	0	0	0	0	0	0	0	0	0	0	4	4	0	0	0	0	0	0	0
	3348	LIPP_HUMAN	Homo sapiens (Human)	PNLIP	UniRef50_P54317	IIVETNVGK	0	0	0	0	0	0	0	0	0	1	3	0	0	0	0	0	0	4	0	0	0	0	0	0	0	0	0	0	0	0	1	0	0	1	0	2	0	2	0	0	0	0	0
	3348	LIPP_HUMAN	Homo sapiens (Human)	PNLIP	UniRef50_P54317	FYLDTGDASNFAR	0	0	0	0	0	0	0	0	0	2	0	0	0	0	0	0	0	2	0	0	0	0	0	0	0	0	0	2	1	0	0	0	0	0	0	3	0	0	0	0	0	0	0
	3351	G5IQE0_9ENTE	Enterococcus saccharolyticus 30_1	HMPREF9478_00534	UniRef50_P54954	VGLQIER	0	0	1	0	0	0	0	0	1	0	0	0	0	0	0	0	0	0	0	0	1	0	0	0	0	0	1	0	0	0	0	0	0	0	0	0	0	0	1	0	0	0	0
	3354	GP2_HUMAN	Homo sapiens (Human)	GP2	UniRef50_P55259	DSTIHVEEN[115.0269]GQSSESR	0	4	0	0	0	0	0	0	4	1	9	0	0	0	0	0	0	10	0	0	0	0	0	0	0	0	0	0	3	0	0	0	0	0	0	3	0	1	0	0	0	0	0
	3354	GP2_HUMAN	Homo sapiens (Human)	GP2	UniRef50_P55259	DSTIHVEENGQSSESR	0	2	2	0	0	0	0	0	4	0	2	8	0	0	0	0	0	10	0	0	0	0	0	0	0	0	0	0	0	3	0	0	0	0	0	3	0	0	2	0	0	0	0
	3354	GP2_HUMAN	Homo sapiens (Human)	GP2	UniRef50_P55259	FVGEGGVR	0	0	3	0	0	0	0	0	3	0	0	2	3	0	0	0	0	5	0	0	0	0	0	0	0	0	0	0	0	2	3	0	0	0	0	5	0	0	2	0	0	0	0
	3354	GP2_HUMAN	Homo sapiens (Human)	GP2	UniRef50_P55259	NM[147.0354]SGWYR	0	0	0	0	0	0	0	0	0	0	0	1	0	0	0	0	0	1	0	0	0	0	0	0	0	0	0	0	0	0	0	0	0	0	0	0	0	0	0	0	0	0	0
	3357	LEG4_HUMAN	Homo sapiens (Human)	LGALS4	UniRef50_P56470	VVFN[115.0269]TLQGGK	0	0	0	0	0	0	0	0	0	0	0	0	0	0	0	0	0	0	0	0	0	0	0	0	0	0	0	0	0	0	0	0	0	0	0	0	0	0	0	0	0	0	0
	3357	LEG4_HUMAN	Homo sapiens (Human)	LGALS4	UniRef50_P56470	VVFNTLQGGK	0	1	1	0	0	0	0	0	2	0	1	0	0	0	0	0	0	1	0	1	0	0	0	0	0	0	1	0	1	2	1	0	0	0	0	4	0	1	1	0	0	0	0
	3357	LEG4_HUMAN	Homo sapiens (Human)	LGALS4	UniRef50_P56470	LQGGLTAR	0	0	1	0	0	0	0	0	1	0	2	1	0	0	0	0	0	3	0	0	0	0	0	0	0	0	0	0	0	0	2	0	0	0	0	2	0	0	0	0	0	0	0
	3357	LEG4_HUMAN	Homo sapiens (Human)	LGALS4	UniRef50_P56470	NSLLNGSWGSEEK	0	1	0	0	0	0	0	0	1	0	0	0	0	0	0	0	0	0	0	0	0	0	0	0	0	0	0	0	0	0	0	0	0	0	0	0	0	0	0	0	0	0	0
	3357	LEG4_HUMAN	Homo sapiens (Human)	LGALS4	UniRef50_P56470	VGSSGDIALHINPR	0	0	0	0	0	0	0	0	0	0	0	0	0	0	0	0	0	0	0	0	0	0	0	0	0	0	0	0	0	0	0	0	0	0	0	0	0	0	0	0	0	0	0
	3357	LEG4_HUMAN	Homo sapiens (Human)	LGALS4	UniRef50_P56470	GYVPPTGK	0	0	0	0	0	0	0	0	0	0	0	0	0	0	0	0	0	0	0	0	0	0	0	0	0	0	0	0	1	0	0	0	0	0	0	1	0	0	0	0	0	0	0
	3357	LEG4_HUMAN	Homo sapiens (Human)	LGALS4	UniRef50_P56470	SFAINFK	0	1	1	0	0	0	0	0	2	0	0	1	0	0	0	0	0	1	0	0	0	0	0	0	0	0	0	0	0	1	1	0	0	0	0	2	0	0	1	0	0	0	0
	3357	LEG4_HUMAN	Homo sapiens (Human)	LGALS4	UniRef50_P56470	MGN[115.0269]GTVVR	0	0	0	0	0	0	0	0	0	1	0	0	0	0	0	0	0	1	0	0	0	0	0	0	0	0	0	0	0	0	0	0	0	0	0	0	0	0	0	0	0	0	0
	3357	LEG4_HUMAN	Homo sapiens (Human)	LGALS4	UniRef50_P56470	MGNGTVVR	0	0	1	0	0	0	0	0	1	0	0	0	0	0	0	0	0	0	0	0	0	0	0	0	0	0	0	0	0	0	0	0	0	0	0	0	0	0	0	0	0	0	0
	3357	LEG4_HUMAN	Homo sapiens (Human)	LGALS4	UniRef50_P56470	VVVN[115.0269]GNPFYEYGHR	0	0	0	0	0	0	0	0	0	0	0	0	0	0	0	0	0	0	0	0	0	0	0	0	0	0	0	0	0	0	0	0	0	0	0	0	0	0	0	0	0	0	0
	3375	D3H6E4_STRM6	Streptococcus mitis (strain B6)	malX	UniRef50_P59214	YAFAGEDGK	0	0	0	0	0	0	0	0	0	0	0	0	0	0	0	0	0	0	0	0	0	0	0	0	0	0	0	0	1	0	0	0	0	0	0	1	0	0	0	0	0	0	0
	3375	D3H6E4_STRM6	Streptococcus mitis (strain B6)	malX	UniRef50_P59214	NDELTTAVIK	0	0	0	0	0	0	0	0	0	0	0	0	0	0	0	0	0	0	0	0	0	0	0	0	0	0	0	0	1	0	0	0	0	0	0	1	0	0	0	0	0	0	0
	3382	TPIS_HUMAN	Homo sapiens (Human)	TPI1	UniRef50_P60174	TATPQQAQEVHEK	0	0	0	0	0	0	1	0	1	0	0	0	0	0	0	0	0	0	0	0	0	0	0	0	0	0	0	0	0	0	0	0	0	0	0	0	0	0	0	0	0	0	0
	3382	TPIS_HUMAN	Homo sapiens (Human)	TPI1	UniRef50_P60174	SNVSDAVAQSTR	0	1	0	0	0	0	0	0	1	0	0	0	0	0	0	0	0	0	0	0	0	0	0	0	0	0	0	0	0	0	0	0	0	0	0	0	0	0	0	0	0	0	0
	3383	MYL6_HUMAN	Homo sapiens (Human)	MYL6	UniRef50_P60660	ALGQNPTNAEVLK	0	1	0	0	0	0	0	0	1	0	0	0	0	0	0	0	0	0	0	0	0	0	0	0	0	0	0	0	0	0	0	0	0	0	0	0	0	0	0	0	0	0	0
	3383	MYL6_HUMAN	Homo sapiens (Human)	MYL6	UniRef50_P60660	HVLVTLGEK	0	0	0	0	0	0	0	1	1	0	0	0	0	0	0	0	1	1	0	0	0	0	0	0	0	0	0	0	0	0	0	0	0	0	0	0	0	0	0	0	0	0	0
	3383	MYL6_HUMAN	Homo sapiens (Human)	MYL6	UniRef50_P60660	EGN[115.0269]GTVM[147.0354]GAEIR	0	0	0	0	0	0	0	0	0	0	0	0	0	0	0	0	0	0	0	0	0	0	0	0	0	0	0	0	0	0	0	0	0	0	0	0	0	0	0	0	0	0	0
	3388	CH10_HUMAN	Homo sapiens (Human)	HSPE1	UniRef50_P61604	VLQATVVAVGSGSK	0	0	0	0	0	0	0	0	0	0	0	0	0	0	0	0	0	0	0	0	0	0	0	0	0	0	0	0	1	0	0	0	0	0	0	1	0	0	0	0	0	0	0
	3388	CH10_HUMAN	Homo sapiens (Human)	HSPE1	UniRef50_P61604	VLLPEYGGTK	0	2	0	0	0	0	0	0	2	0	2	0	0	0	0	0	0	2	0	0	0	0	0	0	0	0	0	0	0	0	0	0	0	0	0	0	0	2	0	0	0	0	0
	3388	CH10_HUMAN	Homo sapiens (Human)	HSPE1	UniRef50_P61604	FLPLFDR	0	0	0	0	0	0	0	0	0	0	0	0	0	0	0	0	0	0	0	0	0	0	0	0	0	0	0	0	0	0	0	1	0	0	0	1	0	0	0	0	0	0	0
	3388	CH10_HUMAN	Homo sapiens (Human)	HSPE1	UniRef50_P61604	GGEIQPVSVK	0	0	0	0	0	0	0	0	0	0	0	0	0	0	0	0	0	0	0	0	0	0	0	0	0	0	0	0	1	0	0	0	0	0	0	1	0	0	0	0	0	0	0
	3389	LYSC_HUMAN	Homo sapiens (Human)	LYZ	UniRef50_P61626	ATNYNAGDR	0	2	0	0	0	0	0	0	2	0	1	0	0	0	0	0	0	1	0	0	0	0	0	0	0	0	0	0	0	0	0	0	0	0	0	0	0	0	0	0	0	0	0
	3389	LYSC_HUMAN	Homo sapiens (Human)	LYZ	UniRef50_P61626	RLGM[147.0354]DGYR	0	0	0	0	0	0	0	2	2	0	0	0	0	0	0	0	0	0	0	0	0	0	0	0	0	0	0	0	0	0	0	0	0	0	0	0	0	0	0	0	0	0	0
	3389	LYSC_HUMAN	Homo sapiens (Human)	LYZ	UniRef50_P61626	RLGMDGYR	0	0	0	0	0	0	0	1	1	0	0	0	0	0	0	0	0	0	0	0	0	0	0	0	0	0	0	0	0	0	0	0	0	0	0	0	0	0	0	0	0	0	0
	3389	LYSC_HUMAN	Homo sapiens (Human)	LYZ	UniRef50_P61626	WESGYNTR	0	2	1	0	0	0	0	0	3	0	3	0	0	0	0	0	0	3	0	0	0	0	0	0	0	0	0	0	0	0	0	0	0	0	0	0	0	0	0	0	0	0	0
	3389	LYSC_HUMAN	Homo sapiens (Human)	LYZ	UniRef50_P61626	LGM[147.0354]DGYR	0	1	0	0	0	0	0	0	1	0	1	0	0	0	0	0	0	1	0	0	0	0	0	0	0	0	0	0	0	1	0	0	0	0	0	1	0	1	0	0	0	0	0
	3389	LYSC_HUMAN	Homo sapiens (Human)	LYZ	UniRef50_P61626	LGMDGYR	1	1	0	0	0	0	0	0	2	0	1	0	0	0	0	0	0	1	0	0	0	0	0	0	0	0	0	0	0	0	0	0	0	0	0	0	0	1	0	0	0	0	0
	3389	LYSC_HUMAN	Homo sapiens (Human)	LYZ	UniRef50_P61626	STDYGIFQIN[115.0269]SR	1	0	0	0	0	0	0	0	1	0	0	0	0	0	0	0	0	0	0	0	0	0	0	0	0	0	0	0	0	0	0	0	0	0	0	0	0	0	0	0	0	0	0
	3389	LYSC_HUMAN	Homo sapiens (Human)	LYZ	UniRef50_P61626	STDYGIFQINSR	0	0	0	0	0	0	0	0	0	0	0	0	0	0	0	0	0	0	0	0	0	0	0	0	0	0	0	0	1	0	0	0	0	0	0	1	0	0	0	0	0	0	0
	3389	LYSC_HUMAN	Homo sapiens (Human)	LYZ	UniRef50_P61626	ATNYN[115.0269]AGDR	1	0	0	0	0	0	0	0	1	0	0	0	0	0	0	0	0	0	0	0	0	0	0	0	0	0	0	0	0	0	0	0	0	0	0	0	0	0	0	0	0	0	0
	3392	HNRPK_HUMAN	Homo sapiens (Human)	HNRNPK	UniRef50_P61978	ILSISADIETIGEILKK	1	0	1	1	1	1	1	0	6	1	1	1	0	1	0	1	0	5	1	0	1	0	0	0	0	0	2	1	0	0	0	0	0	0	0	1	0	0	0	0	0	0	0
	3392	HNRPK_HUMAN	Homo sapiens (Human)	HNRNPK	UniRef50_P61978	LLIHQSLAGGIIGVK	0	0	0	0	0	0	1	0	1	0	0	0	0	0	0	0	0	0	0	0	0	0	0	0	0	0	0	0	0	0	0	0	0	0	0	0	0	0	0	0	0	0	0
	3394	PRS4_HUMAN	Homo sapiens (Human)	PSMC1	UniRef50_P62191	GVILYGPPGTGK	0	1	1	0	0	0	0	0	2	0	1	0	0	0	0	0	0	1	0	1	1	0	0	0	0	0	2	0	0	0	0	0	0	0	0	0	0	1	0	0	0	0	0
	3401	H4_HUMAN	Homo sapiens (Human)	HIST1H4A	UniRef50_P62805	VFLENVIR	0	1	2	3	3	3	3	3	18	0	1	1	0	0	0	0	3	5	0	2	1	0	0	2	1	0	6	0	1	0	0	0	0	1	0	2	0	1	0	0	1	1	1
	3401	H4_HUMAN	Homo sapiens (Human)	HIST1H4A	UniRef50_P62805	TVTAMDVVYALKR	0	0	0	0	0	2	0	0	2	0	1	0	0	0	0	0	0	1	0	1	0	0	0	0	0	0	1	0	0	0	0	0	0	0	0	0	0	0	0	0	0	0	0
	3401	H4_HUMAN	Homo sapiens (Human)	HIST1H4A	UniRef50_P62805	DAVTYTEHAK	0	0	0	0	0	0	0	0	0	0	0	0	0	0	0	0	0	0	0	0	0	0	0	0	0	0	0	0	0	0	0	0	0	0	0	0	0	0	0	0	1	0	0
	3401	H4_HUMAN	Homo sapiens (Human)	HIST1H4A	UniRef50_P62805	DNIQGITKPAIR	0	0	0	0	0	1	0	0	1	0	0	0	0	0	0	0	0	0	0	0	0	0	0	1	0	0	1	0	0	0	0	0	0	0	0	0	0	0	0	0	0	0	0
	3401	H4_HUMAN	Homo sapiens (Human)	HIST1H4A	UniRef50_P62805	ISGLIYEETR	0	0	1	0	2	2	0	0	5	1	0	0	0	0	0	0	0	1	0	0	0	0	0	0	0	0	0	0	0	0	0	0	0	0	0	0	0	0	0	0	0	0	0
	3442	HBB_HUMAN	Homo sapiens (Human)	HBB	UniRef50_P69892	LLVVYPWTQR	0	0	0	0	1	0	0	0	1	1	1	0	0	0	0	0	0	2	3	0	0	0	1	1	0	0	5	1	1	0	0	1	0	0	0	3	1	0	0	0	1	0	0
	3442	HBB_HUMAN	Homo sapiens (Human)	HBB	UniRef50_P69892	VNVDEVGGEALGR	0	0	1	0	0	0	0	0	1	0	1	0	0	0	0	0	0	1	0	1	1	0	1	0	0	0	3	0	1	0	0	0	1	0	0	2	0	1	0	0	0	0	0
	3443	HBA_HUMAN	Homo sapiens (Human)	HBA1	UniRef50_P69905	VGAHAGEYGAEALER	0	0	1	0	0	0	0	0	1	1	0	0	1	0	0	0	0	2	0	0	0	0	0	0	0	0	0	0	0	1	0	0	0	0	0	1	0	0	1	0	0	0	0
	3443	HBA_HUMAN	Homo sapiens (Human)	HBA1	UniRef50_P69905	M[147.0354]FLSFPTTK	0	0	0	0	0	0	0	0	0	0	1	0	0	0	0	0	0	1	0	0	0	0	0	0	0	0	0	0	0	0	0	0	0	0	0	0	0	0	0	0	0	0	0
	3481	TCPB_HUMAN	Homo sapiens (Human)	CCT2	UniRef50_P78371	MLPTIIADNAGYDSADLVAQLR	1	1	1	1	1	1	1	1	8	0	1	1	1	1	1	1	1	7	1	1	1	1	1	1	1	1	8	0	0	1	0	1	1	0	0	3	0	0	0	0	0	1	0
	3481	TCPB_HUMAN	Homo sapiens (Human)	CCT2	UniRef50_P78371	QVLLSAAEAAEVILR	0	0	0	0	0	0	1	1	2	0	0	0	0	0	0	0	0	0	0	0	0	0	0	0	0	0	0	0	0	0	0	0	0	0	0	0	0	0	0	0	0	1	0
	3481	TCPB_HUMAN	Homo sapiens (Human)	CCT2	UniRef50_P78371	M[147.0354]LPTIIADNAGYDSADLVAQLR	0	0	0	0	0	1	0	0	1	0	0	0	0	0	0	0	0	0	0	0	0	0	0	0	0	0	0	0	0	0	0	0	0	0	0	0	0	0	0	0	0	0	0
	3481	TCPB_HUMAN	Homo sapiens (Human)	CCT2	UniRef50_P78371	KIGVN[115.0269]QPK	0	0	0	0	0	0	0	0	0	0	0	0	0	0	0	0	0	0	0	0	0	0	0	0	0	1	1	0	0	0	0	0	0	0	0	0	0	0	0	0	0	0	0
	3482	NGAL_HUMAN	Homo sapiens (Human)	LCN2	UniRef50_P80188	TKELTSELK	0	0	0	0	0	0	1	0	1	0	0	0	0	0	0	0	0	0	0	0	0	0	0	0	0	0	0	0	0	0	0	0	0	0	0	0	0	0	0	0	0	0	0
	3482	NGAL_HUMAN	Homo sapiens (Human)	LCN2	UniRef50_P80188	VPLQQNFQDNQFQGK	0	1	0	0	0	0	0	0	1	0	0	0	0	0	0	0	0	0	0	0	0	0	0	0	0	0	0	0	0	0	0	0	0	0	0	0	0	0	0	0	0	0	0
	3484	S10AC_HUMAN	Homo sapiens (Human)	S100A12	UniRef50_P80511	KGHFDTLSK	0	0	0	0	0	0	0	0	0	0	0	0	0	0	0	0	0	0	0	0	0	0	0	0	0	0	0	0	0	0	0	0	0	0	0	0	0	0	0	0	0	0	0
	3484	S10AC_HUMAN	Homo sapiens (Human)	S100A12	UniRef50_P80511	GHFDTLSK	0	0	0	0	0	0	0	1	1	0	0	0	0	0	0	0	1	1	0	0	0	0	0	0	0	0	0	0	0	0	0	0	0	0	0	0	0	0	0	0	0	0	0
	3485	LV106_HUMAN	Homo sapiens (Human)		UniRef50_P80748	SGTSASLAISGLR	0	4	0	0	0	0	0	0	4	0	2	0	0	0	0	0	0	2	0	1	0	0	0	0	0	0	1	0	1	1	0	0	0	0	0	2	0	0	0	0	0	0	0
	3485	LV106_HUMAN	Homo sapiens (Human)		UniRef50_P80748	DNQRPSGVPDR	0	0	0	0	1	0	0	0	1	0	0	0	0	1	0	0	0	1	0	0	0	0	0	1	0	0	1	0	0	0	0	0	0	0	0	0	0	0	0	0	0	1	0
	3485	LV106_HUMAN	Homo sapiens (Human)		UniRef50_P80748	QSVLTQPPSASGTPGQR	0	0	0	0	0	0	0	0	0	2	0	0	0	0	0	0	0	2	2	0	0	0	0	0	0	0	2	3	0	0	0	0	0	0	0	3	2	0	0	0	0	0	0
	3485	LV302_HUMAN	Homo sapiens (Human)		UniRef50_P80748	LTVLSQPK	0	1	0	0	0	0	0	0	1	0	1	1	0	0	0	0	0	2	0	0	0	0	0	0	0	0	0	0	1	1	0	0	0	0	0	2	0	0	0	0	0	0	0
	3485	LV302_HUMAN	Homo sapiens (Human)		UniRef50_P80748	FSGSNSGNTATLTISR	0	1	0	0	0	0	0	0	1	0	2	0	0	0	0	0	0	2	0	1	0	0	0	0	0	0	1	0	3	0	0	0	0	0	0	3	0	2	0	0	0	0	0
	3485	LV302_HUMAN	Homo sapiens (Human)		UniRef50_P80748	DRPSGIPER	0	0	0	0	0	0	0	0	0	0	0	0	0	0	0	1	0	1	0	0	0	0	0	0	0	0	0	0	0	0	0	0	0	0	0	0	0	0	0	0	0	0	3
	3495	Q8XN44_CLOPE	Clostridium perfringens (strain 13 / Type A)	CPE0494	UniRef50_P96718	GM[147.0354]SYDPR	0	1	0	0	0	0	0	0	1	0	1	0	0	0	0	0	0	1	0	0	0	0	0	0	0	0	0	0	0	1	0	0	0	0	0	1	0	1	1	0	0	0	0
	3497	FGD1_HUMAN	Homo sapiens (Human)	FGD1	UniRef50_P98174	RAPTPIR	0	0	0	0	0	0	0	0	0	0	0	2	3	0	0	0	0	5	0	0	0	0	0	0	0	0	0	0	0	0	2	0	0	0	0	2	0	0	2	0	0	0	0
	3497	FGD1_HUMAN	Homo sapiens (Human)	FGD1	UniRef50_P98174	LLNSTN[115.0269]R	0	0	0	0	0	0	0	0	0	0	0	0	0	0	1	0	0	1	0	0	0	0	0	0	0	0	0	0	0	0	0	0	0	0	0	0	0	0	0	0	0	0	0
	3498	CYC_HUMAN	Homo sapiens (Human)	CYCS	UniRef50_P99999	KTGQAPGYSYTAANK	0	0	0	0	0	0	1	0	1	0	0	0	0	0	0	0	0	0	0	0	0	0	0	0	0	0	0	0	0	0	0	0	0	0	0	0	0	0	0	0	0	0	0
	3498	CYC_HUMAN	Homo sapiens (Human)	CYCS	UniRef50_P99999	M[147.0354]IFVGIK	0	0	2	0	0	0	0	0	2	0	0	0	0	0	0	0	0	0	0	0	0	0	0	0	0	0	0	0	0	0	0	0	0	0	0	0	0	0	0	0	0	0	0
	3498	CYC_HUMAN	Homo sapiens (Human)	CYCS	UniRef50_P99999	MIFVGIK	0	0	1	0	0	0	0	0	1	0	0	0	0	0	0	0	0	0	0	0	0	0	0	0	0	0	0	0	0	0	0	0	0	0	0	0	0	0	0	0	0	0	0
	3498	CYC_HUMAN	Homo sapiens (Human)	CYCS	UniRef50_P99999	TGQAPGYSYTAANK	0	1	0	0	0	0	0	0	1	0	0	0	0	0	0	0	0	0	0	0	0	0	0	0	0	0	0	0	0	0	0	0	0	0	0	0	0	0	0	0	0	0	0
	3498	CYC_HUMAN	Homo sapiens (Human)	CYCS	UniRef50_P99999	TGPNLHGLFGR	0	0	0	0	0	0	0	1	1	0	0	0	0	0	0	0	0	0	0	0	0	0	0	0	0	0	0	0	0	0	0	0	0	0	0	0	0	0	0	0	0	0	0
	3498	CYC_HUMAN	Homo sapiens (Human)	CYCS	UniRef50_P99999	ADLIAYLK	0	1	0	0	0	0	0	0	1	0	0	0	0	0	0	0	0	0	0	0	0	0	0	0	0	0	0	0	0	0	0	0	0	0	0	0	0	1	0	0	0	0	0
	3500	F6C9F5_BIFBA	Bifidobacterium breve (strain ACS-071-V-Sch8b)	HMPREF9228_0839	UniRef50_P9WGC6	NALEAAGIPVGK	0	1	0	0	0	0	0	0	1	0	0	0	0	0	0	0	0	0	0	3	0	0	0	0	0	0	3	0	0	0	0	0	0	0	0	0	0	2	0	0	0	0	0
	3500	F6C9F5_BIFBA	Bifidobacterium breve (strain ACS-071-V-Sch8b)	HMPREF9228_0839	UniRef50_P9WGC6	AGMSVTFPAAK	0	1	0	0	0	0	0	0	1	0	0	0	0	0	0	0	0	0	0	1	0	0	0	0	0	0	1	0	0	0	0	0	0	0	0	0	0	0	0	0	0	0	0
	3500	F6C9F5_BIFBA	Bifidobacterium breve (strain ACS-071-V-Sch8b)	HMPREF9228_0839	UniRef50_P9WGC6	KNALEAAGIPVGK	0	0	0	0	0	0	0	1	1	0	0	0	0	0	0	0	0	0	0	0	0	0	0	0	0	1	1	0	0	0	0	0	0	0	0	0	0	0	0	0	0	0	0
	3500	F6C9F5_BIFBA	Bifidobacterium breve (strain ACS-071-V-Sch8b)	HMPREF9228_0839	UniRef50_P9WGC6	TPGQAAQIM[147.0354]R	0	0	1	1	0	0	0	0	2	0	0	0	0	0	0	0	0	0	0	0	0	0	0	0	0	0	0	0	0	0	0	0	0	0	0	0	0	0	0	0	0	0	0
	3500	F6C9F5_BIFBA	Bifidobacterium breve (strain ACS-071-V-Sch8b)	HMPREF9228_0839	UniRef50_P9WGC6	TPGQAAQIMR	0	0	1	0	0	0	0	0	1	0	0	0	0	0	0	0	0	0	0	0	0	0	0	0	0	0	0	0	0	0	0	0	0	0	0	0	0	0	0	0	0	0	0
	3500	F6C9F5_BIFBA	Bifidobacterium breve (strain ACS-071-V-Sch8b)	HMPREF9228_0839	UniRef50_P9WGC6	QMGHAGAIVSGGK	0	0	0	0	0	0	0	1	1	0	0	0	0	0	0	0	0	0	0	0	0	0	0	0	0	0	0	0	0	0	0	0	0	0	0	0	0	0	0	0	0	0	0
	3500	F6C9F5_BIFBA	Bifidobacterium breve (strain ACS-071-V-Sch8b)	HMPREF9228_0839	UniRef50_P9WGC6	N[115.0269]ALEAAGIPVGK	0	0	0	0	0	0	0	0	0	0	0	0	0	0	0	0	0	0	0	0	0	0	0	0	0	0	0	0	3	0	0	0	0	0	0	3	0	0	0	0	0	0	0
	3500	F6C9F5_BIFBA	Bifidobacterium breve (strain ACS-071-V-Sch8b)	HMPREF9228_0839	UniRef50_P9WGC6	ASVVFVPPK	0	0	0	0	0	0	0	0	0	0	0	0	0	0	0	0	0	0	0	0	0	0	0	0	0	0	0	0	0	0	0	0	0	0	0	0	0	1	0	0	0	0	0
	3500	F6C9F5_BIFBA	Bifidobacterium breve (strain ACS-071-V-Sch8b)	HMPREF9228_0839	UniRef50_P9WGC6	KAGM[147.0354]SVTFPAAK	0	0	0	0	0	0	0	4	4	0	0	0	0	0	0	0	0	0	0	0	0	0	0	0	0	2	2	0	0	0	0	0	0	0	0	0	0	0	0	0	0	0	0
	3500	F6C9F5_BIFBA	Bifidobacterium breve (strain ACS-071-V-Sch8b)	HMPREF9228_0839	UniRef50_P9WGC6	KAGMSVTFPAAK	0	0	0	0	0	0	0	3	3	0	0	0	0	0	0	0	0	0	0	0	0	0	0	0	0	0	0	0	0	0	0	0	0	0	0	0	0	0	0	0	0	0	0
	3500	F6C9F5_BIFBA	Bifidobacterium breve (strain ACS-071-V-Sch8b)	HMPREF9228_0839	UniRef50_P9WGC6	AGTNIVGGVNPR	0	0	0	0	0	0	0	0	0	0	0	1	0	0	0	0	0	1	0	0	0	0	0	0	0	0	0	0	0	1	0	0	0	0	0	1	0	0	1	0	0	0	0
	3500	C0B264_9ENTR	Proteus penneri ATCC 35198	PROPEN_04867	UniRef50_P9WGC6	SLADIGEAIK	0	0	0	0	0	0	0	0	0	0	0	0	0	0	0	0	0	0	0	0	0	0	0	0	0	0	0	0	0	0	0	0	0	0	0	0	0	0	0	0	0	0	0
	3500	C0B264_9ENTR	Proteus penneri ATCC 35198	PROPEN_04867	UniRef50_P9WGC6	M[147.0354]GHAGAIIAGGK	0	0	0	0	0	0	0	0	0	0	0	0	0	0	0	0	0	0	0	0	0	0	0	0	0	0	0	0	0	0	0	0	0	0	0	0	0	0	0	0	0	0	0
	3500	C0B264_9ENTR	Proteus penneri ATCC 35198	PROPEN_04867	UniRef50_P9WGC6	MGHAGAIIAGGK	0	0	0	0	0	0	0	0	0	0	0	0	0	0	0	0	0	0	0	0	0	0	0	0	0	0	0	0	0	0	0	0	0	0	0	0	0	0	0	0	0	0	0
	3500	C0B264_9ENTR	Proteus penneri ATCC 35198	PROPEN_04867	UniRef50_P9WGC6	VKLDEAGVR	0	0	0	0	0	0	0	0	0	0	0	0	0	0	0	0	0	0	0	0	0	0	0	0	0	0	0	0	0	0	0	0	0	0	0	0	0	0	0	0	0	0	0
	3500	C0B264_9ENTR	Proteus penneri ATCC 35198	PROPEN_04867	UniRef50_P9WGC6	DHVTKPVVGYIAGVTAPK	0	0	0	0	0	0	0	0	0	0	0	0	0	0	0	0	0	0	0	0	0	0	0	0	0	0	0	0	0	0	0	0	0	0	0	0	0	0	0	0	0	0	0
	3500	C0B264_9ENTR	Proteus penneri ATCC 35198	PROPEN_04867	UniRef50_P9WGC6	GGTTHLGLPVFNTVR	0	0	0	0	0	0	0	0	0	0	0	0	0	0	0	0	0	0	0	0	0	0	0	0	0	0	0	0	0	0	0	0	0	0	0	0	0	0	0	0	0	0	0
	3500	C0B264_9ENTR	Proteus penneri ATCC 35198	PROPEN_04867	UniRef50_P9WGC6	DSILEAIDAGIK	0	0	0	0	0	0	0	0	0	0	0	0	0	0	0	0	0	0	0	0	0	0	0	0	0	0	0	0	0	0	0	0	0	0	0	0	0	0	0	0	0	0	0
	3500	C0B264_9ENTR	Proteus penneri ATCC 35198	PROPEN_04867	UniRef50_P9WGC6	FAALEAAGVK	0	0	0	0	0	0	0	0	0	0	0	0	0	0	0	0	0	0	0	0	0	0	0	0	0	0	0	0	0	0	0	0	0	0	0	0	0	0	0	0	0	0	0
	3500	B6XTE4_9BIFI	Bifidobacterium catenulatum DSM 16992 = JCM 1194	sucD	UniRef50_P9WGC6	QMGHAGAIVSGGK	0	0	0	0	0	0	0	1	1	0	0	0	0	0	0	0	0	0	0	0	0	0	0	0	0	0	0	0	0	0	0	0	0	0	0	0	0	0	0	0	0	0	0
	3500	B6XTE4_9BIFI	Bifidobacterium catenulatum DSM 16992 = JCM 1194	sucD	UniRef50_P9WGC6	KAGQEVNFPEAK	0	0	0	0	0	0	0	0	0	0	0	0	0	0	0	0	0	0	0	0	0	0	0	0	0	1	1	0	0	0	0	0	0	0	0	0	0	0	0	0	0	0	0
	3500	B6XTE4_9BIFI	Bifidobacterium catenulatum DSM 16992 = JCM 1194	sucD	UniRef50_P9WGC6	AGTNIVGGVNAR	0	0	0	0	0	0	0	0	0	0	0	0	0	0	0	0	0	0	0	1	0	0	0	0	0	0	1	0	0	0	0	0	0	0	0	0	0	0	0	0	0	0	0
	3506	F9XZ98_BIFBU	Bifidobacterium breve (strain NCIMB 8807 / UCC2003)	oppD3	UniRef50_P9WQJ4	LVELNPDQVDR	0	0	0	0	0	0	0	0	0	0	0	0	0	0	0	0	0	0	1	1	0	0	0	0	0	0	2	0	0	0	0	0	0	0	0	0	0	0	0	0	0	0	0
	3506	F9XZ98_BIFBU	Bifidobacterium breve (strain NCIMB 8807 / UCC2003)	oppD3	UniRef50_P9WQJ4	AVDDVTLDVR	0	0	0	0	0	0	0	0	0	1	0	0	0	0	0	0	0	1	0	0	0	0	0	0	0	0	0	0	0	0	0	0	0	0	0	0	0	0	0	0	0	0	0
	3506	F9XZ98_BIFBU	Bifidobacterium breve (strain NCIMB 8807 / UCC2003)	oppD3	UniRef50_P9WQJ4	FPTQFSGGQR	0	0	0	0	0	0	0	0	0	0	0	0	0	0	0	0	0	0	0	0	0	0	0	0	0	0	0	0	0	0	0	0	0	0	0	0	0	0	0	0	0	0	0
	3506	F9XZ98_BIFBU	Bifidobacterium breve (strain NCIMB 8807 / UCC2003)	oppD3	UniRef50_P9WQJ4	ASEPVISVR	0	0	0	0	0	0	0	0	0	0	0	0	0	0	0	0	0	0	0	1	0	0	0	0	0	0	1	0	0	0	0	0	0	0	0	0	0	0	0	0	0	0	0
	3508	MPCP_HUMAN	Homo sapiens (Human)	SLC25A3	UniRef50_Q00325	IQTQPGYANTLR	0	2	0	0	0	0	0	0	2	0	1	0	0	0	0	0	0	1	0	0	0	0	0	0	0	0	0	0	0	0	0	0	0	0	0	0	0	0	0	0	0	0	0
	3509	C0W453_9ACTO	Actinomyces urogenitalis DSM 15434	HMPREF0058_0647	UniRef50_Q01937	VFLM[147.0354]DEPLSNLDAK	3	0	0	0	0	0	0	0	3	0	0	0	0	0	0	0	0	0	0	0	0	0	0	0	0	0	0	1	0	0	0	0	0	0	0	1	2	0	0	0	0	0	0
	3509	C0W453_9ACTO	Actinomyces urogenitalis DSM 15434	HMPREF0058_0647	UniRef50_Q01937	VFLMDEPLSNLDAK	2	0	0	0	0	0	0	0	2	0	0	0	0	0	0	0	0	0	0	0	0	0	0	0	0	0	0	0	0	0	0	0	0	0	0	0	0	0	0	0	0	0	0
	3509	C0W453_9ACTO	Actinomyces urogenitalis DSM 15434	HMPREF0058_0647	UniRef50_Q01937	TAPQPGDTIHVR	0	0	0	0	0	0	0	0	0	0	0	0	0	0	0	0	0	0	0	0	0	0	0	0	0	0	0	0	0	0	0	0	0	0	0	0	0	0	0	0	0	0	0
	3513	MUC2_HUMAN	Homo sapiens (Human)	MUC2	UniRef50_Q02817	DRPIYEEDLK	0	0	0	0	3	3	0	0	6	0	0	0	0	5	4	0	0	9	0	0	0	0	1	1	0	0	2	0	0	0	0	3	2	0	0	5	0	0	0	0	3	3	0
	3513	MUC2_HUMAN	Homo sapiens (Human)	MUC2	UniRef50_Q02817	DEGHHVAYTTR	0	0	0	0	0	0	0	2	2	0	0	0	0	0	0	0	2	2	0	0	0	0	0	0	0	0	0	0	0	0	0	0	0	0	2	2	0	0	0	0	0	0	0
	3513	MUC2_HUMAN	Homo sapiens (Human)	MUC2	UniRef50_Q02817	TVHM[147.0354]M[147.0354]PM[147.0354]QVQVQVNR	0	0	0	0	0	0	0	0	0	0	0	0	0	0	0	3	2	5	0	0	0	0	0	0	0	0	0	0	0	0	0	0	0	2	0	2	0	0	0	0	0	0	1
	3513	MUC2_HUMAN	Homo sapiens (Human)	MUC2	UniRef50_Q02817	TVHM[147.0354]M[147.0354]PMQVQVQVNR	0	0	0	0	0	0	0	0	0	0	0	0	0	0	0	0	0	0	0	0	0	0	0	0	0	0	0	0	0	0	0	0	0	0	0	0	0	0	0	0	0	0	0
	3513	MUC2_HUMAN	Homo sapiens (Human)	MUC2	UniRef50_Q02817	TVHM[147.0354]MPM[147.0354]QVQVQVNR	0	0	0	0	0	0	0	0	0	0	0	0	0	0	0	0	0	0	0	0	0	0	0	0	0	0	0	0	0	0	0	0	0	0	3	3	0	0	0	0	0	0	0
	3513	MUC2_HUMAN	Homo sapiens (Human)	MUC2	UniRef50_Q02817	TVHMM[147.0354]PM[147.0354]QVQVQVNR	0	0	0	0	0	0	0	0	0	0	0	0	0	0	0	4	2	6	0	0	0	0	0	0	0	0	0	0	0	0	0	0	0	0	0	0	0	0	0	0	0	0	0
	3513	MUC2_HUMAN	Homo sapiens (Human)	MUC2	UniRef50_Q02817	TVHMMPM[147.0354]QVQVQVNR	0	0	0	0	0	0	0	0	0	0	0	0	0	0	0	1	0	1	0	0	0	0	0	0	0	0	0	0	0	0	0	0	0	0	0	0	0	0	0	0	0	0	0
	3513	MUC2_HUMAN	Homo sapiens (Human)	MUC2	UniRef50_Q02817	RPDN[115.0269]QHVILKPGDFK	0	0	0	0	0	0	0	1	1	0	0	0	0	0	0	0	0	0	0	0	0	0	0	0	0	0	0	0	0	0	0	0	0	0	0	0	0	0	0	0	0	0	0
	3513	MUC2_HUMAN	Homo sapiens (Human)	MUC2	UniRef50_Q02817	QAVALPYKK	0	0	0	0	0	0	0	0	0	0	0	0	0	0	0	2	0	2	0	0	0	0	0	0	0	0	0	0	0	0	0	0	0	1	1	2	0	0	0	0	0	0	1
	3513	MUC2_HUMAN	Homo sapiens (Human)	MUC2	UniRef50_Q02817	QAVALPYK	0	1	0	0	0	0	0	0	1	0	2	0	0	0	0	0	0	2	0	1	0	0	0	0	0	0	1	0	1	0	0	0	0	0	0	1	0	0	0	0	0	0	0
	3513	MUC2_HUMAN	Homo sapiens (Human)	MUC2	UniRef50_Q02817	TELKLEDK	0	0	0	0	0	0	0	0	0	0	0	0	0	0	0	2	0	2	0	0	0	0	0	0	0	0	0	0	0	0	0	0	0	0	0	0	0	0	0	0	0	0	0
	3513	MUC2_HUMAN	Homo sapiens (Human)	MUC2	UniRef50_Q02817	SN[115.0269]NDFTTR	0	0	0	0	0	0	0	0	0	2	0	0	0	0	0	0	0	2	0	0	0	0	0	0	0	0	0	1	0	0	0	0	0	0	0	1	0	0	0	0	0	0	0
	3513	MUC2_HUMAN	Homo sapiens (Human)	MUC2	UniRef50_Q02817	SNNDFTTR	0	1	0	0	0	0	0	0	1	0	1	0	0	0	0	0	0	1	0	2	0	0	0	0	0	0	2	0	1	0	0	0	0	0	0	1	0	1	0	0	0	0	0
	3513	MUC2_HUMAN	Homo sapiens (Human)	MUC2	UniRef50_Q02817	HETQEVLIK	0	0	0	0	0	0	1	1	2	0	0	0	0	0	0	3	3	6	0	0	0	0	0	0	1	0	1	0	0	0	0	0	0	1	3	4	0	0	0	0	0	0	1
	3513	MUC2_HUMAN	Homo sapiens (Human)	MUC2	UniRef50_Q02817	DRPIYEEDLKK	0	0	0	0	0	0	0	1	1	0	0	0	0	0	0	0	3	3	0	0	0	0	0	0	0	0	0	0	0	0	0	0	0	0	2	2	0	0	0	0	0	0	0
	3535	B6ICQ2_ECOSE	Escherichia coli (strain SE11)	ECSE_P3-0048	UniRef50_Q04520	GITQTAAR	0	0	0	0	0	0	0	0	0	0	0	0	0	0	0	0	0	0	0	0	0	0	0	0	0	0	0	0	0	0	0	0	0	0	0	0	0	0	0	0	0	0	0
	3537	K1C17_HUMAN	Homo sapiens (Human)	KRT17	UniRef50_Q04695	LAADDFR	0	0	0	0	0	0	0	0	0	0	2	0	0	0	0	0	0	2	0	0	0	0	0	0	0	0	0	0	0	0	0	0	0	0	0	0	0	3	0	0	0	0	0
	3537	K1C17_HUMAN	Homo sapiens (Human)	KRT17	UniRef50_Q04695	TKFETEQALR	0	0	0	0	0	0	0	0	0	0	0	0	0	0	0	0	2	2	0	0	0	0	0	0	0	0	0	0	0	0	0	0	0	0	0	0	0	0	0	0	0	0	0
	3537	K1C17_HUMAN	Homo sapiens (Human)	KRT17	UniRef50_Q04695	TIEELQNK	0	0	0	0	0	0	0	0	0	0	2	0	0	0	0	0	0	2	0	0	0	0	0	0	0	0	0	0	0	0	0	0	0	0	0	0	0	0	0	0	0	0	0
	3537	K1C17_HUMAN	Homo sapiens (Human)	KRT17	UniRef50_Q04695	VLDELTLAR	0	3	0	0	0	0	0	0	3	0	0	0	0	0	0	0	0	0	0	0	0	0	0	0	0	0	0	0	2	0	0	0	0	0	0	2	0	2	0	0	0	0	0
	3537	K1C17_HUMAN	Homo sapiens (Human)	KRT17	UniRef50_Q04695	LEQEIATYR	0	0	0	0	0	0	0	0	0	1	0	0	0	0	0	0	0	1	0	0	0	0	0	0	0	0	0	0	0	0	0	0	0	0	0	0	0	0	0	0	0	0	0
	3537	K1C17_HUMAN	Homo sapiens (Human)	KRT17	UniRef50_Q04695	LASYLDK	0	0	0	0	0	0	0	0	0	0	1	0	0	0	0	0	0	1	0	0	0	0	0	0	0	0	0	0	0	0	0	0	0	0	0	0	0	2	0	0	0	0	0
	3537	K1C17_HUMAN	Homo sapiens (Human)	KRT17	UniRef50_Q04695	FETEQALR	0	1	0	0	0	0	0	0	1	0	0	0	0	0	0	0	0	0	0	0	0	0	0	0	0	0	0	0	0	0	0	0	0	0	0	0	0	0	0	0	0	0	0
	3537	K1C17_HUMAN	Homo sapiens (Human)	KRT17	UniRef50_Q04695	EVATNSELVQSGK	0	0	0	0	0	0	0	0	0	1	0	0	0	0	0	0	0	1	0	0	0	0	0	0	0	0	0	1	0	0	0	0	0	0	0	1	1	0	0	0	0	0	0
	3537	K1C17_HUMAN	Homo sapiens (Human)	KRT17	UniRef50_Q04695	ALEEANTELEVK	0	0	0	0	0	0	0	0	0	1	0	0	0	0	0	0	0	1	0	0	0	0	0	0	0	0	0	0	0	0	0	0	0	0	0	0	0	0	0	0	0	0	0
	3551	XDH_HUMAN	Homo sapiens (Human)	XDH	UniRef50_Q06278	M[147.0354]LGVPANR	0	0	0	0	0	0	0	0	0	0	0	0	0	0	0	0	0	0	0	0	0	0	0	0	0	0	0	0	0	0	2	2	0	0	0	4	0	0	0	0	0	0	0
	3551	XDH_HUMAN	Homo sapiens (Human)	XDH	UniRef50_Q06278	LVVGNTEIGIEM[147.0354]K	0	0	0	0	0	0	0	0	0	0	0	0	0	0	0	0	0	0	0	0	0	0	0	0	0	0	0	0	0	0	0	0	0	0	0	0	0	0	0	0	0	0	0
	3551	XDH_HUMAN	Homo sapiens (Human)	XDH	UniRef50_Q06278	TLVDAVAK	0	1	0	0	0	0	0	0	1	0	0	0	0	0	0	0	0	0	0	0	0	0	0	0	0	0	0	0	3	0	0	0	0	0	0	3	0	0	0	0	0	0	0
	3551	XDH_HUMAN	Homo sapiens (Human)	XDH	UniRef50_Q06278	YENELSLR	0	0	0	0	0	0	0	0	0	0	0	0	0	0	0	0	0	0	0	0	0	0	0	0	0	0	0	0	1	0	0	0	0	0	0	1	0	0	0	0	0	0	0
	3551	XDH_HUMAN	Homo sapiens (Human)	XDH	UniRef50_Q06278	LGQENLEDK	0	0	0	0	0	0	0	0	0	0	0	0	0	0	0	0	0	0	0	0	0	0	0	0	0	0	0	0	1	0	0	0	0	0	0	1	0	0	0	0	0	0	0
	3551	XDH_HUMAN	Homo sapiens (Human)	XDH	UniRef50_Q06278	NNSFYGPELK	0	0	0	0	0	0	0	0	0	0	0	0	0	0	0	0	0	0	0	0	0	0	0	0	0	0	0	0	1	0	0	0	0	0	0	1	0	0	0	0	0	0	0
	3551	XDH_HUMAN	Homo sapiens (Human)	XDH	UniRef50_Q06278	LEGFTLPR	0	0	0	0	0	0	0	0	0	0	0	0	0	0	0	0	0	0	0	0	0	0	0	0	0	0	0	0	0	0	0	0	0	0	0	0	0	0	0	0	0	0	0
	3551	XDH_HUMAN	Homo sapiens (Human)	XDH	UniRef50_Q06278	GVLEQLR	0	0	0	0	0	0	0	0	0	0	0	0	0	0	0	0	0	0	0	0	0	0	0	0	0	0	0	0	0	0	0	0	0	0	0	0	0	0	0	0	0	0	0
	3551	XDH_HUMAN	Homo sapiens (Human)	XDH	UniRef50_Q06278	EGDLTHFNQK	0	0	0	0	0	0	0	0	0	0	0	0	0	0	0	0	0	0	0	0	0	0	0	0	0	0	0	0	0	0	0	0	0	0	0	0	0	0	0	0	0	0	0
	3553	ACHD_HUMAN	Homo sapiens (Human)	CHRND	UniRef50_Q07001	EITLSLK	0	0	0	0	0	0	0	0	0	0	0	0	0	0	0	0	0	0	0	0	0	0	0	0	0	0	0	0	0	0	0	0	0	0	0	0	0	0	0	0	0	0	0
	3556	SLC31_HUMAN	Homo sapiens (Human)	SLC3A1	UniRef50_Q07837	VDTSGIFLDK	1	0	0	0	0	0	0	0	1	1	0	0	0	0	0	0	0	1	0	0	0	0	0	0	0	0	0	0	0	0	0	0	0	0	0	0	1	0	0	0	0	0	0
	3556	SLC31_HUMAN	Homo sapiens (Human)	SLC3A1	UniRef50_Q07837	GEGLIFEHNTK	0	0	0	0	0	0	1	0	1	0	0	0	0	0	0	1	0	1	0	0	0	0	0	0	0	0	0	0	0	0	0	0	0	0	0	0	0	0	0	0	0	0	0
	3556	SLC31_HUMAN	Homo sapiens (Human)	SLC3A1	UniRef50_Q07837	QTM[147.0354]DQYSTEPGR	0	0	0	0	0	0	0	0	0	0	0	0	0	0	0	0	0	0	0	0	0	0	0	0	0	0	0	0	0	0	0	0	0	0	0	0	0	0	0	0	0	0	0
	3556	SLC31_HUMAN	Homo sapiens (Human)	SLC3A1	UniRef50_Q07837	NPDVQEEIK	0	2	0	0	0	0	0	0	2	3	1	0	0	0	0	0	0	4	0	0	0	0	0	0	0	0	0	0	0	0	0	0	0	0	0	0	0	2	0	0	0	0	0
	3556	SLC31_HUMAN	Homo sapiens (Human)	SLC3A1	UniRef50_Q07837	EQPDLNFR	0	0	0	0	0	0	0	0	0	0	2	0	0	0	0	0	0	2	0	0	0	0	0	0	0	0	0	0	1	0	0	0	0	0	0	1	0	0	0	0	0	0	0
	3556	SLC31_HUMAN	Homo sapiens (Human)	SLC3A1	UniRef50_Q07837	ELDGIDR	0	0	0	0	0	0	0	0	0	7	0	0	0	0	0	0	0	7	0	0	0	0	0	0	0	0	0	0	0	0	0	0	0	0	0	0	0	0	0	0	0	0	0
	3558	TGM3_HUMAN	Homo sapiens (Human)	TGM3	UniRef50_Q08188	VITNFNSAHDTDR	0	0	0	0	0	0	0	0	0	0	0	0	0	0	0	3	0	3	0	0	0	0	0	0	0	0	0	0	0	0	0	0	0	0	0	0	0	0	0	0	0	0	0
	3559	LG3BP_HUMAN	Homo sapiens (Human)	LGALS3BP	UniRef50_Q08380	LADGGATN[115.0269]QGR	0	0	0	0	0	0	0	0	0	0	0	0	0	0	0	0	0	0	0	0	0	0	0	0	0	0	0	0	0	0	0	0	0	0	0	0	0	1	0	0	0	0	0
	3559	LG3BP_HUMAN	Homo sapiens (Human)	LGALS3BP	UniRef50_Q08380	LADGGATNQGR	0	1	0	0	0	0	0	0	1	0	1	0	0	0	0	0	0	1	0	0	0	0	0	0	0	0	0	0	1	0	0	0	0	0	0	1	0	1	0	0	0	0	0
	3559	LG3BP_HUMAN	Homo sapiens (Human)	LGALS3BP	UniRef50_Q08380	VEIFYR	0	1	0	0	0	0	0	0	1	0	1	0	0	0	0	0	0	1	0	0	0	0	0	0	0	0	0	0	1	0	0	0	0	0	0	1	0	1	0	0	0	0	0
	3559	LG3BP_HUMAN	Homo sapiens (Human)	LGALS3BP	UniRef50_Q08380	TIAYENK	0	0	0	0	0	0	0	0	0	0	1	0	0	0	0	0	0	1	0	0	0	0	0	0	0	0	0	0	1	0	0	0	0	0	0	1	0	1	0	0	0	0	0
	3559	LG3BP_HUMAN	Homo sapiens (Human)	LGALS3BP	UniRef50_Q08380	STHTLDLSR	0	0	0	0	0	0	1	2	3	0	0	0	0	0	0	0	1	1	0	0	0	0	0	0	0	0	0	0	0	0	0	0	0	1	1	2	0	0	0	0	0	0	0
	3559	LG3BP_HUMAN	Homo sapiens (Human)	LGALS3BP	UniRef50_Q08380	LASAYGAR	0	3	0	0	0	0	0	0	3	0	1	3	0	0	0	0	0	4	0	0	0	0	0	0	0	0	0	0	0	0	0	0	0	0	0	0	0	1	2	0	0	0	0
	3559	LG3BP_HUMAN	Homo sapiens (Human)	LGALS3BP	UniRef50_Q08380	ELSEALGQIFDSQR	2	0	0	0	0	0	0	0	2	0	0	0	0	0	0	0	0	0	0	0	0	0	0	0	0	0	0	0	0	0	0	0	0	0	0	0	0	0	0	0	0	0	0
	3559	LG3BP_HUMAN	Homo sapiens (Human)	LGALS3BP	UniRef50_Q08380	ASHEEVEGLVEK	0	0	0	0	0	0	6	0	6	0	0	0	0	0	0	3	0	3	0	0	0	0	0	0	2	0	2	0	0	0	0	0	0	5	0	5	0	0	0	0	0	0	4
	3561	CD47_HUMAN	Homo sapiens (Human)	CD47	UniRef50_Q08722	STVPTDFSSAK	0	0	0	0	0	0	0	0	0	1	0	0	0	0	0	0	0	1	0	0	0	0	0	0	0	0	0	0	0	0	0	0	0	0	0	0	0	0	0	0	0	0	0
	3561	CD47_HUMAN	Homo sapiens (Human)	CD47	UniRef50_Q08722	IEVSQLLK	0	0	0	0	0	0	0	0	0	0	1	0	0	0	0	0	0	1	0	0	0	0	0	0	0	0	0	0	0	0	0	0	0	0	0	0	0	0	0	0	0	0	0
	3603	CAD17_HUMAN	Homo sapiens (Human)	CDH17	UniRef50_Q12864	LGNSIGTLTAHDR	0	0	0	0	0	0	0	0	0	0	0	0	0	0	0	0	0	0	0	0	0	0	0	0	0	0	0	0	0	0	0	0	0	0	0	0	0	0	0	0	0	0	0
	3607	SBP1_HUMAN	Homo sapiens (Human)	SELENBP1	UniRef50_Q13228	QYDISDPQRPR	0	0	0	0	0	0	0	0	0	0	0	0	0	0	0	0	0	0	0	0	0	0	0	0	0	0	0	0	0	0	0	0	0	0	0	0	0	0	0	0	0	0	1
	3607	SBP1_HUMAN	Homo sapiens (Human)	SELENBP1	UniRef50_Q13228	LPM[147.0354]PNLK	0	0	0	0	2	0	0	0	2	0	0	0	0	0	0	0	0	0	0	0	0	0	0	0	0	0	0	0	0	0	0	0	0	0	0	0	0	0	0	0	3	0	0
	3607	SBP1_HUMAN	Homo sapiens (Human)	SELENBP1	UniRef50_Q13228	SQPEPLVVK	0	1	0	0	0	0	0	0	1	0	0	0	0	0	0	0	0	0	0	0	0	0	0	0	0	0	0	0	1	0	0	0	0	0	0	1	0	0	0	0	0	0	0
	3608	BT1A1_HUMAN	Homo sapiens (Human)	BTN1A1	UniRef50_Q13410	TPLPLAGPPR	0	0	0	0	0	0	0	0	0	0	0	0	0	1	0	0	0	1	0	0	0	0	0	0	0	0	0	0	0	0	0	0	0	0	0	0	0	0	0	0	0	0	0
	3608	BT1A1_HUMAN	Homo sapiens (Human)	BTN1A1	UniRef50_Q13410	ATLVQDGIAK	0	0	0	0	0	0	0	0	0	0	1	0	0	0	0	0	0	1	0	0	0	0	0	0	0	0	0	0	0	0	0	0	0	0	0	0	0	0	0	0	0	0	0
	3612	CEAM7_HUMAN	Homo sapiens (Human)	CEACAM7	UniRef50_Q14002	SDPVTLNVR	0	0	0	0	0	0	0	0	0	0	0	0	0	0	0	0	0	0	0	0	0	0	0	0	0	0	0	0	0	0	0	0	0	0	0	0	0	0	0	0	0	0	0
	3612	CEAM7_HUMAN	Homo sapiens (Human)	CEACAM7	UniRef50_Q14002	TLVLLSATK	0	1	0	0	0	0	0	0	1	0	1	0	0	0	0	0	0	1	0	0	0	0	0	0	0	0	0	0	2	0	0	0	0	0	0	2	0	0	0	0	0	0	0
	3612	CEAM7_HUMAN	Homo sapiens (Human)	CEACAM7	UniRef50_Q14002	ENLVNEEVTR	0	0	0	0	0	0	0	0	0	0	0	0	0	0	0	0	0	0	0	0	0	0	0	0	0	0	0	0	2	0	0	0	0	0	0	2	0	0	0	0	0	0	0
	3613	GPNMB_HUMAN	Homo sapiens (Human)	GPNMB	UniRef50_Q14956	AYVPIAQVK	0	1	0	0	0	0	0	0	1	0	1	0	0	0	0	0	0	1	0	0	0	0	0	0	0	0	0	0	0	0	0	0	0	0	0	0	0	1	0	0	0	0	0
	3614	CLCA4_HUMAN	Homo sapiens (Human)	CLCA4	UniRef50_Q14CN2	THNQEAPSLQNIK	0	0	0	0	0	0	0	0	0	0	0	0	0	0	0	0	1	1	0	0	0	0	0	0	0	0	0	0	0	0	0	0	0	0	0	0	0	0	0	0	0	0	0
	3614	CLCA4_HUMAN	Homo sapiens (Human)	CLCA4	UniRef50_Q14CN2	N[115.0269]DGVYSR	0	0	0	0	0	0	0	0	0	0	0	0	0	0	0	0	0	0	0	0	0	0	0	0	0	0	0	0	0	0	0	0	0	0	0	0	0	0	0	0	0	0	0
	3614	CLCA4_HUMAN	Homo sapiens (Human)	CLCA4	UniRef50_Q14CN2	HADVIVAPPTLPGR	0	0	0	0	0	0	0	0	0	0	0	0	0	0	0	0	0	0	0	0	0	0	0	0	0	0	0	0	0	0	0	0	0	0	0	0	0	0	0	0	0	0	0
	3618	ANGP2_HUMAN	Homo sapiens (Human)	ANGPT2	UniRef50_Q15389	EEQISFR	0	0	0	0	0	0	0	0	0	0	0	0	0	0	0	0	0	0	0	0	0	0	0	0	0	0	0	0	0	0	0	0	0	0	0	0	0	0	0	0	0	0	0
	3619	BGH3_HUMAN	Homo sapiens (Human)	TGFBI	UniRef50_Q15582	TLFELAAESDVSTAIDLFR	0	0	0	0	0	0	0	0	0	0	1	0	0	0	0	0	0	1	1	1	0	0	0	0	0	0	2	1	1	0	0	0	0	0	0	2	1	1	0	0	0	0	0
	3627	D6BCW9_FUSNU	Fusobacterium nucleatum subsp. animalis D11	PSAG_00051	UniRef50_Q188N1	DIPVDVR	0	0	0	0	0	0	0	0	0	1	0	0	0	0	0	0	0	1	0	0	0	0	0	0	0	0	0	0	0	0	0	0	0	0	0	0	0	0	0	0	0	0	0
	3649	E7FT80_9LACO	Lactobacillus ruminis ATCC 25644	ANHS_745	UniRef50_Q1G9Z4	ALTDNDR	0	1	0	0	0	0	0	0	1	0	0	0	0	0	0	0	0	0	0	2	0	0	0	0	0	0	2	0	0	0	0	0	0	0	0	0	0	0	0	0	0	0	0
	3649	E7FT80_9LACO	Lactobacillus ruminis ATCC 25644	ANHS_745	UniRef50_Q1G9Z4	TSHYPNQSR	0	0	0	0	0	0	0	2	2	0	0	0	0	0	0	0	0	0	0	0	0	0	0	0	0	0	0	0	0	0	0	0	0	0	0	0	0	0	0	0	0	0	0
	3764	B7GNP1_BIFLS	Bifidobacterium longum subsp. infantis (strain ATCC 15697 / DSM 20088 / JCM 1222 / NCTC 11817 / S12)	BLIJ_2416	UniRef50_Q3JFX5	TFGDEQAQR	0	0	0	0	0	0	0	0	0	0	3	0	0	0	0	0	0	3	0	0	0	0	0	0	0	0	0	0	0	0	0	0	0	0	0	0	0	0	0	0	0	0	0
	3764	B7GNP1_BIFLS	Bifidobacterium longum subsp. infantis (strain ATCC 15697 / DSM 20088 / JCM 1222 / NCTC 11817 / S12)	BLIJ_2416	UniRef50_Q3JFX5	VIIVTGGFK	0	0	0	0	0	0	0	0	0	0	18	0	0	0	0	0	0	18	0	0	0	0	0	0	0	0	0	0	0	0	0	0	0	0	0	0	0	0	0	0	0	0	0
	3764	B7GNP1_BIFLS	Bifidobacterium longum subsp. infantis (strain ATCC 15697 / DSM 20088 / JCM 1222 / NCTC 11817 / S12)	BLIJ_2416	UniRef50_Q3JFX5	HGHIDGVVN[115.0269]NAGR	0	0	0	0	0	0	0	0	0	0	0	0	0	0	0	0	1	1	0	0	0	0	0	0	0	0	0	0	0	0	0	0	0	0	0	0	0	0	0	0	0	0	0
	3764	B7GNP1_BIFLS	Bifidobacterium longum subsp. infantis (strain ATCC 15697 / DSM 20088 / JCM 1222 / NCTC 11817 / S12)	BLIJ_2416	UniRef50_Q3JFX5	DDGAGDEFR	0	0	0	0	0	0	0	0	0	2	0	0	0	0	0	0	0	2	0	0	0	0	0	0	0	0	0	0	0	0	0	0	0	0	0	0	0	0	0	0	0	0	0
	3764	F6C835_BIFBA	Bifidobacterium breve (strain ACS-071-V-Sch8b)	HMPREF9228_1822	UniRef50_Q3JFX5	NDNKDLETTTWR	0	0	0	0	0	1	2	0	3	0	0	0	0	0	0	0	0	0	0	0	0	0	0	0	0	0	0	0	0	0	0	0	0	0	0	0	0	0	0	0	0	0	0
	3764	F6C835_BIFBA	Bifidobacterium breve (strain ACS-071-V-Sch8b)	HMPREF9228_1822	UniRef50_Q3JFX5	KYGHIDGIVNNAGK	0	0	0	0	0	0	0	1	1	0	0	0	0	0	0	0	0	0	0	0	0	0	0	0	0	2	2	0	0	0	0	0	0	0	1	1	0	0	0	0	0	0	0
	3764	F6C835_BIFBA	Bifidobacterium breve (strain ACS-071-V-Sch8b)	HMPREF9228_1822	UniRef50_Q3JFX5	M[147.0354]DLHLEGK	0	0	0	0	0	0	1	0	1	0	0	0	0	0	0	0	0	0	0	0	0	0	0	0	1	0	1	0	0	0	0	0	0	1	0	1	0	0	0	0	0	0	0
	3764	F6C835_BIFBA	Bifidobacterium breve (strain ACS-071-V-Sch8b)	HMPREF9228_1822	UniRef50_Q3JFX5	MDLHLEGK	0	0	0	0	0	0	2	0	2	0	0	0	0	0	0	0	0	0	0	0	0	0	0	0	1	0	1	0	0	0	0	0	0	0	0	0	0	0	0	0	0	0	1
	3764	F6C835_BIFBA	Bifidobacterium breve (strain ACS-071-V-Sch8b)	HMPREF9228_1822	UniRef50_Q3JFX5	TFGDEAAQQAR	2	0	1	0	0	0	0	0	3	0	0	0	0	0	0	0	0	0	0	0	0	0	0	0	0	0	0	0	2	0	0	0	0	0	0	2	0	4	0	0	0	0	0
	3764	F6C835_BIFBA	Bifidobacterium breve (strain ACS-071-V-Sch8b)	HMPREF9228_1822	UniRef50_Q3JFX5	VIIITGGFK	0	13	4	0	1	0	0	0	18	0	3	0	0	0	0	0	0	3	0	3	0	0	0	0	0	0	3	0	2	2	0	0	0	0	0	4	0	3	2	0	0	0	0
	3764	F6C835_BIFBA	Bifidobacterium breve (strain ACS-071-V-Sch8b)	HMPREF9228_1822	UniRef50_Q3JFX5	SSHTTGQWVYVDGGYVHLDR	0	0	0	0	0	0	0	4	4	0	0	0	0	0	0	0	0	0	0	0	0	0	0	0	0	0	0	0	0	0	0	0	0	0	0	0	0	0	0	0	0	0	0
	3764	F6C835_BIFBA	Bifidobacterium breve (strain ACS-071-V-Sch8b)	HMPREF9228_1822	UniRef50_Q3JFX5	YGHIDGIVN[115.0269]N[115.0269]AGK	0	0	0	0	2	0	0	0	2	0	0	0	0	0	0	0	0	0	0	0	0	0	0	0	0	0	0	0	0	0	0	0	0	0	0	0	0	0	0	0	0	0	0
	3764	F6C835_BIFBA	Bifidobacterium breve (strain ACS-071-V-Sch8b)	HMPREF9228_1822	UniRef50_Q3JFX5	YGHIDGIVN[115.0269]NAGK	0	0	0	0	0	0	2	0	2	0	0	0	0	0	0	0	0	0	0	0	0	0	0	2	1	0	3	0	0	0	0	0	0	0	0	0	0	0	0	0	0	2	1
	3764	F6C835_BIFBA	Bifidobacterium breve (strain ACS-071-V-Sch8b)	HMPREF9228_1822	UniRef50_Q3JFX5	YGHIDGIVNN[115.0269]AGK	0	0	0	0	3	2	0	0	5	0	0	0	0	0	0	0	0	0	0	0	0	0	0	0	0	0	0	0	0	0	0	0	0	0	0	0	0	0	0	0	0	0	0
	3764	F6C835_BIFBA	Bifidobacterium breve (strain ACS-071-V-Sch8b)	HMPREF9228_1822	UniRef50_Q3JFX5	YGHIDGIVNNAGK	0	0	0	0	0	0	8	1	9	0	0	0	0	0	0	2	0	2	0	0	0	0	0	0	3	0	3	0	0	0	0	0	0	0	0	0	0	0	0	0	0	0	4
	3764	F6C835_BIFBA	Bifidobacterium breve (strain ACS-071-V-Sch8b)	HMPREF9228_1822	UniRef50_Q3JFX5	GSIVNISSK	0	1	1	1	1	0	0	0	4	0	0	0	0	0	0	0	0	0	0	1	0	0	0	0	0	0	1	0	2	2	0	0	0	0	0	4	0	2	1	0	0	0	0
	3764	F6C835_BIFBA	Bifidobacterium breve (strain ACS-071-V-Sch8b)	HMPREF9228_1822	UniRef50_Q3JFX5	DLHLEGK	0	0	0	0	3	1	2	0	6	0	0	0	0	0	0	0	0	0	0	0	0	0	0	1	0	0	1	0	0	0	0	0	0	0	0	0	0	0	0	0	0	0	0
	3764	F6C835_BIFBA	Bifidobacterium breve (strain ACS-071-V-Sch8b)	HMPREF9228_1822	UniRef50_Q3JFX5	DLETTTWR	1	0	0	0	0	0	0	0	1	0	0	0	0	0	0	0	0	0	1	0	0	0	0	0	0	0	1	0	0	0	0	0	0	0	0	0	0	0	0	0	0	0	0
	3764	F6C835_BIFBA	Bifidobacterium breve (strain ACS-071-V-Sch8b)	HMPREF9228_1822	UniRef50_Q3JFX5	IAGVVEATYKK	0	0	0	0	0	0	2	0	2	0	0	0	0	0	0	0	0	0	0	0	0	0	0	0	0	0	0	0	0	0	0	0	0	0	0	0	0	0	0	0	0	0	1
	3764	F6C835_BIFBA	Bifidobacterium breve (strain ACS-071-V-Sch8b)	HMPREF9228_1822	UniRef50_Q3JFX5	IAGVVEATYK	0	2	0	0	0	0	0	0	2	0	2	0	0	0	0	0	0	2	0	1	0	0	0	0	0	0	1	0	1	0	0	0	0	0	0	1	0	0	0	0	0	0	0
	3764	B7GNL0_BIFLS	Bifidobacterium longum subsp. infantis (strain ATCC 15697 / DSM 20088 / JCM 1222 / NCTC 11817 / S12)	BLIJ_2382	UniRef50_Q3JFX5	MDLHLEGK	0	0	0	0	0	0	2	0	2	0	0	0	0	0	0	0	0	0	0	0	0	0	0	0	1	0	1	0	0	0	0	0	0	0	0	0	0	0	0	0	0	0	1
	3764	B7GNL0_BIFLS	Bifidobacterium longum subsp. infantis (strain ATCC 15697 / DSM 20088 / JCM 1222 / NCTC 11817 / S12)	BLIJ_2382	UniRef50_Q3JFX5	VIIITGGFK	0	13	4	0	1	0	0	0	18	0	3	0	0	0	0	0	0	3	0	3	0	0	0	0	0	0	3	0	2	2	0	0	0	0	0	4	0	3	2	0	0	0	0
	3764	B7GNL0_BIFLS	Bifidobacterium longum subsp. infantis (strain ATCC 15697 / DSM 20088 / JCM 1222 / NCTC 11817 / S12)	BLIJ_2382	UniRef50_Q3JFX5	YGHIDGIVN[115.0269]N[115.0269]AGK	0	0	0	0	2	0	0	0	2	0	0	0	0	0	0	0	0	0	0	0	0	0	0	0	0	0	0	0	0	0	0	0	0	0	0	0	0	0	0	0	0	0	0
	3764	B7GNL0_BIFLS	Bifidobacterium longum subsp. infantis (strain ATCC 15697 / DSM 20088 / JCM 1222 / NCTC 11817 / S12)	BLIJ_2382	UniRef50_Q3JFX5	YGHIDGIVN[115.0269]NAGK	0	0	0	0	0	0	2	0	2	0	0	0	0	0	0	0	0	0	0	0	0	0	0	2	1	0	3	0	0	0	0	0	0	0	0	0	0	0	0	0	0	2	1
	3764	B7GNL0_BIFLS	Bifidobacterium longum subsp. infantis (strain ATCC 15697 / DSM 20088 / JCM 1222 / NCTC 11817 / S12)	BLIJ_2382	UniRef50_Q3JFX5	YGHIDGIVNN[115.0269]AGK	0	0	0	0	3	2	0	0	5	0	0	0	0	0	0	0	0	0	0	0	0	0	0	0	0	0	0	0	0	0	0	0	0	0	0	0	0	0	0	0	0	0	0
	3764	B7GNL0_BIFLS	Bifidobacterium longum subsp. infantis (strain ATCC 15697 / DSM 20088 / JCM 1222 / NCTC 11817 / S12)	BLIJ_2382	UniRef50_Q3JFX5	YGHIDGIVNNAGK	0	0	0	0	0	0	8	1	9	0	0	0	0	0	0	2	0	2	0	0	0	0	0	0	3	0	3	0	0	0	0	0	0	0	0	0	0	0	0	0	0	0	4
	3764	B7GNL0_BIFLS	Bifidobacterium longum subsp. infantis (strain ATCC 15697 / DSM 20088 / JCM 1222 / NCTC 11817 / S12)	BLIJ_2382	UniRef50_Q3JFX5	ESHGAVVNISSK	0	0	0	0	0	0	0	0	0	0	0	0	0	0	0	3	0	3	0	0	0	0	0	0	0	0	0	0	0	0	0	0	0	0	0	0	0	0	0	0	0	0	0
	3764	B7GNL0_BIFLS	Bifidobacterium longum subsp. infantis (strain ATCC 15697 / DSM 20088 / JCM 1222 / NCTC 11817 / S12)	BLIJ_2382	UniRef50_Q3JFX5	DLHLEGK	0	0	0	0	3	1	2	0	6	0	0	0	0	0	0	0	0	0	0	0	0	0	0	1	0	0	1	0	0	0	0	0	0	0	0	0	0	0	0	0	0	0	0
	3764	B7GNL0_BIFLS	Bifidobacterium longum subsp. infantis (strain ATCC 15697 / DSM 20088 / JCM 1222 / NCTC 11817 / S12)	BLIJ_2382	UniRef50_Q3JFX5	DLETTTWR	1	0	0	0	0	0	0	0	1	0	0	0	0	0	0	0	0	0	1	0	0	0	0	0	0	0	1	0	0	0	0	0	0	0	0	0	0	0	0	0	0	0	0
	3764	B7GNL0_BIFLS	Bifidobacterium longum subsp. infantis (strain ATCC 15697 / DSM 20088 / JCM 1222 / NCTC 11817 / S12)	BLIJ_2382	UniRef50_Q3JFX5	IAGIVEETYKK	0	0	0	0	0	0	0	0	0	0	0	0	0	0	0	2	0	2	0	0	0	0	0	0	0	0	0	0	0	0	0	0	0	0	0	0	0	0	0	0	0	0	0
	3764	B7GNL0_BIFLS	Bifidobacterium longum subsp. infantis (strain ATCC 15697 / DSM 20088 / JCM 1222 / NCTC 11817 / S12)	BLIJ_2382	UniRef50_Q3JFX5	NDNKDLETTTWR	0	0	0	0	0	1	2	0	3	0	0	0	0	0	0	0	0	0	0	0	0	0	0	0	0	0	0	0	0	0	0	0	0	0	0	0	0	0	0	0	0	0	0
[truncated: 107,452 more rows]
[truncated: 29 more columns]
