# Supplementary material for: Metaproteomic and 16S rRNA Gene Sequencing Analysis of the Infant Fecal Microbiome
Source: Int J Mol Sci. 2019 Mar 21;20(6):1430. doi: 10.3390/ijms20061430 (PMC6471839; doi:10.3390/ijms20061430)
Supplement: Supplementary file 1 [file ijms-20-01430-s001.zip › Cortes_Supplemental Table S2- Proteomics list of organisms.xlsx]

## Sheet: Sheet1
	Analysis of the human infant fecal microbiome using a proteomics approach
	Proteomics results - list of organisms detected with at least one unique peptide
	Organism	Genus	Genus also identified by pyrosequencing
	Bifidobacterium adolescentis L2-32	Bifidobacterium	X
	Klebsiella pneumoniae	Klebsiella	X
	Bifidobacterium bifidum (strain PRL2010)	Bifidobacterium	X
	Eubacterium biforme DSM 3989	Holdemanella	-
	Escherichia coli	Escherichia	X
	Klebsiella variicola (strain At-22)	Klebsiella	X
	Parabacteroides distasonis (strain ATCC 8503 / DSM 20701 / NCTC 11152)	Parabacteroides	X
	Bacteroides fragilis (strain YCH46)	Bacteroides	X
	Escherichia coli MS 198-1	Escherichia	X
	Klebsiella pneumoniae subsp. pneumoniae (strain ATCC 700721 / MGH 78578)	Klebsiella	X
	Anaerotruncus colihominis DSM 17241	Anaerotruncus	-
	Citrobacter youngae ATCC 29220	Citrobacter	-
	Bacteroides sp. 9_1_42FAA	Bacteroides	X
	Proteus penneri ATCC 35198	Proteus	-
	Shigella flexneri serotype 5b (strain 8401)	Shigella	-
	Parabacteroides merdae ATCC 43184	Parabacteroides	X
	Clostridium nexile DSM 1787	Lachnoclostridium	-
	Bifidobacterium breve (strain ACS-071-V-Sch8b)	Bifidobacterium	X
	Enterobacteriaceae bacterium 9_2_54FAA	unclassified Enterobacteriaceae	-
	Bifidobacterium animalis subsp. lactis (strain BB-12)	Bifidobacterium	X
	Citrobacter sp. 30_2	Citrobacter	-
	Parabacteroides sp. D13	Parabacteroides	X
	Lactobacillus rhamnosus (strain ATCC 53103 / GG)	Lactobacillus	X
	Bifidobacterium breve (strain NCIMB 8807 / UCC2003)	Bifidobacterium	X
	Escherichia coli (strain SE11)	Escherichia	X
	Bifidobacterium catenulatum DSM 16992 = JCM 1194	Bifidobacterium	X
	Bifidobacterium breve DSM 20213 = JCM 1192	Bifidobacterium	X
	Bifidobacterium longum subsp. longum 44B	Bifidobacterium	X
	Bifidobacterium asteroides (strain PRL2011)	Bifidobacterium	X
	Roseburia intestinalis L1-82	Roseburia	X
	Gordonibacter pamelaeae 7-10-1-b	Gordonibacter	-
	Klebsiella pneumoniae (strain 342)	Klebsiella	X
	Klebsiella sp. 4_1_44FAA	Klebsiella	X
	Escherichia coli MS 196-1	Escherichia	X
	Bifidobacterium longum subsp. infantis CCUG 52486	Bifidobacterium	X
	Escherichia coli MS 84-1	Escherichia	X
	Escherichia sp. 3_2_53FAA	Escherichia	X
	Escherichia coli MS 45-1	Escherichia	X
	Escherichia fergusonii (strain ATCC 35469 / DSM 13698 / CDC 0568-73)	Escherichia	X
	Bifidobacterium adolescentis (strain ATCC 15703 / DSM 20083 / NCTC 11814 / E194a)	Bifidobacterium	X
	Edwardsiella tarda ATCC 23685	Edwardsiella	-
	Bacteroides caccae ATCC 43185	Bacteroides	X
	Enterobacter cancerogenus ATCC 35316	Enterobacter	X
	Bifidobacterium bifidum (strain S17)	Bifidobacterium	X
	Ruminococcus gnavus ATCC 29149	Blautia	-
	Bifidobacterium longum subsp. longum 2-2B	Bifidobacterium	X
	Klebsiella sp. 1_1_55	Klebsiella	X
	Klebsiella sp. MS 92-3	Klebsiella	X
	Bifidobacterium longum subsp. longum ATCC 55813	Bifidobacterium	X
	Escherichia coli MS 57-2	Escherichia	X
	Escherichia coli MS 119-7	Escherichia	X
	Bifidobacterium bifidum NCIMB 41171	Bifidobacterium	X
	Bacteroides sp. 2_1_33B	Bacteroides	X
	Bifidobacterium longum subsp. infantis (strain ATCC 15697 / DSM 20088 / JCM 1222 / NCTC 11817 / S12)	Bifidobacterium	X
	Clostridium difficile NAP08	Lachnoclostridium	-
	Escherichia coli MS 187-1	Escherichia	X
	Bacteroides fragilis (strain 638R)	Bacteroides	X
	Bifidobacterium longum (strain NCC 2705)	Bifidobacterium	X
	Bifidobacterium dentium ATCC 27678	Bifidobacterium	X
	Bifidobacterium longum subsp. infantis (strain 157F)	Bifidobacterium	X
	Lactobacillus sp. 7_1_47FAA	Lactobacillus	X
	Streptococcus parasanguinis (strain ATCC 15912 / DSM 6778 / CIP 104372 / LMG 14537)	Streptococcus	X
	Collinsella aerofaciens ATCC 25986	Collinsella	-
	Bifidobacterium longum subsp. longum F8	Bifidobacterium	X
	Escherichia coli MS 78-1	Escherichia	X
	Bifidobacterium angulatum DSM 20098 = JCM 7096	Bifidobacterium	X
	Bacteroides vulgatus PC510	Bacteroides	X
	Bacteroides fragilis (strain ATCC 25285 / NCTC 9343)	Bacteroides	X
	Citrobacter freundii 4_7_47CFAA	Citrobacter	-
	Parabacteroides sp. 20_3	Parabacteroides	X
	Providencia rettgeri DSM 1131	Providencia	-
	Veillonella sp. 3_1_44	Veillonella	X
	Bacteroides sp. D20	Bacteroides	X
	Bifidobacterium longum (strain DJO10A)	Bifidobacterium	X
	Clostridium butyricum	Clostridium	X
	Rhodobacter capsulatus (strain ATCC BAA-309 / NBRC 16581 / SB1003)	Rhodobacter	-
	Arcobacter butzleri JV22	Arcobacter	-
	Yokenella regensburgei ATCC 43003	Yokenella	-
	Campylobacter upsaliensis JV21	Campylobacter	-
	Lactobacillus casei (strain BD-II)	Lactobacillus	X
	Streptococcus mitis (strain B6)	Streptococcus	X
	Actinomyces urogenitalis DSM 15434	Actinomyces	-
	Prevotella salivae DSM 15606	Prevotella	-
	Enterococcus faecium (strain Aus0004)	Enterococcus	X
	Fusobacterium mortiferum ATCC 9817	Fusobacterium	-
	Sutterella parvirubra YIT 11816	Sutterella	-
	Paenibacillus sp. HGF5	Paenibacillus	-
	Clostridium perfringens (strain SM101 / Type A)	Clostridium	X
	Bifidobacterium pseudocatenulatum DSM 20438 = JCM 1200	Bifidobacterium	X
	Oxalobacter formigenes HOxBLS	Oxalobacter	-
	Haemophilus parainfluenzae (strain T3T1)	Haemophilus	X
	Klebsiella pneumoniae subsp. pneumoniae (strain HS11286)	Klebsiella	X
	Escherichia coli MS 185-1	Escherichia	X
	Bacteroides stercoris ATCC 43183	Bacteroides	X
	Escherichia coli MS 60-1	Escherichia	X
	Parabacteroides johnsonii DSM 18315	Parabacteroides	X
	Escherichia fergusonii	Escherichia	X
	Escherichia coli MS 69-1	Escherichia	X
	Clostridium hiranonis DSM 13275	Lachnoclostridium	-
	Bifidobacterium dentium (strain ATCC 27534 / DSM 20436 / JCM 1195 / Bd1)	Bifidobacterium	X
	Bifidobacterium longum subsp. longum (strain JDM301)	Bifidobacterium	X
	Neisseria macacae ATCC 33926	Neisseria	-
	Olsenella uli (strain ATCC 49627 / DSM 7084 / CIP 109912 / JCM 12494 / VPI D76D-27C) (Lactobacillus uli)	Olsenella	-
	Bifidobacterium longum subsp. longum (strain ATCC 15707 / DSM 20219 / JCM 1217 / NCTC 11818 / E194b)	Bifidobacterium	X
	Enterococcus faecalis (strain 62)	Enterococcus	X
	Escherichia coli MS 107-1	Escherichia	X
	Escherichia coli O150:H5 (strain SE15)	Escherichia	X
	Escherichia coli MS 85-1	Escherichia	X
	Veillonella parvula (strain ATCC 10790 / DSM 2008 / JCM 12972 / Te3) (Veillonella alcalescens)	Veillonella	X
	Dorea formicigenerans 4_6_53AFAA	Dorea	-
	Bifidobacterium longum subsp. longum (strain BBMN68)	Bifidobacterium	X
	Eubacterium sp. 3_1_31	Eubacterium	-
	Ruminococcus torques ATCC 27756	Blautia	-
	Eggerthella sp. 1_3_56FAA	Eggerthella	-
	Bifidobacterium bifidum	Bifidobacterium	X
	Bifidobacterium animalis subsp. lactis (strain AD011)	Bifidobacterium	X
	Lactobacillus casei	Lactobacillus	X
	Providencia alcalifaciens DSM 30120	Providencia	-
	Bifidobacterium gallicum DSM 20093	Bifidobacterium	X
	Providencia rustigianii DSM 4541	Providencia	-
	Phascolarctobacterium succinatutens YIT 12067	Phascolarctobacterium	-
	Bacteroides ovatus ATCC 8483	Bacteroides	X
	Bacteroides uniformis ATCC 8492	Bacteroides	X
	Bacteroides intestinalis DSM 17393	Bacteroides	X
	Fusobacterium varium ATCC 27725	Fusobacterium	-
	Eubacterium siraeum DSM 15702	Ruminiclostridium	-
	Escherichia coli MS 145-7	Escherichia	X
	Escherichia coli MS 116-1	Escherichia	X
	Escherichia coli MS 115-1	Escherichia	X
	Escherichia coli MS 21-1	Escherichia	X
	Bacteroides sp. 2_1_16	Bacteroides	X
	Rahnella aquatilis (strain ATCC 33071 / DSM 4594 / JCM 1683 / NBRC 105701 / NCIMB 13365 / CIP 78.65)	Rahnella	-
	Shigella flexneri serotype X (strain 2002017)	Shigella	-
	Acinetobacter junii SH205	Acinetobacter	-
	Acidaminococcus sp. D21	Acidaminococcus	-
	Clostridium bolteae ATCC BAA-613	Lachnoclostridium	-
	Bacteroides cellulosilyticus DSM 14838	Bacteroides	X
	Clostridium sp. HGF2	Clostridium	X
	Barnesiella intestinihominis YIT 11860	Barnesiella	-
	Dysgonomonas mossii DSM 22836	Dysgonomonas	-
	Clostridium sp. L2-50	Clostridium	X
	Streptococcus thermophilus (strain ND03)	Streptococcus	X
	Rothia mucilaginosa (strain DY-18) (Stomatococcus mucilaginosus)	Rothia	X
	Escherichia sp. 1_1_43	Escherichia	X
	Propionibacterium sp. 5_U_42AFAA	Propionibacterium	-
	Lachnospiraceae bacterium 2_1_46FAA	unclassified Lachnospiraceae	-
	Lactobacillus paracasei subsp. paracasei ATCC 25302	Lactobacillus	X
	Enterococcus faecium TX1330	Enterococcus	X
	Lactococcus lactis subsp. cremoris (strain SK11)	Lactococcus(lacticstreptococci)	-
	Bacteroides plebeius (strain DSM 17135 / JCM 12973 / M2)	Bacteroides	X
	Collinsella tanakaei YIT 12063	Collinsella	-
	Lactobacillus rhamnosus (strain Lc 705)	Lactobacillus	X
	Escherichia sp. 4_1_40B	Escherichia	X
	Bacteroides sp. D1	Bacteroides	X
	Lactobacillus ruminis ATCC 25644	Lactobacillus	X
	Collinsella intestinalis DSM 13280	Collinsella	-
	Escherichia coli 4_1_47FAA	Escherichia	X
	Ruminococcus obeum ATCC 29174	Blautia	-
	Methanobrevibacter smithii DSM 2375	Methanobrevibacter	-
	Enterococcus faecalis PC1.1	Enterococcus	X
	Dorea longicatena DSM 13814	Dorea	-
	Parvimonas micra ATCC 33270	Parvimonas	-
	Lactococcus lactis subsp. lactis (strain KF147)	Lactococcus(lacticstreptococci)	-
	Bacteroides thetaiotaomicron (strain ATCC 29148 / DSM 2079 / NCTC 10582 / E50 / VPI-5482)	Bacteroides	X
	Bacteroides sp. 2_2_4	Bacteroides	X
	Clostridiales bacterium 1_7_47FAA	unclassified Clostridiales	X
	butyrate-producing bacterium SM4/1	unclassified Clostridiales	X
	Enterococcus faecalis TX4244	Enterococcus	X
	[Eubacterium] cylindroides T2-87	Faecalitalea	-
	Enterococcus faecalis TX1322	Enterococcus	X
	Clostridium perfringens (strain 13 / Type A)	Clostridium	X
	Streptococcus thermophilus (strain ATCC BAA-250 / LMG 18311)	Streptococcus	X
	Bacteroides vulgatus (strain ATCC 8482 / DSM 1447 / NCTC 11154)	Bacteroides	X
	Finegoldia magna (strain ATCC 29328) (Peptostreptococcus magnus)	Finegoldia	-
	Bacteroides ovatus SD CMC 3f	Bacteroides	X
	Lactobacillus reuteri (strain JCM 1112)	Lactobacillus	X
	Enterococcus faecium PC4.1	Enterococcus	X
	Lactobacillus casei (strain ATCC 334)	Lactobacillus	X
	Bacteroides sp. D2	Bacteroides	X
	Eggerthella lenta (strain ATCC 25559 / DSM 2243 / JCM 9979 / NCTC 11813 / VPI 0255) (Eubacterium lentum)	Eggerthella	-
	Bacteroides sp. 3_2_5	Bacteroides	X
	Ruminococcus obeum A2-162	Blautia	-
	butyrate-producing bacterium SS3/4	unclassified Clostridiales	X
	Streptococcus thermophilus (strain ATCC BAA-491 / LMD-9)	Streptococcus	X
	Eubacterium siraeum 70/3	Ruminiclostridium	-
	butyrate-producing bacterium SSC/2	Anaerostipes	-
	Helicobacter winghamensis ATCC BAA-430	Helicobacter	-
	Lachnospiraceae bacterium A4	unclassified Lachnospiraceae	-
	Helicobacter bilis ATCC 43879	Helicobacter	-
	Fusobacterium nucleatum subsp. animalis D11	Fusobacterium	-
	Bacteroides dorei 5_1_36/D4	Bacteroides	X
	Fusobacterium periodonticum 2_1_31	Fusobacterium	-
	Bacteroides sp. 4_3_47FAA	Bacteroides	X
	Bacteroides fragilis 3_1_12	Bacteroides	X
	Bifidobacterium animalis subsp. animalis (strain ATCC 25527 / DSM 20104 / JCM 1190 / R101-8)	Bifidobacterium	X
	Firmicutes bacterium CAG:176	unclassified	-
	Streptococcus salivarius (strain JIM8777)	Streptococcus	X
	Pseudoflavonifractor capillosus ATCC 29799	Pseudoflavonifractor	-
	Desulfovibrio piger ATCC 29098	Desulfovibrio	-
	Marvinbryantia formatexigens DSM 14469	Marvinbryantia	-
	Clostridium spiroforme DSM 1552	Lachnoclostridium	-
	Clostridium bartlettii DSM 16795	Lachnoclostridium	-
	Bacteroides finegoldii DSM 17565	Bacteroides	X
	Coprococcus comes ATCC 27758	Coprococcus	-
	Eubacterium ventriosum ATCC 27560	Eubacterium	-
	Alistipes putredinis DSM 17216	Alistipes	-
	Ruminococcus lactaris ATCC 29176	Ruminococcus	X
	Collinsella stercoris DSM 13279	Collinsella	-
	Anaerostipes caccae DSM 14662	Anaerostipes	-
	Anaerococcus hydrogenalis DSM 7454	Anaerococcus	-
	Clostridium sp. M62/1	Clostridium	X
	Bacteroides coprophilus DSM 18228 = JCM 13818	Bacteroides	X
	Enterococcus faecalis (Streptococcus faecalis)	Enterococcus	X
	Streptococcus salivarius	Streptococcus	X
	Clostridium methylpentosum DSM 5476	Lachnoclostridium	-
	Lactobacillus fermentum ATCC 14931	Lactobacillus	X
	Campylobacter coli JV20	Campylobacter	-
	Clostridium difficile NAP07	Lachnoclostridium	-
	Synergistes sp. 3_1_syn1	Synergistes	-
	Bacillus sp. 7_6_55CFAA_CT2	Bacillus	-
	Bacteroides fluxus YIT 12057	Bacteroides	X
	Prevotella stercorea DSM 18206	Prevotella	-
	Bifidobacterium sp. 12_1_47BFAA	Bifidobacterium	X
	Listeria innocua ATCC 33091	Listeria	-
	Slackia piriformis YIT 12062	Slackia	-
	Megamonas funiformis YIT 11815	Megamonas	-
	Clostridium sp. D5	Clostridium	X
	Listeria grayi DSM 20601	Listeria	-
	Veillonella sp. 6_1_27	Veillonella	X
	Fusobacterium nucleatum subsp. animalis 11_3_2	Fusobacterium	-
	Enterococcus saccharolyticus 30_1	Enterococcus	X
	Ruminococcaceae bacterium D16	unclassified Ruminococcaceae	-
	Lachnospiraceae bacterium 7_1_58FAA	unclassified Lachnospiraceae	-
	Dialister succinatiphilus YIT 11850	Dialister	-
	Fusobacterium necrophorum subsp. funduliforme 1_1_36S	Fusobacterium	-
	Campylobacter sp. 10_1_50	Campylobacter	-
	Odoribacter laneus YIT 12061	Odoribacter	-
	Bacillus smithii 7_3_47FAA	Bacillus	-
	Bacteroides clarus YIT 12056	Bacteroides	X
	Coprobacillus sp. 29_1	Coprobacillus	-
	Tannerella sp. 6_1_58FAA_CT1	Tannerella	-
	Parasutterella excrementihominis YIT 11859	Parasutterella	-
	Dysgonomonas gadei ATCC BAA-286	Dysgonomonas	-
	Sutterella wadsworthensis 2_1_59BFAA	Sutterella	-
	Fusobacterium periodonticum 1_1_41FAA	Fusobacterium	-
	Corynebacterium ammoniagenes DSM 20306	Corynebacterium	-
	Clostridium difficile 70-100-2010	Lachnoclostridium	-
	Clostridium symbiosum WAL-14163	Lachnoclostridium	-
	Ralstonia sp. 5_7_47FAA	Ralstonia	-
	Bacteroides sp. 2_1_56FAA	Bacteroides	X
	Flavonifractor plautii ATCC 29863	Flavonifractor	-
	Erysipelotrichaceae bacterium 2_2_44A	unclassified Erysipelotrichaceae	-
	Actinomyces urogenitalis DORA_12	Actinomyces	-
