# Supplementary material for: Metaproteomic and 16S rRNA Gene Sequencing Analysis of the Infant Fecal Microbiome
Source: Int J Mol Sci. 2019 Mar 21;20(6):1430. doi: 10.3390/ijms20061430 (PMC6471839; doi:10.3390/ijms20061430)
Supplement: Supplementary file 1 [file ijms-20-01430-s001.zip › Cortes_Supplemental Table S3- Pyrosequencing list of organisms.xlsx]

## Sheet: Sheet1
	Analysis of the human infant fecal microbiome using a proteomics approach
	Pyrosequencing results - list of organisms detected
	Candidate organism #1	Candidate organism #2	Candidate organism #3	Genus
	Bifidobacterium longum subsp. infantis	Bifidobacterium longum subsp. longum	Bifidobacterium breve	Bifidobacterium
	Bifidobacterium bifidum			Bifidobacterium
	Parabacteroides distasonis			Parabacteroides
	Enterobacter cloacae subsp. cloacae			Enterobacter
	Bacteroides vulgatus			Bacteroides
	Escherichia coli			Escherichia
	Bifidobacterium breve			Bifidobacterium
	Bacteroides fragilis			Bacteroides
	Veillonella parvula			Veillonella
	Bacteroides thetaiotaomicron			Bacteroides
	Streptococcus mitis	Streptococcus oralis	Streptococcus pseudopneumoniae	Streptococcus
	Ruminococcus bromii			Ruminococcus
	Streptococcus salivarius			Streptococcus
	Butyrate-producing bacterium SM4/1	Clostridium cf. saccharolyticum		unclassified Clostridiales
	Enterococcus faecium			Enterococcus
	Roseburia hominis	Roseburia intestinalis		Roseburia
	Saccharopolyspora erythraea			Saccharopolyspora
	Lactobacillus casei			Lactobacillus
	Bifidobacterium dentium			Bifidobacterium
	Enterococcus mundtii			Enterococcus
	Bifidobacterium longum subsp. longum			Bifidobacterium
	Rothia mucilaginosa			Rothia
	Coriobacterium glomerans			Coriobacterium
	Ruminococcus torques			Ruminococcus
	Klebsiella pneumoniae subsp. pneumoniae			Klebsiella
	Enterococcus faecalis	Melissococcus plutonius		Enterococcus
	Clostridium beijerinckii			Clostridium
	Unassigned			Unassigned
	Haemophilus parainfluenzae			Haemophilus
	Lactobacillus gasseri			Lactobacillus
