# Supplementary material for: Metaproteomic and 16S rRNA Gene Sequencing Analysis of the Infant Fecal Microbiome
Source: Int J Mol Sci. 2019 Mar 21;20(6):1430. doi: 10.3390/ijms20061430 (PMC6471839; doi:10.3390/ijms20061430)
Supplement: Supplementary file 1 [file ijms-20-01430-s001.zip › Cortes_Supplemental Table S4- Identified strains.xlsx]

## Sheet: Strains unique pep count
	Analysis of the human infant fecal microbiome using a proteomics approach
	Potentially identified strain
		Peptides								Spectra
		Subject C Vaginal | M | Breastfed | 2 months	Subject T Vaginal | M | Breastfed | 3 months	Subject B Vaginal | M | Breastfed | 4 months	Subject P C-section | F | Mixed fed | 2 months	Subject M Vaginal | M | Mixed fed | 3 months | Twin	Subject N Vaginal | M | Mixed fed | 3 months | Twin	Subject E Vaginal | F | Formula fed | 5 months	Subject R Vaginal | M | Breastfed | 4 months | Antibiotic	Subject C Vaginal | M | Breastfed | 2 months	Subject T Vaginal | M | Breastfed | 3 months	Subject B Vaginal | M | Breastfed | 4 months	Subject P C-section | F | Mixed fed | 2 months	Subject M Vaginal | M | Mixed fed | 3 months | Twin	Subject N Vaginal | M | Mixed fed | 3 months | Twin	Subject E Vaginal | F | Formula fed | 5 months	Subject R Vaginal | M | Breastfed | 4 months | Antibiotic
	Total # strains identified with at least 1 unique peptide	45	67	78	99	75	76	64	64	45	67	78	99	75	76	64	64	Total # strains identified with at least 1 unique spectrum
	# strains identified with 2 or more peptides	15	26	35	50	29	36	33	30	25	43	49	71	45	42	39	42	# strains identified with 2 or more spectra
	# strains identified with 5 or more peptides	6	13	13	19	11	14	15	6	9	14	20	32	18	18	19	10	# strains identified with 5 or more spectra
		#Peptides								#Spectra
	Taxonomy ID	Subject C Vaginal | M | Breastfed | 2 months	Subject T Vaginal | M | Breastfed | 3 months	Subject B Vaginal | M | Breastfed | 4 months	Subject P C-section | F | Mixed fed | 2 months	Subject M Vaginal | M | Mixed fed | 3 months | Twin	Subject N Vaginal | M | Mixed fed | 3 months | Twin	Subject E Vaginal | F | Formula fed | 5 months	Subject R Vaginal | M | Breastfed | 4 months | Antibiotic	Subject C Vaginal | M | Breastfed | 2 months	Subject T Vaginal | M | Breastfed | 3 months	Subject B Vaginal | M | Breastfed | 4 months	Subject P C-section | F | Mixed fed | 2 months	Subject M Vaginal | M | Mixed fed | 3 months | Twin	Subject N Vaginal | M | Mixed fed | 3 months | Twin	Subject E Vaginal | F | Formula fed | 5 months	Subject R Vaginal | M | Breastfed | 4 months | Antibiotic
	Bifidobacterium longum subsp. infantis (strain ATCC 15697 / DSM 20088 / JCM 1222 / NCTC 11817 / S12)	106	5	29	8	10	14	9	2	186	5	46	9	13	15	12	3
	Rothia mucilaginosa (strain DY-18) (Stomatococcus mucilaginosus)	45	1	0	4	7	5	1	1	55	2	0	6	7	6	1	2
	Bifidobacterium breve (strain ACS-071-V-Sch8b)	17	68	258	53	81	108	140	1	21	108	461	69	120	173	217	1
	Bifidobacterium longum subsp. longum (strain JDM301)	13	2	5	3	3	6	9	1	15	2	7	4	3	11	10	1
	Bifidobacterium angulatum DSM 20098 = JCM 7096	8	6	12	12	5	7	9	0	19	8	30	18	11	16	21	0
	Bifidobacterium breve DSM 20213 = JCM 1192	7	10	60	10	24	33	21	0	11	25	106	20	44	61	36	0
	Bifidobacterium asteroides (strain PRL2011)	5	0	4	5	4	5	3	0	7	0	5	7	6	7	4	0
	Bifidobacterium pseudocatenulatum DSM 20438 = JCM 1200	4	4	3	98	1	4	30	0	6	6	3	136	1	4	45	0
	Bifidobacterium animalis subsp. lactis (strain AD011)	3	2	2	2	2	3	3	1	9	5	4	4	7	8	8	1
	Bifidobacterium longum (strain DJO10A)	3	0	8	2	0	2	3	0	3	0	8	2	0	2	3	0
	Bifidobacterium breve (strain NCIMB 8807 / UCC2003)	2	20	77	16	21	33	42	0	2	33	114	18	28	50	60	0
	Bifidobacterium dentium (strain ATCC 27534 / DSM 20436 / JCM 1195 / Bd1)	2	6	4	11	1	3	7	0	3	11	8	17	1	3	11	0
	Bifidobacterium longum (strain NCC 2705)	2	2	3	0	0	0	0	0	2	3	6	0	0	0	0	0
	Clostridium hiranonis DSM 13275	2	1	1	1	0	0	3	3	3	1	1	2	0	0	3	4
	Bifidobacterium longum subsp. infantis (strain 157F)	2	1	0	2	1	3	2	0	2	1	0	3	1	3	4	0
	Actinomyces urogenitalis DSM 15434	1	9	0	1	1	0	0	0	1	12	0	1	1	0	0	0
	Bifidobacterium catenulatum DSM 16992 = JCM 1194	1	4	1	23	2	1	59	0	1	5	1	33	2	1	78	0
	Bacillus sp. 7_6_55CFAA_CT2	1	2	2	0	0	1	0	2	1	2	2	0	0	1	0	2
	Bacteroides fragilis (strain 638R)	1	2	1	1	1	2	1	1	1	3	3	2	6	4	2	3
	Prevotella stercorea DSM 18206	1	2	0	2	1	0	0	0	2	4	0	2	2	0	0	0
	Lachnospiraceae bacterium A4	1	1	3	1	0	0	1	0	1	1	6	2	0	0	1	0
	Clostridium spiroforme DSM 1552	1	1	2	1	0	1	1	0	1	1	2	1	0	1	1	0
	Marvinbryantia formatexigens DSM 14469	1	1	1	1	1	1	0	0	1	1	1	1	1	1	0	0
	Campylobacter coli JV20	1	1	1	0	1	1	0	1	3	3	3	0	13	1	0	1
	Campylobacter upsaliensis JV21	1	1	1	0	0	1	0	1	2	1	1	0	0	1	0	3
	Clostridiales bacterium 1_7_47FAA	1	1	0	1	0	6	4	1	1	1	0	1	0	7	4	1
	Alistipes putredinis DSM 17216	1	1	0	0	1	0	0	1	1	2	0	0	1	0	0	5
	Lactobacillus gasseri (strain ATCC 33323 / DSM 20243)	1	1	0	0	0	0	1	0	1	1	0	0	0	0	1	0
	Bifidobacterium bifidum (strain S17)	1	0	34	1	35	19	2	1	2	0	43	1	56	33	3	2
	Klebsiella pneumoniae subsp. pneumoniae (strain ATCC 700721 / MGH 78578)	1	0	3	1	5	3	1	49	1	0	3	5	6	3	1	67
	Bifidobacterium animalis subsp. animalis (strain ATCC 25527 / DSM 20104 / JCM 1190 / R101-8)	1	0	2	2	1	2	0	0	1	0	5	2	1	2	0	0
	Streptococcus mitis (strain B6)	1	0	1	9	37	11	1	4	1	0	1	13	47	15	1	5
	Neisseria macacae ATCC 33926	1	0	1	3	1	1	0	0	2	0	4	4	2	2	0	0
	Clostridium perfringens (strain 13 / Type A)	1	0	1	0	2	1	0	1	1	0	1	0	3	2	0	2
	Clostridium sp. M62/1	1	0	1	0	0	1	0	0	2	0	1	0	0	2	0	0
	Bifidobacterium sp. 12_1_47BFAA	1	0	1	0	0	0	0	0	1	0	1	0	0	0	0	0
	Streptococcus salivarius (strain JIM8777)	1	0	0	2	6	4	0	0	1	0	0	3	7	4	0	0
	Streptococcus salivarius (strain CCHSS3)	1	0	0	2	3	2	0	0	2	0	0	2	5	2	0	0
	Pseudoflavonifractor capillosus ATCC 29799	1	0	0	1	1	1	0	0	2	0	0	5	2	1	0	0
	Ruminococcaceae bacterium D16	1	0	0	1	1	0	1	0	2	0	0	1	2	0	1	0
	Dysgonomonas gadei ATCC BAA-286	1	0	0	1	0	2	2	2	2	0	0	2	0	4	5	5
	Bacillus smithii 7_3_47FAA	1	0	0	0	0	1	0	1	1	0	0	0	0	1	0	1
	Lactobacillus sp. 7_1_47FAA	1	0	0	0	0	1	0	0	1	0	0	0	0	1	0	0
	Fusobacterium nucleatum subsp. animalis D11	1	0	0	0	0	0	0	0	1	0	0	0	0	0	0	0
	Bifidobacterium longum subsp. infantis CCUG 52486	1	0	0	0	0	0	0	0	1	0	0	0	0	0	0	0
	Collinsella aerofaciens ATCC 25986	0	71	0	33	2	2	177	1	0	97	0	48	2	2	251	1
	Parabacteroides distasonis (strain ATCC 8503 / DSM 20701 / NCTC 11152)	0	33	2	60	0	1	0	1	0	55	2	111	0	1	0	1
	Bacteroides vulgatus (strain ATCC 8482 / DSM 1447 / NCTC 11154)	0	25	0	4	2	0	8	0	0	34	0	7	3	0	11	0
	Bifidobacterium adolescentis (strain ATCC 15703 / DSM 20083 / NCTC 11814 / E194a)	0	18	1	13	0	1	11	2	0	23	8	21	0	2	17	3
	Parabacteroides merdae ATCC 43184	0	18	0	61	0	0	0	0	0	24	0	108	0	0	0	0
	Bifidobacterium adolescentis L2-32	0	11	9	1	1	2	2	0	0	16	14	1	1	4	2	0
	Parabacteroides johnsonii DSM 18315	0	9	0	64	0	1	0	1	0	13	0	108	0	1	0	3
	Collinsella tanakaei YIT 12063	0	2	1	14	0	0	7	0	0	2	1	28	0	0	12	0
	Odoribacter laneus YIT 12061	0	2	1	7	1	1	1	1	0	3	2	12	1	1	4	1
	Bacteroides coprophilus DSM 18228 = JCM 13818	0	2	0	4	0	0	0	0	0	2	0	6	0	0	0	0
	Veillonella parvula (strain ATCC 10790 / DSM 2008 / JCM 12972 / Te3) (Veillonella alcalescens)	0	2	0	3	0	10	0	0	0	2	0	5	0	11	0	0
	Bifidobacterium bifidum (strain PRL2010)	0	1	33	0	54	38	5	0	0	1	46	0	75	53	5	0
	Bifidobacterium gallicum DSM 20093	0	1	8	3	2	3	4	1	0	1	15	12	3	4	12	1
	Corynebacterium ammoniagenes DSM 20306	0	1	3	1	1	0	2	0	0	1	5	1	2	0	5	0
	Bacteroides sp. D2	0	1	2	0	1	0	0	0	0	1	2	0	2	0	0	0
	Arcobacter butzleri JV22	0	1	2	0	0	0	1	0	0	2	3	0	0	0	4	0
	Bifidobacterium longum subsp. longum 2-2B	0	1	2	0	0	0	0	0	0	2	3	0	0	0	0	0
	Clostridium sporogenes ATCC 15579	0	1	1	0	1	0	0	1	0	1	1	0	1	0	0	1
	Megamonas funiformis YIT 11815	0	1	1	0	0	0	0	0	0	2	1	0	0	0	0	0
	Dialister succinatiphilus YIT 11850	0	1	1	0	0	0	0	0	0	1	1	0	0	0	0	0
	Lactobacillus fermentum ATCC 14931	0	1	1	0	0	0	0	0	0	1	1	0	0	0	0	0
	Olsenella uli (strain ATCC 49627 / DSM 7084 / CIP 109912 / JCM 12494 / VPI D76D-27C) (Lactobacillus uli)	0	1	0	48	0	0	5	0	0	1	0	90	0	0	6	0
	Barnesiella intestinihominis YIT 11860	0	1	0	5	0	0	0	0	0	2	0	9	0	0	0	0
	Slackia piriformis YIT 12062	0	1	0	2	0	0	1	0	0	1	0	2	0	0	1	0
	Actinomyces urogenitalis DORA_12	0	1	0	2	0	0	0	0	0	2	0	8	0	0	0	0
	Desulfovibrio piger ATCC 29098	0	1	0	2	0	0	0	0	0	2	0	3	0	0	0	0
	Subdoligranulum variabile DSM 15176	0	1	0	2	0	0	0	0	0	3	0	2	0	0	0	0
	Escherichia coli MS 198-1	0	1	0	1	1	1	1	0	0	3	0	1	1	1	1	0
	Clostridium bartlettii DSM 16795	0	1	0	1	1	0	6	0	0	1	0	1	2	0	6	0
	Listeria innocua ATCC 33091	0	1	0	1	1	0	0	1	0	1	0	1	1	0	0	1
	Alistipes indistinctus YIT 12060	0	1	0	1	0	0	1	0	0	4	0	2	0	0	1	0
	Eubacterium biforme DSM 3989	0	1	0	1	0	0	0	1	0	2	0	2	0	0	0	1
	Lachnospiraceae bacterium 2_1_46FAA	0	1	0	1	0	0	0	0	0	1	0	2	0	0	0	0
	Bacteroides plebeius (strain DSM 17135 / JCM 12973 / M2)	0	1	0	1	0	0	0	0	0	2	0	3	0	0	0	0
	Coprobacillus sp. 29_1	0	1	0	0	0	1	0	0	0	4	0	0	0	2	0	0
	Anaerococcus hydrogenalis DSM 7454	0	1	0	0	0	0	1	0	0	1	0	0	0	0	1	0
	Parasutterella excrementihominis YIT 11859	0	1	0	0	0	0	1	0	0	1	0	0	0	0	2	0
	Helicobacter winghamensis ATCC BAA-430	0	1	0	0	0	0	0	0	0	1	0	0	0	0	0	0
	Lactobacillus casei (strain BD-II)	0	1	0	0	0	0	0	0	0	1	0	0	0	0	0	0
	Subdoligranulum sp. 4_3_54A2FAA	0	1	0	0	0	0	0	0	0	2	0	0	0	0	0	0
	Lachnospiraceae bacterium 6_1_63FAA	0	1	0	0	0	0	0	0	0	3	0	0	0	0	0	0
	Bifidobacterium bifidum NCIMB 41171	0	0	14	0	43	30	0	0	0	0	17	0	59	42	0	0
	Klebsiella variicola (strain At-22)	0	0	10	1	9	4	1	30	0	0	13	1	13	4	1	63
	Escherichia coli MS 185-1	0	0	8	1	4	8	0	0	0	0	19	1	11	19	0	0
	Escherichia fergusonii (strain ATCC 35469 / DSM 13698 / CDC 0568-73)	0	0	3	1	3	1	0	1	0	0	6	1	4	1	0	5
	Yokenella regensburgei ATCC 43003	0	0	3	0	4	1	0	7	0	0	6	0	4	1	0	8
	Citrobacter youngae ATCC 29220	0	0	2	0	2	1	0	4	0	0	2	0	2	1	0	6
	Synergistes sp. 3_1_syn1	0	0	2	0	1	1	1	0	0	0	3	0	1	1	1	0
	Clostridium methylpentosum DSM 5476	0	0	2	0	1	1	0	2	0	0	2	0	2	1	0	5
	Clostridium difficile 70-100-2010	0	0	2	0	0	0	1	0	0	0	5	0	0	0	1	0
	Proteus penneri ATCC 35198	0	0	1	1	1	0	0	11	0	0	1	1	1	0	0	15
	Enterococcus saccharolyticus 30_1	0	0	1	1	0	1	1	2	0	0	1	2	0	1	1	2
	Escherichia coli 4_1_47FAA	0	0	1	0	3	0	0	2	0	0	1	0	3	0	0	3
	Enterobacter cancerogenus ATCC 35316	0	0	1	0	2	2	0	4	0	0	1	0	3	3	0	8
	Propionibacterium sp. 5_U_42AFAA	0	0	1	0	1	1	1	1	0	0	1	0	1	1	1	1
	Edwardsiella tarda ATCC 23685	0	0	1	0	1	1	0	5	0	0	1	0	1	1	0	6
	Providencia stuartii ATCC 25827	0	0	1	0	1	1	0	3	0	0	1	0	1	1	0	4
	Haemophilus parainfluenzae (strain T3T1)	0	0	1	0	1	0	0	3	0	0	1	0	1	0	0	4
	Bacteroides cellulosilyticus DSM 14838	0	0	1	0	1	0	0	0	0	0	1	0	1	0	0	0
	Ruminococcus obeum ATCC 29174	0	0	1	0	1	0	0	0	0	0	1	0	1	0	0	0
	Bacteroides coprocola DSM 17136	0	0	1	0	1	0	0	0	0	0	2	0	2	0	0	0
	Mitsuokella multacida DSM 20544	0	0	1	0	0	3	0	0	0	0	2	0	0	7	0	0
	Listeria grayi DSM 20601	0	0	1	0	0	1	1	0	0	0	3	0	0	1	1	0
	Coprococcus comes ATCC 27758	0	0	1	0	0	1	1	0	0	0	2	0	0	1	1	0
	Fusobacterium periodonticum 1_1_41FAA	0	0	1	0	0	1	0	0	0	0	3	0	0	1	0	0
	Fusobacterium necrophorum subsp. funduliforme 1_1_36S	0	0	1	0	0	0	1	0	0	0	1	0	0	0	1	0
	Escherichia coli MS 45-1	0	0	1	0	0	0	1	0	0	0	2	0	0	0	2	0
	Rahnella aquatilis (strain ATCC 33071 / DSM 4594 / JCM 1683 / NBRC 105701 / NCIMB 13365 / CIP 78.65)	0	0	1	0	0	0	0	2	0	0	1	0	0	0	0	2
	Fusobacterium mortiferum ATCC 9817	0	0	1	0	0	0	0	1	0	0	1	0	0	0	0	2
	Clostridium sp. D5	0	0	1	0	0	0	0	0	0	0	1	0	0	0	0	0
	Fusobacterium nucleatum subsp. animalis 11_3_2	0	0	1	0	0	0	0	0	0	0	1	0	0	0	0	0
	Prevotella salivae DSM 15606	0	0	1	0	0	0	0	0	0	0	3	0	0	0	0	0
	Eubacterium ventriosum ATCC 27560	0	0	1	0	0	0	0	0	0	0	3	0	0	0	0	0
	Bacteroides dorei 5_1_36/D4	0	0	1	0	0	0	0	0	0	0	1	0	0	0	0	0
	Lactobacillus delbrueckii subsp. lactis DSM 20072	0	0	1	0	0	0	0	0	0	0	2	0	0	0	0	0
	Clostridium bolteae ATCC BAA-613	0	0	0	18	0	0	1	0	0	0	0	24	0	0	1	0
	Bacteroides sp. 2_1_33B	0	0	0	11	0	0	0	0	0	0	0	15	0	0	0	0
	Collinsella intestinalis DSM 13280	0	0	0	5	0	0	4	0	0	0	0	8	0	0	12	0
	Bacteroides fluxus YIT 12057	0	0	0	5	0	0	0	0	0	0	0	7	0	0	0	0
	Dysgonomonas mossii DSM 22836	0	0	0	5	0	0	0	0	0	0	0	6	0	0	0	0
	Bacteroides clarus YIT 12056	0	0	0	4	0	0	0	0	0	0	0	6	0	0	0	0
	Clostridium clostridioforme 2_1_49FAA	0	0	0	4	0	0	0	0	0	0	0	5	0	0	0	0
	Bacteroides fragilis (strain ATCC 25285 / NCTC 9343)	0	0	0	3	1	0	0	0	0	0	0	4	3	0	0	0
	Tannerella sp. 6_1_58FAA_CT1	0	0	0	3	0	0	0	0	0	0	0	7	0	0	0	0
	Bacteroides fragilis 3_1_12	0	0	0	3	0	0	0	0	0	0	0	3	0	0	0	0
	Streptococcus parasanguinis (strain ATCC 15912 / DSM 6778 / CIP 104372 / LMG 14537)	0	0	0	2	5	0	0	4	0	0	0	4	5	0	0	10
	Bifidobacterium dentium ATCC 27678	0	0	0	2	0	0	2	0	0	0	0	3	0	0	4	0
	Parabacteroides goldsteinii	0	0	0	2	0	0	0	0	0	0	0	10	0	0	0	0
	Ruminococcus champanellensis (strain DSM 18848 / JCM 17042 / 18P13)	0	0	0	1	1	1	1	0	0	0	0	1	1	1	3	0
	Shigella flexneri serotype X (strain 2002017)	0	0	0	1	1	1	0	3	0	0	0	1	1	1	0	4
	Clostridium leptum DSM 753	0	0	0	1	1	1	0	1	0	0	0	4	2	1	0	2
	Finegoldia magna (strain ATCC 29328) (Peptostreptococcus magnus)	0	0	0	1	1	0	1	0	0	0	0	1	1	0	1	0
	Phascolarctobacterium succinatutens YIT 12067	0	0	0	1	0	2	0	1	0	0	0	3	0	3	0	1
	Enterococcus faecium (strain Aus0004)	0	0	0	1	0	2	0	0	0	0	0	1	0	2	0	0
	Bacteroides ovatus ATCC 8483	0	0	0	1	0	0	3	0	0	0	0	1	0	0	4	0
	Eggerthella lenta (strain ATCC 25559 / DSM 2243 / JCM 9979 / NCTC 11813 / VPI 0255) (Eubacterium lentum)	0	0	0	1	0	0	2	0	0	0	0	1	0	0	3	0
	Collinsella stercoris DSM 13279	0	0	0	1	0	0	1	0	0	0	0	4	0	0	1	0
	Bifidobacterium longum subsp. longum 44B	0	0	0	1	0	0	1	0	0	0	0	3	0	0	1	0
	Sutterella wadsworthensis 2_1_59BFAA	0	0	0	1	0	0	0	2	0	0	0	3	0	0	0	2
	Anaerotruncus colihominis DSM 17241	0	0	0	1	0	0	0	1	0	0	0	5	0	0	0	1
	Roseburia intestinalis L1-82	0	0	0	1	0	0	0	0	0	0	0	1	0	0	0	0
	Firmicutes bacterium CAG:176	0	0	0	1	0	0	0	0	0	0	0	1	0	0	0	0
	Campylobacter sp. 10_1_50	0	0	0	1	0	0	0	0	0	0	0	2	0	0	0	0
	Bacteroides finegoldii DSM 17565	0	0	0	1	0	0	0	0	0	0	0	2	0	0	0	0
	Bacteroides oleiciplenus YIT 12058	0	0	0	1	0	0	0	0	0	0	0	1	0	0	0	0
	Gordonibacter pamelaeae 7-10-1-b	0	0	0	1	0	0	0	0	0	0	0	3	0	0	0	0
	[Bacteroides] pectinophilus ATCC 43243	0	0	0	1	0	0	0	0	0	0	0	2	0	0	0	0
	Dorea longicatena DSM 13814	0	0	0	1	0	0	0	0	0	0	0	1	0	0	0	0
	Alistipes shahii WAL 8301	0	0	0	1	0	0	0	0	0	0	0	1	0	0	0	0
	butyrate-producing bacterium SS3/4	0	0	0	1	0	0	0	0	0	0	0	1	0	0	0	0
	Bacteroides thetaiotaomicron (strain ATCC 29148 / DSM 2079 / NCTC 10582 / E50 / VPI-5482)	0	0	0	1	0	0	0	0	0	0	0	1	0	0	0	0
	Providencia rettgeri DSM 1131	0	0	0	0	1	1	0	2	0	0	0	0	1	1	0	3
	Klebsiella sp. 1_1_55	0	0	0	0	1	1	0	2	0	0	0	0	1	1	0	3
	Bifidobacterium longum subsp. longum ATCC 55813	0	0	0	0	1	1	0	0	0	0	0	0	1	1	0	0
	Lachnospiraceae bacterium 7_1_58FAA	0	0	0	0	1	1	0	0	0	0	0	0	1	1	0	0
	Klebsiella pneumoniae subsp. pneumoniae (strain HS11286)	0	0	0	0	1	0	0	9	0	0	0	0	1	0	0	13
	Eubacterium dolichum DSM 3991	0	0	0	0	1	0	0	3	0	0	0	0	2	0	0	3
	Streptococcus sp. 2_1_36FAA	0	0	0	0	1	0	0	2	0	0	0	0	1	0	0	3
	Leuconostoc mesenteroides subsp. cremoris ATCC 19254	0	0	0	0	1	0	0	0	0	0	0	0	1	0	0	0
	Megamonas hypermegale ART12/1	0	0	0	0	1	0	0	0	0	0	0	0	2	0	0	0
	Fusobacterium varium ATCC 27725	0	0	0	0	1	0	0	0	0	0	0	0	2	0	0	0
	Lactobacillus casei (strain ATCC 334)	0	0	0	0	0	10	0	0	0	0	0	0	0	13	0	0
	Veillonella sp. 6_1_27	0	0	0	0	0	2	2	0	0	0	0	0	0	3	2	0
	Klebsiella sp. MS 92-3	0	0	0	0	0	1	0	6	0	0	0	0	0	1	0	9
	Parvimonas micra ATCC 33270	0	0	0	0	0	1	0	2	0	0	0	0	0	2	0	4
	Paenibacillus sp. HGF5	0	0	0	0	0	1	0	0	0	0	0	0	0	1	0	0
	Bacteroides caccae ATCC 43185	0	0	0	0	0	0	20	0	0	0	0	0	0	0	32	0
	Helicobacter bilis ATCC 43879	0	0	0	0	0	0	1	0	0	0	0	0	0	0	1	0
	Bifidobacterium longum subsp. longum (strain BBMN68)	0	0	0	0	0	0	1	0	0	0	0	0	0	0	1	0
	Acinetobacter junii SH205	0	0	0	0	0	0	0	2	0	0	0	0	0	0	0	3
	Rhodobacter capsulatus (strain ATCC BAA-309 / NBRC 16581 / SB1003)	0	0	0	0	0	0	0	1	0	0	0	0	0	0	0	4
	Klebsiella pneumoniae (strain 342)	0	0	0	0	0	0	0	1	0	0	0	0	0	0	0	1
	Klebsiella sp. 4_1_44FAA	0	0	0	0	0	0	0	1	0	0	0	0	0	0	0	3
	Escherichia coli (strain SE11)	0	0	0	0	0	0	0	1	0	0	0	0	0	0	0	1
	Oxalobacter formigenes HOxBLS	0	0	0	0	0	0	0	1	0	0	0	0	0	0	0	1
	Helicobacter cinaedi CCUG 18818	0	0	0	0	0	0	0	1	0	0	0	0	0	0	0	1
	Hafnia alvei ATCC 51873	0	0	0	0	0	0	0	1	0	0	0	0	0	0	0	1
	Sutterella wadsworthensis 3_1_45B	0	0	0	0	0	0	0	1	0	0	0	0	0	0	0	1
